# Supplementary material for: Very long chain sphingolipids govern brain myelination by regulating oligodendrocyte differentiation and membrane microdomain integrity
Source: J Transl Med. 2026 Feb 19;24:550. doi: 10.1186/s12967-026-07881-0 (PMC13094249; doi:10.1186/s12967-026-07881-0)
Supplement: Supplementary file 3 — Supplementary Table 1 [file 12967_2026_7881_MOESM4_ESM.xlsx]

## Sheet: Sheet1
Table S3. The primers used for qPCR
Ugcg-F	CCGTATAGCAAGCTCCCTGG
Ugcg-R	ATGCCAACCTTTTTGCCACC
B4galt6-F	TTCCGTAACCGCCATGAACA
B4galt6-R	GGCTCTGTCTTTCATGGCCT
Gba-F	AAGGGTCAGCCAGGGGATAT
Gba-R	GCTGTCACTGCCCAGAATCT
Glb1-F	GGACCTCATACTCCCCACCT
Glb1-R	TTGTTTGGGGCTGAAGTGGT
Galc-F	TTTGCTGATCAGACTGGCGT
Galc-R	TGTTGGTCCAGTGGTGATCG
Ugt8a-F	GACCTGCTACTGGTTGACCC
Ugt8a-R	GCAGGATACCAAAGGCCAGT
Gal3st1-F	TCGTACTTTGCACGAAGCCT
Gal3st1-R	GGCACCACGGATCCAAAGTA
Arsa-F	TTACAGGGATGGCTGGCAAG
Arsa-R	GTCTGGTGGGAAGCACGTTA
Sgms2-F	CTTCTTGTCTCGGGCTTGGT
Sgms2-R	ACGATGACTTGAAGCAGCCA
Sgms1-F	TGCATAGTTGGCACGCTGTA
Sgms1-R	GCACTTGAGCTTCCCAGTCT
Sphk1-F	TCACCCATGAACCTGCTGTC
Sphk1-R	CAGGAAGGTAGGCCAGTTGG
Sphk2-F	GCTACCACAGAACCAGCCTT
Sphk2-R	CCACCATTGAGGGACAGGTC
Plpp1-F	ATGTGGGCCTTTCTCGAGTG
Plpp1-R	CTGGCGGTTTCATGGAGAGT
Sgpp1-F	TCTGCTTAGGCACGGAACTG
Sgpp1-R	ACATGACCAGCACCCAGATG
Sgpl1-F	ATGTGGATGCTTGTCTGGGG
Sgpl1-R	GCCAGTCTGCACCAACAAAG
Acat1-F	TTTGCTGATGCTGCCGTAGA
Acat1-R	ATGGCCCAGAGAAACAGCTC
Dgkz-F	GAGAAGTGCTGCTCACCACT
Dgkz-R	GTAGAGCCTCGTAGTCGTGC
Dgka-F	CGCTCACCGATTCCATCTCA
Dgka-R	AGCAGCTTCCCGCATATCTC
Lpin1-F	GAAAAGGAGGAGGAAGGCCC
Lpin1-R	TACGATGCTGACTGGGGGTA
Acsl4-F	GGAAAGCAAACTGAAGGCGG
Acsl4-R	AATGGCCATGTCTGAAGGGG
