# Supplementary material for: Very long chain sphingolipids govern brain myelination by regulating oligodendrocyte differentiation and membrane microdomain integrity
Source: J Transl Med. 2026 Feb 19;24:550. doi: 10.1186/s12967-026-07881-0 (PMC13094249; doi:10.1186/s12967-026-07881-0)
Supplement: Supplementary file 4 — Supplementary Table 2 [file 12967_2026_7881_MOESM6_ESM.xlsx]

## Sheet: 20210526 mouse brain NP
Table S1. Brain lipid levels in wt and cko mice
Species (μmol/g)	WT1	WT2	WT3	WT4	WT5	WT6	WT7	CKO1	CKO2	CKO3	CKO4	CKO5
S1P d18:1	0.00642879	0.00756558	0.00598529	0.00894673	0.00856947	0.00651299	0.0073133	0.00285815	0.00281598	0.00231861	0.00208993	0.00134669
S1P d20:1	0.00267417	0.00316712	0.00273506	0.00289419	0.0036436	0.00237104	0.0025368	0.00112943	0.00114462	0.00123361	0.0010037	0.000537968
Cer d18:1/16:0	0.000888089	0.00125387	0.000831002	0.00102963	0.00103812	0.00101014	0.00102477	0.00169509	0.00149688	0.00122984	0.00136943	0.00154119
Cer d18:1/17:0	7.94556e-05	0.000135976	6.40741e-05	7.12828e-05	8.44315e-05	9.6939e-05	7.81274e-05	0.000207307	0.000161648	0.000134236	0.000141591	0.000157413
Cer d18:1/18:0	0.0478882	0.07415	0.0389411	0.0513912	0.0571382	0.0548098	0.0539491	0.0660335	0.0692388	0.065627	0.070397	0.0756324
Cer d18:1/19:0	0.000154061	0.000299584	0.000174798	0.000128915	0.000206182	0.000181475	0.000182263	0.000290324	0.000307429	0.000267702	0.000315806	0.000311682
Cer d18:0/19:0	9.89286e-05	0.00021074	0.000135086	0.000153352	0.000181822	0.000131501	0.000168025	0.000543866	0.000526121	0.000588488	0.000735719	0.000806433
Cer d18:1/20:0	0.00187956	0.00323032	0.00210128	0.00227834	0.00279069	0.00290906	0.00280617	0.00347947	0.00354631	0.00311092	0.00397182	0.00396629
Cer d18:1/21:0	0.000466267	0.000622602	0.000492361	0.00044863	0.000577881	0.000637153	0.000635599	0.000164533	0.000146864	0.000150425	0.000157659	0.000174954
Cer d18:0/21:0	0.00222469	0.0028375	0.00171653	0.00196683	0.00233075	0.00219615	0.00220214	0.00304389	0.00350432	0.00307321	0.00291865	0.00218547
Cer d18:1/22:0	0.00104074	0.00122629	0.00100507	0.000853405	0.000866206	0.00103771	0.00104578	0.000748041	0.000815643	0.000702086	0.000780092	0.000853205
Cer d18:1/24:1	0.00487525	0.00510916	0.00359978	0.00298739	0.00312791	0.00351172	0.00426841	0.00058937	0.000699896	0.000469038	0.000433155	0.000534511
Cer d18:1/24:0	0.000773208	0.000978384	0.000878415	0.000710885	0.000812266	0.000836498	0.000814345	0.000629297	0.00071144	0.000676284	0.000679616	0.000720186
Cer d18:1/25:0	0.000144325	0.000216838	0.00016133	0.000155846	0.00017835	0.000190795	0.000153435	4.2727e-05	5.25287e-05	2.79963e-05	3.95986e-05	3.79035e-05
PG36:3(18:2/18:1)	0.00024114	0.000208927	0.000160544	0.00020805	0.000204349	0.000162214	0.000194569	0.000176921	0.000176318	0.000110985	0.000179695	0.000171876
PG36:4(16:0/20:4)	0.00390407	0.0033575	0.00313703	0.00389617	0.00395073	0.00344638	0.00326568	0.00368126	0.00352443	0.00331417	0.00382648	0.0036933
PG36:3(16:0/20:3)	0.000313498	0.000256787	0.000199958	0.00030472	0.000285977	0.000246124	0.000205489	0.000274008	0.000265416	0.000212224	0.000268551	0.000285308
PG38:6(16:0/22:6)	0.000179051	0.000183111	0.000137805	0.000217473	0.000220447	0.000158301	0.00014813	0.000179319	0.000190262	0.000142573	0.000206383	0.000181298
PG38:6(18:2/20:4)	7.00768e-05	4.83631e-05	3.58604e-05	4.67708e-05	5.09855e-05	4.33724e-05	3.69065e-05	4.16054e-05	3.17012e-05	3.81419e-05	4.43583e-05	4.48636e-05
PG38:5(16:0/22:5)	2.7939e-05	2.42392e-05	2.38418e-05	2.98204e-05	2.74764e-05	3.11252e-05	1.73234e-05	3.06938e-05	3.04704e-05	2.83523e-05	3.03971e-05	2.49775e-05
PG38:5(18:1/20:4)	0.000833276	0.00097067	0.000756126	0.00110433	0.00103115	0.000967303	0.000778669	0.00103447	0.000900991	0.000801702	0.000982687	0.00101832
PG38:4(18:0/20:4)	0.00494336	0.00507238	0.00403664	0.00554775	0.00562658	0.00493606	0.00434111	0.00549718	0.00457751	0.00466354	0.00554988	0.00519646
PG38:3(18:0/20:3)	0.000291364	0.000265538	0.000216081	0.000283935	0.000296233	0.000263544	0.000221165	0.000294107	0.000249822	0.000232184	0.000289595	0.000261287
BMP36:3(18:2/18:1)	0.000256375	0.000304343	0.000200156	0.000259291	0.000304283	0.000244452	0.00024178	0.000261956	0.000245108	0.000237585	0.000295854	0.000252356
BMP38:6(18:2/20:4)	4.82225e-05	4.42855e-05	4.20386e-05	4.79228e-05	4.07344e-05	6.16877e-05	4.75935e-05	5.19309e-05	4.91457e-05	5.3787e-05	6.75447e-05	4.65688e-05
BMP38:5(18:1/20:4)	0.000339786	0.000381253	0.000285881	0.000368666	0.000389217	0.000352014	0.000391076	0.000617761	0.000649554	0.000663082	0.000710607	0.000620941
BMP38:4(18:0/20:4)	5.31365e-05	5.63768e-05	4.35355e-05	5.90504e-05	5.89965e-05	4.2501e-05	4.83261e-05	1.8293e-05	1.49917e-05	4.79535e-05	4.99218e-05	4.39953e-05
SL d18:1/18:1h	0.00263938	0.00303559	0.00329221	0.00432708	0.0037621	0.00262329	0.00350105	0.00550537	0.00540452	0.00462851	0.0052472	0.0057999
SL d18:1/18:0h	0.0587315	0.0716902	0.0672653	0.09549	0.0884264	0.057173	0.0726068	0.0958466	0.0927659	0.0785622	0.0873159	0.094928
SL d18:1/20:1h	0.00316475	0.00342288	0.00352414	0.00376199	0.00448912	0.0031699	0.00358559	0.00368726	0.00380803	0.00309366	0.00345424	0.00387939
SL d18:1/20:0h	0.0196606	0.0212991	0.0220735	0.0206918	0.0243032	0.0196658	0.021485	0.015521	0.0143277	0.0123342	0.0139154	0.0163917
SL d18:1/22:1h	0.0295941	0.0274693	0.0273167	0.0255183	0.0343357	0.0278425	0.0287204	0.00145318	0.00149698	0.00113048	0.00128422	0.00140696
SL d18:1/22:0h	0.118574	0.117491	0.111341	0.100376	0.127324	0.106085	0.112253	0.00866696	0.0089888	0.00720607	0.00760639	0.00897333
SL d18:1/24:1h	0.0626773	0.0749863	0.0656877	0.0637818	0.079419	0.0585538	0.0682643	0.000869623	0.000764362	0.000611006	0.000630928	0.000712672
SL d18:1/24:0h	0.107112	0.120859	0.108474	0.114995	0.131127	0.0970912	0.106587	0.00497845	0.00492987	0.00394368	0.00395742	0.0049336
SL d18:1/20:1	0.000840669	0.000684729	0.000814111	0.0008622	0.0010384	0.000817153	0.000856617	0.000862553	0.000868325	0.000663009	0.000789425	0.000936777
SL d18:1/20:0	0.00644508	0.00624073	0.00673991	0.0067812	0.00770528	0.00616271	0.00675826	0.00720196	0.0073869	0.00635406	0.00701277	0.00751864
SL d18:1/22:1	0.0153233	0.0153367	0.0162318	0.0129241	0.0200941	0.0165227	0.0167503	0.000612495	0.000659265	0.000489564	0.000560459	0.000634633
SL d18:1/22:0	0.0440745	0.0419944	0.0443865	0.0375598	0.053666	0.043581	0.0419251	0.00373636	0.00358711	0.00294844	0.00318283	0.00328935
SL d18:1/24:1	0.320144	0.347997	0.359428	0.336121	0.429454	0.325486	0.332018	0.00227085	0.00160951	0.00160019	0.00131758	0.0013817
SL d18:1/24:0	0.186894	0.20734	0.207051	0.223437	0.256291	0.181258	0.200722	0.00474953	0.00467075	0.00390361	0.00394401	0.00417219
FFA22:6	0.0292203	0.0368805	0.0447543	0.030395	0.0316743	0.0317728	0.0357168	0.0312623	0.0382831	0.030028	0.0270914	0.0353449
FFA20:4	0.165424	0.185274	0.185384	0.173426	0.172254	0.174116	0.166008	0.184786	0.20479	0.181347	0.174438	0.19656
FFA18:0	0.852477	0.538595	0.599628	0.480359	0.51684	0.49424	0.455521	0.736765	0.653016	0.709621	0.774738	0.673012
FFA16:0	0.572704	0.386656	0.397994	0.437017	0.436956	0.445722	0.361112	0.516261	0.439445	0.493191	0.53917	0.448514
PE-O42:3	0.0140448	0.0204482	0.0124598	0.011645	0.0165271	0.0140761	0.0132447	0.0139453	0.00919433	0.0145759	0.0133141	0.0131872
PE-O40:7	0.72586	1.0313	0.756568	0.821715	1.01028	1.151	1.06204	0.875442	0.94088	0.729126	0.874603	0.831844
PE-O40:6	0.213182	0.310917	0.239954	0.26653	0.399975	0.370497	0.304121	0.217764	0.265723	0.228007	0.261757	0.258868
PE-O40:5	0.169352	0.206338	0.190548	0.18959	0.290307	0.298287	0.240594	0.187134	0.157623	0.172522	0.203254	0.154786
PE-O38:7	0.477765	0.535666	0.407325	0.431265	0.623889	0.6764	0.556661	0.508752	0.548272	0.408936	0.497529	0.465783
PE-O38:6	0.253229	0.318278	0.248363	0.253163	0.367462	0.374528	0.366079	0.2404	0.253837	0.239583	0.245189	0.24629
PE-O38:5	0.44922	0.513308	0.379623	0.429505	0.581905	0.570275	0.568607	0.483745	0.48591	0.362957	0.507702	0.379706
PE-O36:4	0.0492658	0.0578498	0.0507292	0.0514522	0.0737112	0.0767884	0.0693834	0.0509021	0.0479036	0.0528863	0.0426479	0.0575913
PE-O34:3	0.0148317	0.0236678	0.0190409	0.0173811	0.0253806	0.03129	0.0210826	0.0109053	0.0104856	0.0118794	0.0145686	0.0200868
PE-O34:2	0.266392	0.544641	0.434679	0.456195	0.56379	0.544873	0.469298	0.199069	0.191229	0.178339	0.21607	0.250585
PE34:2	0.032882	0.0440159	0.0370287	0.0449062	0.0530101	0.0590327	0.0424573	0.0340643	0.0360571	0.0278443	0.0355809	0.0351631
PE34:1	0.226592	0.352569	0.304809	0.306115	0.413915	0.397344	0.381984	0.308707	0.341518	0.26762	0.283708	0.279038
PE34:0	0.0432947	0.0686268	0.0462165	0.0600476	0.0821348	0.0913482	0.056995	0.0555237	0.0764897	0.0471362	0.0516348	0.055102
PE36:4	0.144724	0.253497	0.145173	0.156587	0.242882	0.24482	0.203056	0.169245	0.201906	0.173015	0.199094	0.204408
PE36:3	0.0425977	0.0632758	0.044819	0.0463314	0.0548089	0.0605304	0.0565094	0.0345654	0.0393043	0.036989	0.0468336	0.0458854
PE36:2	0.259088	0.390867	0.301003	0.302337	0.433734	0.417788	0.30904	0.213141	0.248674	0.208981	0.28652	0.24455
PE36:1	0.346251	0.483471	0.380224	0.418901	0.551406	0.569775	0.445631	0.178073	0.214105	0.146488	0.179717	0.200006
PE38:7	0.0217326	0.0358513	0.0222209	0.0247248	0.0280968	0.0327565	0.0238861	0.0201844	0.0231668	0.0235418	0.0279004	0.0269293
PE38:6	0.397282	0.584907	0.485778	0.424309	0.582556	0.655245	0.578828	0.420752	0.520507	0.509439	0.61439	0.578215
PE38:5	0.174276	0.29136	0.222018	0.249306	0.299101	0.329799	0.33936	0.216931	0.232904	0.269031	0.271847	0.236838
PE38:4	0.916892	1.46271	0.983321	0.969142	1.56317	1.50125	1.36931	1.0484	1.03466	1.11463	1.17921	1.16897
PE38:3	0.140894	0.182345	0.159211	0.140442	0.183559	0.21043	0.210305	0.14535	0.149091	0.130361	0.180989	0.163252
PE40:6	1.39935	1.8874	1.25115	1.28007	1.96029	1.93361	1.80098	1.23596	1.49271	1.2312	1.63858	1.48822
PE40:5	0.184685	0.257323	0.198305	0.18716	0.279787	0.29074	0.240848	0.197263	0.211151	0.206519	0.230138	0.202363
PE40:4	0.147432	0.174151	0.17018	0.163713	0.227687	0.220651	0.189785	0.142477	0.143681	0.125938	0.158915	0.135853
PI 34:2	0.00044071	0.000570164	0.000491828	0.000632438	0.000510679	0.000533239	0.00054308	0.000405404	0.00026928	0.00019773	0.000341138	0.000304032
PI 34:1	0.00732866	0.00871097	0.00773708	0.00896068	0.00995379	0.00806668	0.00697566	0.00595898	0.00523481	0.00400994	0.00605398	0.0055398
PI 36:4	0.0340082	0.0389637	0.0334609	0.0382129	0.0354362	0.035065	0.029091	0.0309907	0.0285733	0.0265368	0.0341142	0.0303568
PI 36:3	0.00449023	0.00472193	0.00482124	0.0055052	0.00496389	0.0048667	0.00409376	0.00446922	0.00394918	0.00324643	0.00412608	0.00407923
PI 36:2	0.00231418	0.00233392	0.0022001	0.00296625	0.00240923	0.00227011	0.00211394	0.00123486	0.0012461	0.0011193	0.00132635	0.00110292
PI 36:1	0.00807836	0.00820875	0.00859858	0.011625	0.0101777	0.00922088	0.00791886	0.00557635	0.00500586	0.00417048	0.00527768	0.00422741
PI 38:6	0.00557916	0.00645212	0.00742261	0.00738407	0.00656085	0.00615543	0.00541897	0.00575785	0.00494827	0.00426636	0.00588179	0.00507966
PI 38:5	0.0256061	0.0270041	0.0265826	0.0300208	0.0306038	0.0268637	0.0212272	0.0241676	0.0222304	0.0204374	0.027445	0.0226439
PI 38:4	0.154487	0.156853	0.14946	0.157862	0.155074	0.164971	0.119402	0.152698	0.119038	0.109966	0.153419	0.131189
PI 38:3	0.0233451	0.0254979	0.0228159	0.0250866	0.0248768	0.0239205	0.0196044	0.0201125	0.0175666	0.014904	0.023157	0.0187115
PI 40:6	0.00700249	0.00967404	0.0087661	0.00862222	0.00837679	0.00785124	0.00776243	0.00763124	0.00649833	0.00497316	0.00731384	0.00688398
PI 40:5	0.00168635	0.00204954	0.0023059	0.00230599	0.00210159	0.00212472	0.00186863	0.00170148	0.00156386	0.00129375	0.00160864	0.00146305
PI 40:4	0.00122989	0.00135497	0.0014242	0.00143076	0.00152729	0.00136158	0.00110484	0.000953495	0.000802259	0.00063981	0.000931222	0.000757178
GM3 d18:1/18:0	0.00538487	0.00908717	0.00730125	0.00694521	0.0064559	0.00737386	0.00734692	0.0078406	0.00906639	0.0073183	0.00720338	0.00987246
GM3 d18:0/18:0	0.00145594	0.00166797	0.00148217	0.00140969	0.00191822	0.00139896	0.00169059	0.00200309	0.00199093	0.00156798	0.00168882	0.00225616
GM3 d18:1/20:0	0.000574806	0.000880523	0.000771132	0.000651743	0.000943252	0.000979184	0.000826842	0.000676187	0.000646501	0.000495644	0.000475031	0.000816457
GM3 d18:1/22:0	0.000306258	0.000920547	0.000608816	0.000392262	0.000671005	0.00066086	0.00060326	0.000386196	0.000349748	0.000280485	4.4486e-05	0.000390679
LPI18:0	0.00163437	0.00196883	0.0018975	0.00146187	0.00106144	0.00172931	0.00132747	0.00182369	0.00141929	0.000916235	0.00120274	0.00157544
LPI20:4	0.00109446	0.00109547	0.00113055	0.00105648	0.00108171	0.00105906	0.00128857	0.00135765	0.00123239	0.00083512	0.00136794	0.00114709
PA32:1	0.00251935	0.00265251	0.00333087	0.00403676	0.00380692	0.00282688	0.00349945	0.00118104	0.00115545	0.00127411	0.0011175	0.000896453
PA32:0	0.0052947	0.00556875	0.00605153	0.0063516	0.00585577	0.00515819	0.00576345	0.00398048	0.00380974	0.00349777	0.00326675	0.00310164
PA34:2	0.00371201	0.00367269	0.00381217	0.00415888	0.00370065	0.00306376	0.00351517	0.00102011	0.00107807	0.00117272	0.000984743	0.000951553
PA34:1	0.0678634	0.0544906	0.0645571	0.0783955	0.0761073	0.0679593	0.0719023	0.0250772	0.0247713	0.0260849	0.0218844	0.0220402
PA36:2	0.025853	0.0268578	0.0289189	0.0296682	0.0276477	0.0244453	0.0254237	0.0100397	0.00982807	0.00960621	0.00880436	0.008041
PA36:1	0.0718413	0.0709011	0.0727656	0.0853832	0.0766247	0.0669241	0.0751696	0.0318508	0.0303751	0.0320028	0.0287243	0.0279098
PA38:6	0.00235374	0.00226249	0.00253584	0.0029247	0.00239046	0.00230232	0.00256233	0.00172343	0.00193445	0.0018928	0.00182433	0.00164976
PA38:5	0.00516198	0.00529316	0.00562747	0.00650859	0.00544134	0.0053338	0.00495095	0.00243077	0.00221006	0.00238795	0.00205292	0.00194016
PA38:4	0.0304982	0.0256906	0.0303421	0.0329558	0.0309274	0.025475	0.0275901	0.0155412	0.0154454	0.0175074	0.0155656	0.0156432
PA38:3	0.00676613	0.00570162	0.00667807	0.00779978	0.00696592	0.00551458	0.00615153	0.00308021	0.00288001	0.00337005	0.00302607	0.00287634
PS 34:2	0.00168763	0.00194285	0.00164488	0.00166036	0.00204756	0.00177236	0.0016578	0.00191365	0.00179573	0.00166187	0.00209431	0.00187725
PS 34:1	0.0466959	0.0550905	0.0462044	0.0403851	0.0461378	0.0457314	0.0435866	0.0629611	0.0573155	0.0571416	0.0594447	0.0543126
PS 36:2	0.121451	0.147756	0.119614	0.121353	0.130959	0.130726	0.123327	0.12971	0.127945	0.125219	0.134128	0.114861
PS 36:1	0.407628	0.466913	0.406441	0.392482	0.423604	0.394146	0.378521	0.231175	0.215006	0.210272	0.206417	0.194776
PS 38:5	0.00968557	0.0122856	0.00955383	0.00985224	0.0106665	0.00995557	0.0103926	0.0131171	0.0127469	0.0121616	0.0127816	0.0113045
PS 38:4	0.0930158	0.107211	0.0889386	0.0829367	0.103977	0.0929325	0.0871257	0.0720277	0.0682366	0.0745818	0.0728176	0.0691888
PS 38:3	0.0362844	0.038087	0.0377028	0.0319227	0.0409893	0.0398225	0.0342405	0.0263697	0.0261717	0.0272363	0.027411	0.0256352
PS 40:7	0.0330086	0.0369518	0.0302064	0.0299935	0.0349903	0.0317642	0.0305779	0.0380525	0.0381419	0.0408002	0.0424512	0.0406581
PS 40:6	1.17098	1.31835	1.15743	1.06796	1.23636	1.14927	1.0914	1.42296	1.28625	1.45843	1.40263	1.36587
PS 40:5	0.223512	0.23295	0.205578	0.192403	0.210728	0.216481	0.190233	0.23359	0.222295	0.25147	0.253546	0.234682
PS 40:4	0.124239	0.139896	0.123386	0.118438	0.127002	0.127986	0.115257	0.12188	0.109168	0.119648	0.127405	0.111395
LPS18:1	0.00114612	0.00115913	0.000968198	0.00116328	0.00115211	0.0010917	0.000914895	0.000945596	0.000963759	0.000884197	0.000867744	0.000896749
LPS18:0	0.00238209	0.00231712	0.0019468	0.00236624	0.00237298	0.00223327	0.00202476	0.00211622	0.00206903	0.00209678	0.00207868	0.00197679
CL70:7(16:1)	0.00141362	0.00162933	0.00145767	0.00172436	0.00204496	0.00172723	0.00153237	0.00179633	0.00124943	0.00200849	0.00162989	0.00146439
CL70:7(20:4)	0.000403873	0.000576692	0.000648101	0.000585852	0.000642849	0.000513679	0.000626849	0.000548611	0.000417865	0.00067866	0.000722282	0.00061506
CL70:6(16:1)	0.00102057	0.00114508	0.00111188	0.00117753	0.00121109	0.00099933	0.00119533	0.0011267	0.00102268	0.00118963	0.00099561	0.00128789
CL70:5(16:1)	0.00114596	0.00124459	0.000925877	0.00111671	0.00108259	0.000972676	0.00128955	0.00112221	0.00112084	0.00137477	0.00123128	0.00112278
CL70:5(18:2)	0.00111944	0.00123283	0.000888633	0.000834273	0.000952357	0.000962528	0.000876082	0.00109587	0.000948983	0.00123156	0.0010677	0.00101255
CL70:4(16:1)	0.00182888	0.00270771	0.0021709	0.00243229	0.00324742	0.00264797	0.00289904	0.00314209	0.00245192	0.0029726	0.00288911	0.0025993
CL70:4(18:2)	0.000582461	0.000902606	0.000824749	0.000740329	0.000541373	0.000794533	0.000517221	0.000673991	0.000589117	0.000775071	0.000643849	0.000531096
CL72:9(16:1)	0.00100503	0.000773321	0.000996373	0.00102407	0.00091318	0.000974179	0.000993387	0.00105236	0.000818825	0.00118197	0.000661918	0.001174
CL72:8(16:1)	0.00131282	0.00163837	0.00149015	0.00173887	0.0016308	0.00137401	0.00156516	0.00137583	0.00116568	0.00153305	0.00144999	0.00128163
CL72:8(18:2)	0.00196894	0.0018081	0.00158487	0.00145985	0.00167447	0.00149994	0.00142148	0.00154698	0.00122517	0.00166216	0.00159066	0.00146831
CL72:8(20:4)	0.00101709	0.000985967	0.00124519	0.00107392	0.000876965	0.0009949	0.000916814	0.000822893	0.000753586	0.0010016	0.000910728	0.000733638
CL72:7(16:1)	0.00257729	0.00420263	0.00365646	0.00377839	0.00388993	0.00353842	0.00350237	0.00344783	0.00354442	0.00385251	0.0033559	0.00364057
CL72:7(18:2)	0.0022828	0.00186753	0.00181251	0.00165344	0.00170586	0.00167531	0.00149315	0.00163883	0.00138446	0.00152012	0.0015408	0.00141354
CL72:7(20:4)	0.0022984	0.00274907	0.00252046	0.00292047	0.00342044	0.00294451	0.00253854	0.00263289	0.00295199	0.00362696	0.00323467	0.00320051
CL72:6(16:1)	0.00114741	0.00142785	0.00130041	0.00142207	0.00134325	0.00155794	0.00123104	0.00128264	0.00120586	0.00145404	0.0013071	0.00136335
CL72:6(18:2)	0.00314879	0.00259039	0.00244027	0.00222114	0.00234248	0.00214237	0.00169927	0.00195126	0.00165078	0.0021445	0.00234	0.0021944
CL72:5(18:2)	0.00321464	0.00365215	0.00344211	0.00370537	0.00421161	0.00353098	0.00293836	0.00336199	0.00316783	0.00376812	0.00362733	0.00336808
CL74:11(16:1)	0.00105639	0.00100864	0.00107565	0.00112917	0.00108305	0.000874178	0.00110965	0.000956597	0.000748725	0.00113461	0.0010307	0.000884649
CL74:11(18:2)	0.000848513	0.000808992	0.000783494	0.000719227	0.00075962	0.000637161	0.000686535	0.000501945	0.000540416	0.000901877	0.000752901	0.000680277
CL74:10(16:1)	0.00214128	0.00206067	0.00267447	0.00244692	0.00258463	0.00264664	0.00237989	0.00246648	0.0022859	0.00325299	0.00271557	0.00251374
CL74:10(18:2)	0.00130373	0.00118993	0.00111187	0.00120505	0.00100133	0.000972904	0.000976025	0.000668418	0.000603357	0.00105187	0.00102907	0.00115415
CL74:10(20:4)	0.00263741	0.00304819	0.00311945	0.00412782	0.00364946	0.00335884	0.00303705	0.0032096	0.00296381	0.00343002	0.0035102	0.00340076
CL74:9(16:1)	0.00205392	0.00237967	0.00267445	0.00243889	0.00286581	0.00267879	0.00209058	0.00234723	0.00220451	0.00335007	0.0025973	0.00270954
CL74:9(18:2)	0.00246751	0.00231349	0.00176363	0.0018662	0.00204603	0.0015781	0.00176374	0.00173916	0.00117753	0.00188643	0.00153155	0.00156336
CL74:9(20:4)	0.00232739	0.00234691	0.00220349	0.00248762	0.00245869	0.00215683	0.00205131	0.00221597	0.00197833	0.00265575	0.00240832	0.00241637
CL74:9(20:3)	0.000597474	0.000679597	0.000656574	0.000552647	0.000594999	0.000755406	0.000636074	0.000537732	0.000539693	0.000749314	0.000811109	0.000769606
CL74:8(16:1)	0.000497272	0.000789697	0.00057626	0.000693214	0.000918278	0.000665206	0.000643897	0.000565789	0.000769359	0.000692331	0.000579144	0.000546191
CL74:8(18:2)	0.00351548	0.00326607	0.00300315	0.00292324	0.0035161	0.00323183	0.00283924	0.00259241	0.00232733	0.00301509	0.00291099	0.00291273
CL74:8(20:4)	0.00244469	0.0029393	0.00275875	0.00246813	0.00257357	0.00248634	0.00233767	0.00263136	0.00219101	0.00265654	0.0025892	0.00244783
CL74:8(20:3)	0.000483617	0.000556791	0.000415198	0.000420296	0.000330383	0.000464392	0.000381234	0.000421841	0.000454328	0.000555264	0.000416172	0.000497213
CL74:7(18:2)	0.00149617	0.00140488	0.00125335	0.00137031	0.00124493	0.00145404	0.000880675	0.00123478	0.000973599	0.00106859	0.00142529	0.00133505
CL74:7(20:4)	0.00305003	0.00414285	0.00371459	0.00407001	0.0039639	0.00402532	0.0038854	0.00412445	0.00383808	0.00430378	0.00360622	0.0033533
CL74:7(20:3)	0.000493035	0.000429389	0.000486528	0.000553631	0.000810756	0.000547625	0.0004377	0.000532454	0.000425401	0.000647241	0.000711544	0.000539992
CL74:6(20:3)	0.000844606	0.000852163	0.000920902	0.00101689	0.00101462	0.000962816	0.000783585	0.0012224	0.000938503	0.00130868	0.00116981	0.00115998
CL76:14(16:1)	0.00401819	0.0062336	0.0050023	0.00500229	0.00524695	0.00520768	0.00515503	0.00592391	0.00541754	0.00612992	0.00593918	0.00495754
CL76:13(16:1)	0.0017619	0.00229777	0.00166589	0.00165955	0.0016909	0.0019098	0.00169159	0.00210757	0.00169494	0.00201889	0.00165656	0.00177485
CL76:13(18:2)	0.00103254	0.00113659	0.00111323	0.000971569	0.000966303	0.00103805	0.000974534	0.0011235	0.000837799	0.000983097	0.000975873	0.000830639
CL76:13(20:4)	0.000468724	0.000486757	0.00040471	0.000717061	0.000388984	0.00046207	0.000466189	0.000336472	0.000390266	0.000563902	0.000400029	0.000378104
CL76:12(16:1)	0.00244456	0.00347582	0.00314529	0.00351265	0.0034825	0.00334069	0.00350013	0.00372106	0.00308705	0.00360024	0.00329641	0.0029577
CL76:12(18:2)	0.00169664	0.00149834	0.00133653	0.00121512	0.00113568	0.00116809	0.000944511	0.00112789	0.000715655	0.00102666	0.000998393	0.00094054
CL76:12(20:4)	0.00239796	0.00245499	0.00207039	0.00217052	0.00244175	0.0020489	0.00184055	0.00188413	0.00164921	0.00243006	0.00201342	0.00176911
CL76:11(16:1)	0.00120773	0.00114759	0.00123632	0.00131704	0.00127636	0.00112792	0.00111845	0.00128134	0.00121089	0.00107677	0.000927183	0.00114361
CL76:11(18:2)	0.00281719	0.00297297	0.00248049	0.00254381	0.00229024	0.00284646	0.0023647	0.00207503	0.00182951	0.00286514	0.00218122	0.00254815
CL76:11(20:4)	0.00371656	0.00355023	0.00376654	0.00345523	0.00380728	0.0037858	0.00362534	0.00380604	0.00327185	0.00388265	0.000934474	0.00342116
CL76:11(20:3)	0.000391139	0.000283386	0.000570863	0.000436193	0.000466099	0.000380139	0.000373079	0.000382153	0.000438196	0.000353207	0.000565166	0.000396913
CL76:10(18:2)	0.00276225	0.00249696	0.00190187	0.00219428	0.0021118	0.00289498	0.00239578	0.00179509	0.0017617	0.0023159	0.00204749	0.00208764
CL76:10(20:4)	0.00523772	0.00570413	0.00481358	0.0057589	0.00603505	0.00545277	0.00602363	0.0058952	0.00583118	0.0070092	0.0063158	0.00590619
CL76:10(20:3)	0.000785412	0.000578521	0.000789407	0.000743795	0.000650203	0.000693823	0.000749934	0.000573956	0.000616244	0.000765318	0.000780533	0.000688177
CL76:9(18:2)	0.00065306	0.000752006	0.00070006	0.000713717	0.000603438	0.00071081	0.000469542	0.00053679	0.000464526	0.000438196	0.000669952	0.000702643
CL76:9(20:4)	0.00174584	0.00212956	0.00212848	0.00234275	0.0027719	0.00291881	0.0024701	0.00246169	0.00299043	0.00305073	0.00284342	0.00259114
CL76:9(20:3)	0.00128763	0.00121317	0.00109426	0.00127076	0.00151943	0.00132914	0.00145806	0.00125762	0.00143284	0.00150624	0.00189792	0.00129216
CL78:14(18:2)	0.000600953	0.000670814	0.000442493	0.00064168	0.000657998	0.00057418	0.000314641	0.000525485	0.000316587	0.000516691	0.000424742	0.000331985
CL78:13(20:4)	0.00188917	0.00217178	0.00170662	0.00173787	0.00220988	0.00232661	0.00190899	0.00219346	0.00193055	0.00231735	0.00251963	0.00179166
CL78:13(20:3)	0.000533307	0.00029204	0.000328592	0.000377495	0.000468269	0.000305393	0.000333335	0.000235484	0.000197135	0.00035838	0.000320999	0.000353859
CL78:13(18:2)	0.00185487	0.00181756	0.00181474	0.00181713	0.0017107	0.00168704	0.00162548	0.00157353	0.00156471	0.00208763	0.00150311	0.00138115
CL78:12(20:4)	0.00300309	0.0031155	0.00370974	0.00335806	0.00425169	0.00391007	0.00373147	0.00381407	0.00393534	0.00414503	0.00413583	0.00414896
CL78:12(20:3)	0.000665709	0.000891092	0.000804627	0.0008106	0.000874096	0.00101259	0.000866653	0.00085646	0.00100468	0.00106159	0.00100738	0.000875612
CL78:12(18:2)	0.000880009	0.0007394	0.000766314	0.000752502	0.000760668	0.000804497	0.000864064	0.000662234	0.000532598	0.000674756	0.00081956	0.000717942
CL78:11(20:3)	0.00116498	0.00102446	0.00122498	0.00124706	0.00155177	0.00145809	0.00124621	0.00103312	0.00106	0.00152813	0.00120281	0.00136456
LysoPC16:0	0.104311	0.148506	0.108911	0.140447	0.0993904	0.0531665	0.102472	0.0856125	0.207174	0.11282	0.0942618	0.104391
LysoPC18:1	0.0573907	0.109808	0.0599564	0.0838352	0.0781219	0.038811	0.067659	0.0455816	0.0814554	0.0603002	0.0452478	0.0579044
LysoPC18:0	0.0354061	0.0462549	0.0372112	0.0332367	0.0331049	0.0204325	0.0341379	0.033528	0.0532308	0.0323191	0.018747	0.029529
LysoPC22:6	0.0108472	0.0143219	0.0126931	0.0100315	0.0125158	0.00772175	0.0116122	0.00809762	0.0177214	0.0113874	0.0108481	0.00981889
PC-O32:2	0.0321313	0.0327031	0.0307788	0.0333123	0.0353581	0.031585	0.0352387	0.0388164	0.0327122	0.0448997	0.0414931	0.0383923
PC-O32:1	0.112117	0.118637	0.102163	0.10578	0.103508	0.0928769	0.0983118	0.113319	0.107875	0.107581	0.12407	0.101862
PC-O34:2	0.0210579	0.0224251	0.0218185	0.0224185	0.0230429	0.020349	0.0224375	0.0263841	0.0275816	0.0244794	0.0233592	0.0203733
PC-O34:1	0.168159	0.194535	0.169031	0.191937	0.176059	0.171459	0.173266	0.196462	0.157923	0.182488	0.198652	0.16805
PC-O36:5	0.0124586	0.0116315	0.00983278	0.0110388	0.0107863	0.0114725	0.0114806	0.0110423	0.0135312	0.0159842	0.012098	0.0114527
PC-O36:4	0.0138037	0.0153803	0.0125864	0.0143831	0.0107189	0.0107519	0.0138663	0.0181206	0.0153636	0.0179027	0.0193503	0.0156221
PC-O36:3	0.00781621	0.0127978	0.00913529	0.00926701	0.0128863	0.010702	0.0105439	0.0111917	0.0126261	0.0104534	0.013119	0.0145735
PC-O36:2	0.0278431	0.0343092	0.0281282	0.029049	0.0314537	0.0265247	0.0302	0.0288299	0.0308036	0.0271804	0.0314463	0.0227962
PC-O36:1	0.111303	0.156363	0.121029	0.126663	0.119183	0.0961706	0.111156	0.130398	0.109745	0.116919	0.131134	0.10704
PC-O38:5	0.0119248	0.0134592	0.0131921	0.0127582	0.00954645	0.0126408	0.0127674	0.0168532	0.0157104	0.0132459	0.0155473	0.0136449
PC-O38:4	0.0230351	0.0323263	0.0244384	0.0241366	0.021117	0.0207066	0.0201528	0.0267469	0.0323179	0.0338124	0.0335611	0.0278867
PC-O38:3	0.00942338	0.0106409	0.0079251	0.00985607	0.00943718	0.00770013	0.00767636	0.00986281	0.00935205	0.00862761	0.0109955	0.00897718
PC-O38:2	0.00910425	0.0153772	0.0126413	0.0143993	0.0125882	0.0109189	0.0130409	0.0112601	0.0089842	0.0109278	0.0117461	0.00963487
PC-O40:7	0.0307771	0.0313676	0.0291014	0.037937	0.029038	0.026871	0.0328784	0.0236122	0.0248141	0.0208827	0.0246763	0.0231364
PC-O40:6	0.0161546	0.0223052	0.0184112	0.0152953	0.0132502	0.0135689	0.0170101	0.0209015	0.0197684	0.0220866	0.0212061	0.0179833
PC-O40:5	0.0085539	0.010222	0.00887467	0.00724201	0.00537254	0.00597714	0.00848595	0.00934122	0.00844346	0.00749547	0.00858343	0.00940081
PC-O40:4	0.00819576	0.00846123	0.00625224	0.00611811	0.00614369	0.00557277	0.00709975	0.00734405	0.00822042	0.0083176	0.00776267	0.00712504
PC32:2	0.023116	0.0129691	0.0161002	0.0150202	0.015776	0.017185	0.0162208	0.0183872	0.0203376	0.0162915	0.0203404	0.0195944
PC32:1	0.226547	0.202754	0.231498	0.251677	0.257036	0.25265	0.2481	0.233106	0.229611	0.219978	0.215261	0.264399
PC32:0	2.83814	2.79486	2.92303	3.29661	2.9539	3.07649	2.47818	2.85904	2.96991	2.95672	3.33365	3.63006
PC34:3	0.00568209	0.00543017	0.00574504	0.00563084	0.00759925	0.00572378	0.00607877	0.0064781	0.00424231	0.00557089	0.0067707	0.0051985
PC34:2	0.157688	0.161232	0.144894	0.147756	0.171767	0.143936	0.148119	0.138767	0.143241	0.139587	0.17402	0.153094
PC34:1	4.19935	4.45128	4.23772	5.17134	4.93527	4.60349	4.3658	4.98496	4.87238	4.37145	5.36427	5.52682
PC34:0	1.31553	1.22425	1.21185	1.44575	1.51485	1.33639	1.24322	1.41352	1.30162	1.29138	1.55655	1.53685
PC36:5	0.0131188	0.0144762	0.0154396	0.0140409	0.0161717	0.0134563	0.0138909	0.0138062	0.0169774	0.0132093	0.0171761	0.018282
PC36:4	0.664116	0.693231	0.682739	0.726006	0.710547	0.615284	0.700547	0.769293	0.803058	0.65641	0.902703	0.8048
PC36:3	0.17356	0.160765	0.158668	0.171692	0.189257	0.182674	0.168486	0.179871	0.194028	0.158313	0.19031	0.208829
PC36:2	0.417904	0.472166	0.432422	0.455291	0.516376	0.441298	0.488918	0.411405	0.412803	0.305892	0.419413	0.450213
PC36:1	1.70851	1.96541	1.75433	1.73657	1.9506	1.87557	1.82738	1.42881	1.64834	1.26009	1.67256	1.54184
PC36:0	0.209241	0.210527	0.217012	0.231474	0.226454	0.21048	0.229653	0.175628	0.180553	0.155903	0.20661	0.214152
PC38:6	0.597459	0.640913	0.644364	0.615775	0.597183	0.650209	0.658653	0.61072	0.775249	0.558374	0.742566	0.748508
PC38:5	0.256356	0.275671	0.285832	0.301805	0.259992	0.300864	0.27	0.276247	0.31659	0.252516	0.357203	0.332957
PC38:4	0.7556	0.79416	0.762406	0.826344	0.823381	0.800675	0.863194	0.772204	0.903354	0.688846	0.984509	0.887462
PC38:3	0.128466	0.13206	0.130611	0.13815	0.135863	0.136291	0.141254	0.127182	0.158896	0.118676	0.153465	0.160905
PC38:2	0.0724833	0.0786496	0.0765677	0.0771242	0.0890267	0.0907	0.0801468	0.0537776	0.060213	0.0437753	0.0580763	0.0612231
PC38:1	0.0740156	0.0912864	0.0907592	0.10342	0.0818051	0.0944533	0.0931938	0.0633409	0.066934	0.0463225	0.0682798	0.0709832
PC40:7	0.131885	0.159293	0.15726	0.137715	0.149054	0.150199	0.141464	0.121631	0.154667	0.112224	0.152281	0.142601
PC40:6	0.365725	0.417427	0.376642	0.396605	0.35249	0.360789	0.369485	0.333052	0.397519	0.347505	0.413532	0.396035
PC40:5	0.0802071	0.0902407	0.0813895	0.0874272	0.0846137	0.0834653	0.0812094	0.0703042	0.0845917	0.0655276	0.0887487	0.0809285
PC40:4	0.059204	0.0698784	0.0592543	0.0603673	0.059054	0.0605871	0.0647515	0.0540231	0.0583761	0.0452744	0.0638002	0.0571211
PC40:3	0.00801591	0.00978933	0.00822609	0.00972481	0.00840373	0.00923599	0.00975499	0.0122346	0.00916895	0.00681982	0.00911387	0.0101185
PC40:2	0.0172076	0.0192466	0.0201522	0.0226315	0.0183435	0.0193047	0.022123	0.0104878	0.0145227	0.00819749	0.013023	0.0111764
PC40:1	0.0204485	0.0266208	0.0301331	0.0344624	0.0234486	0.0256235	0.0273025	0.0271717	0.0299247	0.0227728	0.0285589	0.0295003
PC40:0	0.00505911	0.00654542	0.00569406	0.00771601	0.00587045	0.00533198	0.00555392	0.00518644	0.00595298	0.00462038	0.00581306	0.00654998
PC42:7	0.0127865	0.0158278	0.0160261	0.0156862	0.00954117	0.0119238	0.0127746	0.00999876	0.0109299	0.00806332	0.00921134	0.011123
PC42:6	0.00519887	0.00584221	0.0060724	0.00376755	0.00513549	0.0029796	0.00483283	0.00357109	0.00442719	0.00311646	0.00405511	0.00505003
PC42:5	0.00421281	0.00504226	0.00438184	0.00512277	0.00416755	0.00372377	0.00455496	0.0025312	0.00408189	0.00273629	0.00330624	0.00440737
PC42:3	0.00128843	0.00158428	0.00131938	0.00142532	0.00173301	0.00132723	0.00138584	0.000634284	0.000972639	0.000743446	0.0010788	0.00113512
PC42:2	0.00825339	0.0135553	0.0129144	0.0150501	0.0120482	0.0126714	0.0136239	0.0112408	0.012172	0.00645828	0.0109921	0.0116807
PC42:1	0.0150166	0.0158523	0.0227384	0.0233353	0.0175849	0.0156427	0.0198432	0.0264856	0.0363949	0.0288568	0.0395454	0.0422097
PC42:0	0.00252562	0.00238188	0.00288116	0.00413636	0.00244658	0.00268553	0.0025257	0.0063695	0.0068715	0.00469969	0.00595682	0.00660494
SM 34:2,O2	0.00138846	0.000712597	0.00166666	0.0020601	0.00192647	0.00137245	0.00116227	0.00160387	0.0015882	0.00145787	0.00131948	0.00223973
SM 34:1,O2	0.0373066	0.0449384	0.034745	0.055001	0.0566131	0.0428649	0.041562	0.0628872	0.060781	0.0541134	0.0502535	0.0519311
SM 35:1,O2	0.0033048	0.0057632	0.00322677	0.00393262	0.00480821	0.00426951	0.00393613	0.00687943	0.00458913	0.00525422	0.0087204	0.00612617
SM 36:2,O2	0.142556	0.078253	0.119648	0.172848	0.17643	0.123145	0.150047	0.172903	0.1393	0.191956	0.153291	0.150867
SM 36:1,O2	1.16157	1.14024	1.04102	1.2816	1.66581	1.22905	1.10543	1.45326	1.29596	1.46402	1.47791	1.32875
SM 36:0,O2	0.108669	0.110149	0.0870991	0.114793	0.136351	0.110142	0.0938149	0.143007	0.121013	0.132411	0.117635	0.128954
SM 37:1,O2	0.004906	0.00638671	0.00344309	0.0055113	0.00530254	0.00301188	0.0042006	0.00695059	0.00576816	0.00634028	0.00605208	0.00641666
SM 38:2,O2	0.00899533	0.00527272	0.00640826	0.00987848	0.0110118	0.0101971	0.00779863	0.00788298	0.00951746	0.0102267	0.00628395	0.00873634
SM 38:1,O2	0.103549	0.114519	0.101578	0.104202	0.14957	0.112372	0.112412	0.108493	0.0975011	0.115329	0.102197	0.1026
SM 40:2,O2	0.0147939	0.018508	0.0143828	0.011036	0.0173662	0.014023	0.0175475	0.00108767	0.00327005	0.00194743	0.0015466	0.00295705
SM 40:1,O2	0.0333887	0.028737	0.0275593	0.033958	0.0362744	0.0343898	0.0323252	0.0115715	0.0156222	0.00778642	0.0134941	0.0115499
SM 41:2,O2	0.0043115	0.00637685	0.00353684	0.00291954	0.00541029	0.00473203	0.00385026	0	0.000157795	7.82983e-05	9.5003e-05	0.000178582
SM 41:1,O2	0.00946216	0.0155359	0.0112337	0.0151568	0.0139779	0.00930898	0.00852871	0.00108662	0.00125708	0.00136598	0.0016369	0.00245445
SM 42:2,O2	0.171682	0.207289	0.171641	0.151259	0.246968	0.19156	0.168572	0.00934068	0.0125923	0.0109361	0.00772169	0.011619
SM 42:1,O2	0.0584767	0.0618806	0.0599122	0.0487233	0.0749687	0.0602548	0.0447171	0.00782329	0.00901977	0.00926544	0.00607391	0.0102263
GluCer d18:1/8:0	0.00730727	0.00578227	0.00639771	0.0060451	0.00703198	0.00604854	0.00518741	0.00661653	0.00579487	0.00678532	0.00681575	0.00622186
GluCer d18:1/16:0	0.00335005	0.00371044	0.00300873	0.00428443	0.00336683	0.00268745	0.00290337	0.00583114	0.00549509	0.00454949	0.00444235	0.00378889
GluCer d18:0/16:0	7.37507e-05	8.57319e-05	7.67235e-05	0.000107469	7.67097e-05	7.98404e-05	6.28605e-05	0.000241532	0.000237271	0.000168831	0.000144582	0.000119598
GluCer d18:1/17:0	0.000560979	0.000657911	0.000486416	0.000588623	0.000523894	0.000437542	0.00037349	0.00153339	0.00119829	0.000938319	0.00104861	0.000819416
GluCer d18:1/18:0	0.0578794	0.0836434	0.0742353	0.114894	0.0642135	0.0479184	0.0564196	0.162814	0.158262	0.125429	0.125583	0.109253
GluCer d18:0/18:0	0.00172529	0.00262653	0.00220826	0.00362407	0.0020935	0.00150485	0.00168235	0.00952238	0.00817411	0.00556031	0.00585015	0.00467145
GluCer d18:1/19:0	0.000303271	0.000385406	0.000356573	0.00045306	0.000363733	0.000259663	0.000330222	0.000689341	0.000740722	0.000541779	0.000576299	0.000486477
GluCer d18:1/20:0	0.010569	0.00968244	0.00987813	0.0107332	0.0106326	0.00930698	0.00900579	0.0110933	0.0109761	0.00915519	0.00869253	0.00802797
GluCer d18:0/20:0	0.000454694	0.000384742	0.000375141	0.000477986	0.000448041	0.000330182	0.000363645	0.000702609	0.000724438	0.000571591	0.000507486	0.000448081
GluCer d18:1/21:0	0.0015932	0.00134849	0.00127379	0.00122183	0.00168923	0.00125058	0.00118116	0.000339637	0.000284412	0.000238712	0.000214716	0.000174976
GluCer d18:1/22:0	0.0465103	0.0432346	0.0430729	0.0401755	0.0470693	0.0401199	0.0366742	0.00550752	0.00533549	0.00428167	0.00401489	0.00344855
GluCer d18:0/22:0	0.00256448	0.00297362	0.00254567	0.00267723	0.00296109	0.00227582	0.00243133	0.000300878	0.000307459	0.00023025	0.000216198	0.000242095
GluCer d18:1/23:0	0.0261702	0.022935	0.0218753	0.0203053	0.0252086	0.0202824	0.0199732	0.000588066	0.000608014	0.000510003	0.000501885	0.000454569
GluCer d18:0/23:0	0.000628459	0.000760515	0.000671243	0.000602069	0.000676201	0.000561323	0.000576387	1.23174e-05	1.61291e-05	1.36222e-05	1.55741e-05	1.13213e-05
GluCer d18:1/24:1	0.258712	0.267049	0.25238	0.261733	0.27418	0.247476	0.20815	0.00287556	0.00227851	0.00217096	0.00182197	0.00190304
GluCer d18:0/24:1	0.0858175	0.0836254	0.080191	0.0816884	0.0852409	0.0781775	0.0657391	0.00582641	0.00595427	0.00500054	0.00460647	0.00440406
GluCer d18:1/24:0	0.00750143	0.00864143	0.00737359	0.00824813	0.00759139	0.00624317	0.00679496	9.18639e-05	8.18845e-05	7.84087e-05	6.4635e-05	7.12507e-05
GluCer d18:0/24:0	0.00367238	0.00465037	0.00429643	0.00443117	0.00416858	0.00340916	0.0035996	0.000202466	0.000249686	0.000186208	0.000159248	0.000201204
GluCer d18:1/25:1	0.00785199	0.00884915	0.00736566	0.00735642	0.00765189	0.00661871	0.00585905	0.000312498	0.00025008	0.000210476	0.00023753	0.000209961
GluCer d18:0/25:1	0.00383929	0.00413793	0.00385251	0.00364207	0.00384316	0.00366171	0.00284619	0.000290615	0.000309097	0.000297777	0.000379872	0.00035848
GluCer d18:1/25:0	0.000213436	0.000276294	0.000209506	0.000236307	0.000185008	0.000211971	0.000132885	1.23226e-05	9.97996e-06	1.48309e-05	9.70891e-06	3.71926e-06
GluCer d18:0/25:0	0.000136473	0.000165564	0.000117547	0.000122033	0.000109967	0.000118059	9.85001e-05	1.4144e-05	1.31544e-05	1.79743e-05	2.1802e-05	1.28447e-05
GluCer d18:1/26:1	0.00280056	0.00311406	0.00295626	0.00284248	0.00289371	0.00264612	0.00257578	0.000178193	0.000266523	0.000198062	0.000220504	0.000232063
GluCer d18:0/26:1	0.000613353	0.000836293	0.000653935	0.000702771	0.000694086	0.000633783	0.000574245	0.000174633	0.000193979	0.000150831	0.000196572	0.000163544
GalCer d18:1/8:0	0.00730727	0.00578227	0.00639771	0.0060451	0.00703198	0.00604854	0.00518741	0.00661653	0.00579487	0.00678532	0.00681575	0.00622186
GalCer d18:1/12:0	0.00173279	0.00154215	0.000719278	0.000701497	0.00123195	0.000587917	0.00102915	1.24376e-05	2.81563e-06	2.78458e-06	3.50738e-06	1.07482e-06
GalCer d18:1/16:0	0.000440015	0.000464382	0.000437975	0.000713879	0.000459333	0.000440269	0.000434244	0.000807561	0.000811685	0.000734156	0.000681605	0.00062652
GalCer d18:1/18:0	0.0115212	0.0139797	0.0135575	0.0228215	0.0132524	0.009918	0.0122931	0.0319163	0.0269833	0.0226649	0.0231477	0.0188886
GalCer d18:0/18:0	0.000223696	0.000322841	0.000319339	0.000583011	0.000336424	0.000231076	0.00027488	0.000919394	0.000810745	0.000692036	0.000636497	0.000529044
GalCer d18:1/19:0	0.000132204	0.000188063	0.000157099	0.000267725	0.000162585	0.000161157	0.000153191	0.000259677	0.000284476	0.000276876	0.000266553	0.00028662
GalCer d18:0/19:0	0.000257899	0.000298409	0.000400412	0.000813118	0.000318761	0.000312205	0.000244799	0.000798787	0.000865857	0.00103629	0.00119892	0.00136025
GalCer d18:1/20:0	0.00364669	0.00301553	0.00273588	0.00259029	0.00344163	0.00241378	0.00297594	0.00285423	0.00260312	0.00174357	0.00147316	0.00132743
GalCer d18:1/21:0	0.000926724	0.000784238	0.000647977	0.000759609	0.000816117	0.000732795	0.000788666	0.00021732	0.000215774	0.000211941	0.000223504	0.000245743
GalCer d18:0/21:0	0.000183357	0.000169066	0.000186666	0.000230105	0.000196653	0.000236074	0.000146886	0.000155896	0.000176328	0.000186011	0.000211156	0.000286816
GalCer d18:1/22:0	0.0254984	0.020037	0.0164279	0.0177574	0.0238428	0.0168164	0.0189157	0.00204494	0.00170142	0.000898629	0.000780641	0.000547284
GalCer d18:0/22:0	0.000734704	0.000569641	0.000492445	0.00055432	0.000639762	0.000455714	0.000515008	6.04389e-05	5.42271e-05	3.35676e-05	2.74862e-05	2.4462e-05
GalCer d18:1/23:0	0.0144114	0.0134054	0.0118059	0.0132249	0.0128143	0.0120252	0.0118284	0.000331972	0.000294197	0.00027388	0.000230245	0.00025725
GalCer d18:0/23:0	0.00140188	0.00113372	0.0014672	0.00158496	0.00124737	0.00159494	0.00119222	0.000105652	0.000111478	0.00011408	0.000150539	0.000153851
GalCer d18:1/24:1	0.328416	0.293472	0.209666	0.253623	0.295191	0.195878	0.25831	0.0157448	0.0114201	0.00654612	0.00520022	0.00286217
GalCer d18:0/24:1	0.0468156	0.0424288	0.0420412	0.0458753	0.0441609	0.0376159	0.0407679	0.00209313	0.00168794	0.00128065	0.00114489	0.000974608
GalCer d18:1/24:0	0.00907645	0.00774463	0.00660484	0.00703998	0.00739226	0.00550782	0.00680785	0.000376931	0.000285412	0.000147278	0.000131244	8.12676e-05
GalCer d18:0/24:0	0.00299065	0.00290881	0.00309187	0.0035565	0.003126	0.00298739	0.00268348	0.000129658	0.000135504	0.000118783	0.00010007	0.000127344
GalCer d18:1/25:1	0.0141805	0.0131948	0.00935767	0.010924	0.011945	0.00893853	0.0106466	0.000613848	0.000790297	0.00103891	0.00150794	0.00218617
GalCer d18:0/25:1	0.040956	0.0441323	0.0483979	0.0612928	0.043691	0.0547829	0.0369344	0.00065085	0.000711611	0.000914237	0.00117481	0.00156096
GalCer d18:1/25:0	0.00104955	0.00128674	0.00110399	0.00152781	0.0010467	0.00127387	0.000881255	2.41996e-05	2.39423e-05	4.49278e-05	5.51929e-05	7.70947e-05
GalCer d18:0/25:0	0.00194685	0.00205905	0.00224093	0.00302127	0.00192481	0.00246832	0.00178436	7.18546e-05	7.17531e-05	8.83739e-05	0.000112641	0.00011511
GalCer d18:1/26:1	0.00417708	0.00344656	0.00271062	0.00322494	0.00341435	0.00234263	0.00271379	0.00049351	0.00038501	0.000268819	0.000247807	0.0001837
GalCer d18:0/26:1	0.00226279	0.00258773	0.00243214	0.0029065	0.00206847	0.00248027	0.00206445	0.000563442	0.000626173	0.000722289	0.00076258	0.000700694
DAG32:2(16:1/16:1)	0.00175008	0.00125028	0.00146062	0.00143508	0.00158764	0.00116353	0.00114758	0.00152745	0.001313	0.00107338	0.00120532	0.00141117
DAG32:2(16:2/16:0)	0.00147047	0.00124593	0.00159418	0.00171633	0.00172539	0.00169689	0.00159893	0.00231686	0.00194562	0.00216906	0.00238225	0.00218851
DAG32:1(16:1/16:0)	0.00290681	0.00313831	0.00469861	0.00415401	0.00417125	0.00312892	0.00362264	0.00329384	0.00367845	0.00285796	0.00315723	0.00345951
DAG32:1(14:0/18:1)	0.000626228	0.000996404	0.000890085	0.00109892	0.000848225	0.000709466	0.000882896	0.000899706	0.00093137	0.000898777	0.000873145	0.000887231
DAG32:0(16:0/16:0)	0.0306122	0.0315224	0.0337081	0.0326322	0.036425	0.0324283	0.0373287	0.0343108	0.0359006	0.0386995	0.0374338	0.0395218
DAG34:3(16:2/18:1)	0.000396225	0.00037564	0.00053454	0.00070035	0.000531129	0.000530759	0.000532912	0.000718485	0.000400705	0.000712883	0.000581721	0.00069011
DAG34:2(16:0/18:2)	0.00309579	0.00324355	0.00300502	0.00298233	0.00268772	0.00326582	0.00235863	0.002436	0.00209786	0.00231205	0.00243599	0.00214495
DAG34:2(16:1/18:1)	0.00266246	0.0030445	0.00334888	0.00374815	0.00338121	0.00303492	0.00315153	0.00296499	0.00286954	0.00233628	0.00221155	0.00252818
DAG34:1(16:1/18:0)	0.00358833	0.00437295	0.00403614	0.00426323	0.0042606	0.00435923	0.00403091	0.00383797	0.00315952	0.0029097	0.00307876	0.00321579
DAG34:1(16:0/18:1)	0.0519253	0.0638289	0.0634045	0.0536002	0.0549834	0.0587757	0.0573083	0.0498653	0.054398	0.0435189	0.0483231	0.0483748
DAG34:0(16:0/18:0)	0.0285753	0.0388543	0.0362304	0.0279196	0.0400265	0.0324839	0.029568	0.0288418	0.0339008	0.0267678	0.0354617	0.0359696
DAG36:4(18:2/18:2)	0.000495757	0.000467456	0.00030366	0.000476161	0.000293744	0.000366776	0.000235297	0.000580807	0.000143133	0.000380261	0.000377286	0.000387808
DAG36:3(18:2/18:1)	0.00171704	0.00169529	0.00147872	0.00160854	0.00134729	0.00157579	0.00141346	0.00129635	0.00109608	0.00103812	0.00091874	0.00135758
DAG36:2(18:1/18:1)	0.0249827	0.0334162	0.0316764	0.0294622	0.0295558	0.0279409	0.030647	0.016946	0.0190442	0.0163234	0.0173183	0.0177725
DAG36:2(18:2/18:0)	0.00489069	0.00463053	0.00390178	0.00409674	0.00456343	0.00380606	0.00377735	0.00206586	0.00234149	0.00240667	0.00269549	0.00199225
DAG36:1(18:1/18:0)	0.0500881	0.0628519	0.0626917	0.0624987	0.0636806	0.0582066	0.0567537	0.0398021	0.0466723	0.0382581	0.0453101	0.0450634
DAG38:6(16:0/22:6)	0.0349548	0.0402599	0.0357883	0.0413288	0.0384295	0.0404639	0.0432612	0.041832	0.0441011	0.0381691	0.0421799	0.0422802
DAG38:5(16:1/22:5)	0.00234899	0.0028551	0.00274682	0.00288455	0.0029811	0.00253295	0.00302281	0.00306345	0.00304231	0.00259471	0.00359263	0.00307092
DAG38:5(18:0/20:5)	0.00178035	0.00183194	0.002118	0.00256203	0.00254566	0.00202905	0.00222903	0.00218532	0.00243405	0.00226378	0.0024816	0.0024766
DAG38:4(18:0/20:4)	0.313001	0.444578	0.367432	0.507809	0.487004	0.431766	0.502034	0.434677	0.441738	0.43946	0.456063	0.391769
DAG38:4(18:1/20:3)	0.00175794	0.00193357	0.00191119	0.00222331	0.00221532	0.0019219	0.00098296	0.00137736	0.00241179	0.00152454	0.00196725	0.00116997
DAG40:6(18:0/22:6)	0.0156784	0.020112	0.0246575	0.0290377	0.0207403	0.0208014	0.0258992	0.0215534	0.0213329	0.0186355	0.0193501	0.0170191
DAG40:5(18:0/22:5)	0.0010524	0.00132218	0.00166676	0.0016912	0.00155202	0.00139811	0.00187081	0.00153286	0.00150382	0.00135731	0.00121169	0.000948975
DAG40:4(18:0/22:4)	0.00420767	0.00499539	0.00519939	0.00562789	0.00506335	0.00479885	0.00474344	0.00362664	0.00284951	0.00295004	0.00323185	0.0028299
TAG42:0(14:0)	8.52391e-05	8.20551e-05	2.97005e-05	6.29465e-05	9.40679e-05	5.87651e-05	0.00012246	9.26349e-05	6.34466e-05	8.88897e-05	4.15077e-05	0.000114178
TAG48:3(16:1)	0.000349797	0.000433723	0.000432327	0.000579932	0.000838566	0.000809201	0.000343408	0.000418844	0.000395366	0.000507691	0.000470856	0.000458321
TAG48:2(16:1)	0.000866668	0.00074692	0.00135077	0.00114783	0.00176207	0.00178349	0.000715404	0.000918472	0.00141092	0.0010059	0.000924562	0.00116241
TAG48:1(18:1)	0.000486702	0.000631188	0.000345883	0.000446534	0.000356496	0.000431544	0.000411374	0.000638448	0.00059085	0.000623064	0.000646262	0.000844786
TAG48:1(16:0)	0.00145711	0.00168748	0.00141898	0.00217911	0.0014214	0.00236942	0.00111889	0.0021879	0.00220505	0.00191598	0.00237965	0.00206759
TAG48:1(16:1)	0.00102125	0.000994449	0.000976142	0.0012418	0.00142335	0.00128274	0.000871753	0.00100285	0.00094039	0.000876028	0.00126517	0.00126098
TAG48:0(16:0)	0.00562173	0.0064765	0.00636318	0.00700468	0.00603855	0.00716038	0.00721091	0.00984915	0.0094045	0.00860814	0.0085076	0.0101574
TAG50:3(18:2)	0.000133681	0.000248183	0.000255928	0.000187016	0.000392408	0.00121061	8.8446e-05	0.000196805	0.000337702	0.000182942	0.000200474	0.000141154
TAG50:3(18:1)	0.000210947	0.0001275	0.000347451	0.000175426	0.000352326	0.000696719	8.61105e-05	0.000224957	0.000341146	0.000148375	0.000286883	0.000192783
TAG50:3(16:0)	0.000124536	8.81293e-05	0.000236874	0.000265226	0.000231429	0.00115769	6.93577e-05	0.000205393	0.000329731	0.000121467	0.00029133	0.000217333
TAG50:3(16:1)	0.00035959	0.000389068	0.000692731	0.000577762	0.000577633	0.00165737	0.000313846	0.000563025	0.000848937	0.000413407	0.000564247	0.000346548
TAG50:2(18:2)	0.000301427	0.000408918	0.000391911	0.000281542	0.000488024	0.000637254	0.000383572	0.000406619	0.000473694	0.000453867	0.000368507	0.000394684
TAG50:2(16:0)	0.000860622	0.00139885	0.00165227	0.00106131	0.00115016	0.00250071	0.000896047	0.00155726	0.00140157	0.00129424	0.0014376	0.00165136
TAG50:2(16:1)	0.000858023	0.000942039	0.000971803	0.00101678	0.00146427	0.00164548	0.000819521	0.00143354	0.00120461	0.0011817	0.000901959	0.00111638
TAG50:1(16:0)	0.00466318	0.00596468	0.00486729	0.00677108	0.00720187	0.00660254	0.00538042	0.00878041	0.00822601	0.0078546	0.00863681	0.0087254
TAG50:1(18:0)	0.00013954	0.000249989	0.000286399	0.000334454	0.000316353	0.00027336	0.000238025	0.000331974	0.000272401	0.000410437	0.000319851	0.000303627
TAG50:1(18:1)	0.00305405	0.0035679	0.00334134	0.00378242	0.00468669	0.00391817	0.00303045	0.00486371	0.00483824	0.00448425	0.0060292	0.00495907
TAG50:0(18:0)	0.00208033	0.00207221	0.00185181	0.00220205	0.00245876	0.00216698	0.0019664	0.00187839	0.00219736	0.0022238	0.00259762	0.00239875
TAG52:5(18:2)	3.28792e-05	0.000136534	2.26842e-05	5.04205e-05	0.000300415	0.000967729	3.53492e-05	0.000101392	0.000126851	9.88535e-05	3.1917e-05	0.000127445
TAG52:4(16:0)	0.000388333	0.000288495	0.000339985	0.000453963	0.000369133	0.000995397	0.000222137	0.000443821	0.000670553	0.00022304	0.000437848	0.000377979
TAG52:4(16:1)	9.55611e-05	0.000154573	0.000119674	0.000169283	0.000281164	0.0007802	4.60784e-05	0.000120718	0.000341113	5.73547e-05	0.000133256	0.000222089
TAG52:4(18:1)	3.85918e-05	0.000125817	0.000170858	0.000120969	0.000321604	0.00107913	5.96938e-05	0.000101942	0.000344938	7.24731e-05	0.000196069	0.000127001
TAG52:4(18:2)	0.000302172	0.000363759	0.000362858	0.000267189	0.000595827	0.0022887	0.000180687	0.000249516	0.000701034	0.000256127	0.000587184	0.000364351
TAG52:3(16:0)	0.000541663	0.000577272	0.000523832	0.000596848	0.000921995	0.00208676	0.000370769	0.000665006	0.000986221	0.000635351	0.000658762	0.000645395
TAG52:3(16:1)	8.63198e-05	0.000305321	0.00021343	0.000344665	0.000278264	0.00065241	0.000144099	0.000341559	0.000394016	0.000146865	0.000268598	0.000263401
TAG52:3(18:1)	0.000735982	0.000800349	0.0010852	0.000845008	0.000985285	0.00329019	0.000550455	0.000963984	0.00123894	0.000905475	0.000955669	0.000861706
TAG52:3(18:2)	0.000431535	0.000681477	0.000466223	0.000449585	0.000609419	0.00217923	0.000240524	0.000601885	0.000540636	0.000543917	0.000550709	0.000535439
TAG52:2(18:1)	0.00274502	0.004201	0.00339176	0.00430837	0.00427032	0.0050979	0.00297072	0.00587051	0.00449229	0.00421427	0.00605539	0.0056501
TAG52:2(16:0)	0.00116518	0.001888	0.00145074	0.00192267	0.00181437	0.00215333	0.00161131	0.00281418	0.00216169	0.00275445	0.00341291	0.00249574
TAG52:1(18:1)	0.00131607	0.00154315	0.00136637	0.001765	0.00178358	0.00145138	0.00167355	0.00160621	0.00166011	0.0019548	0.00181506	0.00189318
TAG52:0(18:0)	0.000747516	0.00108292	0.00112211	0.00122319	0.001319	0.000960306	0.00126634	0.000953998	0.00132248	0.00122412	0.00134283	0.00123984
TAG54:7(22:6)	0.000236929	0.000284027	0.000297407	0.000417959	0.000257174	0.000337112	0.000330147	0.000503977	0.000533115	0.000476916	0.000483775	0.000418188
TAG54:6(20:4)	8.1444e-05	0.000145662	9.65546e-05	0.000124267	1.76809e-05	0.000146153	8.45247e-05	0.000129546	0.000114957	5.21698e-05	0.000119228	8.69841e-05
TAG54:6(18:2)	8.11933e-05	7.92717e-05	7.49315e-05	0.000129867	0.00031131	0.000684093	7.43357e-05	0.000137916	0.000137862	0.000184928	0.000154727	0.000150902
TAG54:5(18:2)	0.000350713	0.00034514	9.18899e-05	0.000388634	0.000103667	0.00208869	0.000118619	0.000312011	0.000401058	0.00013999	0.000430104	0.000411306
TAG54:5(16:0)	0.000219933	0.00045378	0.000221402	0.000346956	0.000397059	0.000247981	0.000359318	0.000482711	0.000619152	0.00034662	0.000435897	0.000351322
TAG54:4(18:2)	0.000261315	0.000562037	0.000309016	0.000264986	0.00047575	0.00166147	0.000236232	0.000373844	0.000358104	0.000129167	0.000461152	0.000222906
TAG54:4(18:1)	0.000537948	0.000564128	0.000469029	0.000625972	0.000872521	0.00345215	0.000404737	0.000664782	0.00100675	0.000352633	0.0010311	0.000619958
TAG54:4(18:0)	0.00025218	0.000395498	0.000226768	0.000209048	0.000182319	0.000198059	0.000326009	0.000421014	0.000299328	0.000243276	0.000365894	0.000287631
TAG54:4(16:0)	0.000417171	0.000403857	0.000375936	0.000448527	0.000344653	0.000407629	0.000588942	0.000625009	0.000549631	0.000532315	0.000417896	0.000513575
TAG54:3(18:1)	0.00135831	0.00198789	0.000882954	0.00134022	0.00166249	0.00306337	0.00152059	0.00204514	0.0019586	0.00151589	0.00176651	0.00162651
TAG54:2(18:1)	0.00098607	0.00114764	0.000923268	0.00119864	0.00108235	0.000968207	0.00141854	0.00155619	0.00115347	0.00108709	0.00134752	0.00131174
TAG54:2(18:0)	0.000386069	0.000643773	0.000421274	0.000433318	0.000363187	0.000607991	0.000753825	0.000779474	0.000566866	0.000456793	0.000593155	0.000699464
TAG54:1(18:0)	0.00024571	0.000317423	0.000290576	0.000479726	0.000537272	0.000247497	0.000331928	0.000483457	0.000560228	0.000380712	0.000448469	0.00030353
TAG56:8(22:6)	0.000151579	0.000280284	0.000142598	0.000209035	0.00016144	0.00032066	0.000187843	0.00028017	0.000271042	0.000317137	0.000280119	0.000294708
TAG56:7(22:6)	0.00218313	0.00407082	0.00249896	0.00344526	0.00370374	0.00295576	0.00398253	0.0051073	0.00339629	0.00377393	0.00487561	0.00418461
TAG56:6(22:5)	8.26977e-05	0.000405211	6.96017e-05	0.000162375	0.000227529	0.000169796	0.000327495	0.000425615	0.000278839	0.00024834	0.00040943	0.00023671
TAG56:6(20:4)	0.000150047	0.000168111	0.000132672	0.000141947	0.000158993	0.000194498	0.00022897	0.000220885	0.000219263	0.000136774	0.000148985	0.000175521
TAG56:5(18:1)	0.000264734	0.000311791	0.000220872	0.000348723	0.000152842	0.000413797	0.000377566	0.000476556	0.000357073	0.000300033	0.000253814	0.000252046
TAG56:3(18:1)	0.000129294	0.000170236	0.000158887	0.000167977	0.000163989	0.000190479	0.000151199	0.000212324	0.000178037	0.00017959	0.000200853	0.000186555
TAG56:2(20:1)	3.91361e-05	0.000110991	0.000107721	0.000111618	7.96325e-05	0.000148845	0.000135588	9.80001e-05	7.88275e-05	4.54285e-05	2.87443e-05	0.000102059
TAG58:9(22:6)	0.000129165	0.00016226	0.000166049	0.000156307	0.000138978	0.000159247	0.000157078	0.000174998	0.000200225	0.000161872	0.000204418	0.00019876
TAG58:8(22:6)	0.000189371	0.000360819	0.000324745	0.000286339	0.000267811	0.000304628	0.000415545	0.000360492	0.000542582	0.000342469	0.000528368	0.000475382
TAG58:7(22:6)	0.00052243	0.000677623	0.000479156	0.000666237	0.000522395	0.00066817	0.00073193	0.00104477	0.000604003	0.00051388	0.000581215	0.000470372
CE-16:1	0.00281692	0.00755572	0.00286809	0.00338758	0.00130452	0.00733778	0.00178042	0.137835	0.0485194	0.0465162	0.0537883	0.0680342
CE-16:0	0.00385521	0.0145619	0.00471164	0.00636024	0.00525614	0.00168879	0.00963964	0.267733	0.15461	0.143659	0.154194	0.183501
CE-18:2	0.00494517	0.0071208	0.00550531	0.00405012	0.00187648	0.0247353	0.00803902	0.0977147	0.04091	0.0599764	0.0575428	0.0508057
CE-18:1	0.00194989	0.0283025	0.0076328	0.0121153	0.0144768	0.0204519	0.0168999	0.752809	0.324951	0.367775	0.329066	0.39101
CE-20:5	0.000854652	0.00885943	0.00571063	0.00207151	0.00718593	0.00855933	0.00667364	0.107272	0.0926312	0.114545	0.0925661	0.0980879
CE-20:4	0.0127479	0.0195577	0.0117673	0.0149145	0.0211474	0.0302725	0.0212836	0.189778	0.093414	0.141813	0.130476	0.12513
CE-20:3	0.00131479	0.00512214	0.00195928	0.00108225	0.00237532	0.00223286	0.0122672	0.120874	0.0404937	0.077381	0.0744123	0.0743486
CE-22:6	0.0408796	0.0871868	0.0460907	0.0308828	0.0718388	0.0630225	0.0587453	1.79035	1.10093	1.18077	1.13946	1.34356
CE-22:5	0.00162438	0.0147984	0.00306046	0.00145393	0.00889589	0.00702294	0.00841462	0.261008	0.155747	0.145986	0.153107	0.20412
CE-24:5	0.000872082	0.00308716	0.000986087	0.000744126	0.00390003	0.00113475	0.00258328	0.0608256	0.0340371	0.0240201	0.0289295	0.0293964
S1P	0.00910296	0.0107327	0.00872035	0.0118409	0.0122131	0.00888403	0.0098501	0.00398758	0.0039606	0.00355222	0.00309364	0.00188465
Cer	0.0605128	0.0902713	0.0501008	0.0621757	0.0693328	0.067549	0.0673282	0.0774675	0.0812079	0.0760572	0.0819401	0.0869217
GluCer	0.523542	0.553774	0.51946	0.571147	0.545882	0.476211	0.428348	0.209155	0.201966	0.160515	0.159527	0.139507
GalCer	0.512983	0.469172	0.377003	0.455594	0.47272	0.360202	0.414386	0.0612468	0.0510532	0.0400391	0.0394689	0.0334041
PG	0.0108038	0.0103875	0.00870389	0.011639	0.0116939	0.0102544	0.00920904	0.0112096	0.00994692	0.00954388	0.011378	0.0108777
BMP	0.00069752	0.000786258	0.000571611	0.000734931	0.000793231	0.000700654	0.000728776	0.000949941	0.0009588	0.00100241	0.00112393	0.000963861
SL	0.975876	1.05985	1.04363	1.04663	1.26144	0.946032	1.01603	0.155962	0.151268	0.127469	0.140219	0.154959
FFA	1.61983	1.14741	1.22776	1.1212	1.15773	1.14585	1.01836	1.46907	1.33553	1.41419	1.51544	1.35343
PE	4.47798	6.53237	4.75146	4.77409	6.95614	7.01513	6.24897	4.42064	4.96593	4.51873	5.38507	5.06479
PE-O	2.63314	3.56241	2.73929	2.92844	3.95323	4.10801	3.67111	2.78806	2.91106	2.39881	2.87663	2.67873
PI	0.275597	0.292395	0.276087	0.300615	0.292573	0.293271	0.227125	0.261658	0.216926	0.195761	0.270996	0.232339
GM3	0.00772187	0.0125562	0.0101634	0.0093989	0.00998838	0.0104129	0.0104676	0.0109061	0.0120536	0.00966241	0.00941171	0.0133358
LPI	0.00272883	0.0030643	0.00302805	0.00251835	0.00214315	0.00278836	0.00261604	0.00318134	0.00265168	0.00175136	0.00257068	0.00272253
PA	0.221864	0.203091	0.22462	0.258183	0.239468	0.209003	0.226529	0.0959248	0.0934876	0.0987966	0.0872509	0.0850501
PS	2.26819	2.55744	2.2267	2.08939	2.36746	2.24058	2.10632	2.35376	2.16507	2.37862	2.34113	2.22456
LPS	0.0035282	0.00347625	0.002915	0.00352953	0.00352509	0.00332497	0.00293965	0.00306181	0.00303279	0.00298098	0.00294643	0.00287354
CL	0.100764	0.110486	0.102727	0.106866	0.112518	0.107741	0.100668	0.103771	0.0948107	0.117342	0.105371	0.102708
LPC	0.207955	0.31889	0.218771	0.26755	0.223133	0.120132	0.215882	0.17282	0.359581	0.216826	0.169105	0.201643
PC-O	0.623859	0.742942	0.62534	0.671592	0.62949	0.575848	0.625612	0.700486	0.635772	0.673283	0.7288	0.617951
PC	14.5739	15.2412	14.8271	16.5566	16.2068	15.6133	14.8222	15.2315	15.9089	13.9269	17.2927	17.4524
SM	1.86436	1.84456	1.6871	2.01288	2.60279	1.9507	1.7959	1.99478	1.77794	2.01249	1.95423	1.82561
DAG	0.584565	0.772823	0.694484	0.825558	0.8106	0.739186	0.818401	0.701552	0.729306	0.689618	0.733842	0.66853
TAG	0.0405578	0.0527067	0.0454308	0.053939	0.0572896	0.0799814	0.0466816	0.0673013	0.0648481	0.0573998	0.0678833	0.0648972
Note: μmol/g means lipid (μmol) in mice brain weight (g)
