# Supplementary material for: Very long chain sphingolipids govern brain myelination by regulating oligodendrocyte differentiation and membrane microdomain integrity
Source: J Transl Med. 2026 Feb 19;24:550. doi: 10.1186/s12967-026-07881-0 (PMC13094249; doi:10.1186/s12967-026-07881-0)
Supplement: Supplementary file 5 — Supplementary Table 3 [file 12967_2026_7881_MOESM8_ESM.xlsx]

## Sheet: Proteomics
Protein IDs	Majority protein IDs	Protein names	Gene names	Fasta headers	Unique + razor sequence coverage [%]	Q-value	Score	MS/MS count 1CKO	MS/MS count 2CKO	MS/MS count 3CKO	MS/MS count 7CKO	MS/MS count 4WT	MS/MS count 5WT	MS/MS count 6WT	MS/MS count 9WT	LFQ 1CKO	LFQ 2CKO	LFQ 3CKO	LFQ 7CKO	LFQ 4WT	LFQ 5WT	LFQ 6WT	LFQ 9WT	CKO	WT	CKO/WT	T-TEST
Q3UJ76;P62743;Q7TT10;A0A0U1RQ06;A0A0U1RPS0	Q3UJ76;P62743;Q7TT10;A0A0U1RQ06	AP-2 complex subunit sigma	Ap2s1	AP complex subunit sigma OS=Mus musculus GN=Ap2s1 PE=1 SV=1;AP-2 complex subunit sigma OS=Mus musculus GN=Ap2s1 PE=1 SV=1;AP complex subunit sigma OS=Mus musculus GN=Ap2s1 PE=2 SV=1;AP-2 complex subunit sigma OS=Mus musculus GN=Ap2s1 PE=1 SV=1	27.5	0	7.4445	2	2	3	1	2	3	3	2	64242000	59985000	61972000	60187000	88590000	98297000	94697000	97797000	61596500	94845250	0.649442	9.72172e-06
Q542G0;P49710;Q8CA06;E9Q4E5	Q542G0;P49710	Hematopoietic lineage cell-specific protein	Hcls1	Uncharacterized protein OS=Mus musculus GN=Hcls1 PE=2 SV=1;Hematopoietic lineage cell-specific protein OS=Mus musculus GN=Hcls1 PE=1 SV=2	18.9	0	10.331	5	4	5	6	0	2	2	1	62256000	54856000	62576000	63101000	39572000	37918000	35437000	36186000	60697250	37278250	1.62822	3.66938e-05
P03995;A0MTM0;Q4L0E6;E9Q1Y9;CON__Q61726;CON__Q6NT21;CON__P78385;Q61726;CON__P78386;Q9Z2T6	P03995	Glial fibrillary acidic protein	Gfap	Glial fibrillary acidic protein OS=Mus musculus GN=Gfap PE=1 SV=4	74.4	0	323.31	108	99	82	88	51	43	47	52	18655000000	18549000000	14626000000	15183000000	6816800000	4273900000	3985400000	5758200000	16753250000	5208575000	3.21647	9.57189e-05
Q7TQA1;Q7TQA1-5;Q8BVV4;Q7TQA1-2;Q7TQA1-3	Q7TQA1;Q7TQA1-5;Q8BVV4;Q7TQA1-2;Q7TQA1-3	Immunoglobulin superfamily member 1	Igsf1	Immunoglobulin superfamily member 1 OS=Mus musculus GN=Igsf1 PE=1 SV=1;Isoform 5 of Immunoglobulin superfamily member 1 OS=Mus musculus GN=Igsf1;Uncharacterized protein OS=Mus musculus GN=Igsf1 PE=2 SV=1;Isoform 2 of Immunoglobulin superfamily member 1 OS=	9.2	0	8.8675	5	4	4	4	2	0	2	1	64926000	57960000	60111000	63526000	43794000	34089000	35772000	37212000	61630750	37716750	1.63404	0.000104023
A0A087WPR1;P20917;Q3ZB60;Q3ZB61;A0A087WRD6	A0A087WPR1;P20917;Q3ZB60;Q3ZB61	Myelin-associated glycoprotein	Mag	Myelin-associated glycoprotein OS=Mus musculus GN=Mag PE=1 SV=1;Myelin-associated glycoprotein OS=Mus musculus GN=Mag PE=1 SV=2;Mag protein (Fragment) OS=Mus musculus GN=Mag PE=1 SV=1;Mag protein (Fragment) OS=Mus musculus GN=Mag PE=2 SV=1	25	0	105.88	11	13	12	11	15	17	11	13	727010000	642190000	567350000	532960000	1394700000	1470400000	1627300000	1226300000	617377500	1429675000	0.431831	0.000130674
Q8BYK5;Q6KCA9;A2AHM4;Q5DTG6;Q8BYK5-4;Q8BYK5-3;Q8BYK5-2	Q8BYK5;Q6KCA9;A2AHM4;Q5DTG6;Q8BYK5-4;Q8BYK5-3;Q8BYK5-2	Phosphatase and actin regulator 3;Phosphatase and actin regulator	Phactr3	Phosphatase and actin regulator 3 OS=Mus musculus GN=Phactr3 PE=1 SV=2;Phosphatase and actin regulator OS=Mus musculus GN=Phactr3 PE=2 SV=1;Phosphatase and actin regulator OS=Mus musculus GN=Phactr3 PE=1 SV=1;Phosphatase and actin regulator (Fragment) OS=M	19.4	0	55.536	5	5	7	6	5	7	8	6	66567000	63868000	66809000	69613000	91384000	90741000	90682000	81898000	66714250	88676250	0.752335	0.000135146
O09114-2;O09114	O09114-2;O09114	Prostaglandin-H2 D-isomerase	Ptgds	Isoform 2 of Prostaglandin-H2 D-isomerase OS=Mus musculus GN=Ptgds;Prostaglandin-H2 D-isomerase OS=Mus musculus GN=Ptgds PE=1 SV=1	25.4	0	16.953	3	3	5	3	2	1	3	2	119670000	147950000	124940000	120630000	73801000	69382000	79663000	64617000	128297500	71865750	1.78524	0.000261657
Q6P1B9;O08539-2	Q6P1B9;O08539-2	Myc box-dependent-interacting protein 1	Bin1	Bin1 protein OS=Mus musculus GN=Bin1 PE=1 SV=1;Isoform 2 of Myc box-dependent-interacting protein 1 OS=Mus musculus GN=Bin1	2.1	0	3.0407	2	0	1	1	2	2	2	2	113550000	83191000	85159000	79789000	168080000	161480000	141240000	159590000	90422250	157597500	0.573754	0.000443874
E9QM38;P55012;Q3TP36	E9QM38;P55012	Solute carrier family 12 member 2	Slc12a2	Solute carrier family 12 member 2 OS=Mus musculus GN=Slc12a2 PE=1 SV=1;Solute carrier family 12 member 2 OS=Mus musculus GN=Slc12a2 PE=1 SV=2	8.6	0	13.31	3	2	2	1	3	9	5	3	37133000	36358000	35129000	35858000	85024000	60910000	65093000	73092000	36119500	71029750	0.508512	0.000601114
Q5DTZ6;Q3TDH4;Q5DTZ6-3;Q5DTZ6-2	Q5DTZ6;Q3TDH4;Q5DTZ6-3;Q5DTZ6-2	RING finger protein 150	Rnf150	RING finger protein 150 OS=Mus musculus GN=Rnf150 PE=2 SV=2;Uncharacterized protein (Fragment) OS=Mus musculus GN=Rnf150 PE=2 SV=1;Isoform 3 of RING finger protein 150 OS=Mus musculus GN=Rnf150;Isoform 2 of RING finger protein 150 OS=Mus musculus GN=Rnf150	7.1	0	2.5723	3	2	2	1	1	1	2	0	13267000	14917000	15101000	16231000	23363000	NA	23292000	NA	14879000	23327500	0.637831	0.000769498
Q8BJF9	Q8BJF9	Charged multivesicular body protein 2b	Chmp2b	Charged multivesicular body protein 2b OS=Mus musculus GN=Chmp2b PE=1 SV=1	9.4	0	3.4021	2	0	1	1	0	1	2	2	17010000	17532000	19360000	15323000	24927000	24292000	21779000	24718000	17306250	23929000	0.723233	0.000971893
Q561N4;P68037;Q3TIH9;D3YZS3;Q3TW19	Q561N4;P68037;Q3TIH9	Ubiquitin-conjugating enzyme E2 L3	Ube2l3	MCG1032217 OS=Mus musculus GN=Ube2l3 PE=1 SV=1;Ubiquitin-conjugating enzyme E2 L3 OS=Mus musculus GN=Ube2l3 PE=1 SV=1;Uncharacterized protein OS=Mus musculus GN=Ube2l3 PE=2 SV=1	72.1	0	275.7	11	14	16	11	13	13	15	15	1916300000	1825400000	1616800000	2034400000	1053700000	1363300000	1235400000	1139600000	1848225000	1198000000	1.54276	0.00106427
Q8BR63;Q3TVY3	Q8BR63;Q3TVY3	Protein FAM177A1	Fam177a1	Protein FAM177A1 OS=Mus musculus GN=Fam177a1 PE=1 SV=1;Uncharacterized protein OS=Mus musculus PE=2 SV=1	54.1	0	69.628	3	4	2	3	5	4	5	5	180530000	107110000	113070000	112800000	234710000	221970000	258760000	239180000	128377500	238655000	0.537921	0.00115802
Q545I9;P14069	Q545I9;P14069	Protein S100;Protein S100-A6	S100a6	Protein S100 OS=Mus musculus GN=S100a6 PE=1 SV=1;Protein S100-A6 OS=Mus musculus GN=S100a6 PE=1 SV=3	43.8	0	3.5775	0	3	2	2	1	1	2	1	91451000	114870000	92718000	97919000	48039000	51728000	61897000	NA	99239500	53888000	1.84159	0.00154408
Q8BR89;Q50H70;A0A0R4J0Z3;P55088-2;P55088;P55088-3	Q8BR89;Q50H70;A0A0R4J0Z3;P55088-2;P55088;P55088-3	Aquaporin-4	Aqp4	Uncharacterized protein (Fragment) OS=Mus musculus GN=Aqp4 PE=2 SV=1;Aquaporin 4 M23A isoform OS=Mus musculus GN=Aqp4 PE=2 SV=1;Aquaporin 4, isoform CRA_a OS=Mus musculus GN=Aqp4 PE=1 SV=1;Isoform 1 of Aquaporin-4 OS=Mus musculus GN=Aqp4;Aquaporin-4 OS=Mus	20.5	0	3.3015	3	2	3	2	1	1	2	0	201140000	168920000	177610000	153820000	119750000	103980000	122900000	89262000	175372500	108973000	1.60932	0.00186748
Q8VHV1;Q8VHV1-3;Q8VHV1-2	Q8VHV1;Q8VHV1-3	Brain and acute leukemia cytoplasmic protein	Baalc	Brain and acute leukemia cytoplasmic protein OS=Mus musculus GN=Baalc PE=1 SV=3;Isoform 3 of Brain and acute leukemia cytoplasmic protein OS=Mus musculus GN=Baalc	26.9	0	22.076	2	3	3	2	2	2	4	4	43201000	48566000	41962000	49224000	55955000	54338000	55687000	56388000	45738250	55592000	0.822749	0.00202678
Q8C943;E9NX85;B1AWV9;R4H243;F1DFN1;Q5DTL9-2;Q5DTL9;J7K287;G3F8Y7;G3F8Y9;I6VS12;G3F8Y8;J7H264;G3F8Z0;Q8BWZ4;U3RKD2;D3Y273;H6WZ45;D3Y272;E3UVT8;F8VQC9;I1VGT6;I1VGT5;H6WZF5;I1VGT4;E3UVT9;J9RDH0;U3RF68;J9S7F7;J9S4N6;J9RZB2;J7H931;J9RV59;Q8BTY2	Q8C943;E9NX85;B1AWV9;R4H243;F1DFN1;Q5DTL9-2;Q5DTL9;J7K287;G3F8Y7;G3F8Y9;I6VS12;G3F8Y8;J7H264;G3F8Z0	Anion exchange protein;Sodium-driven chloride bicarbonate exchanger	Slc4a10	Anion exchange protein (Fragment) OS=Mus musculus GN=Slc4a10 PE=2 SV=2;Anion exchange protein OS=Mus musculus GN=Slc4a10 PE=2 SV=1;Anion exchange protein OS=Mus musculus GN=Slc4a10 PE=1 SV=1;Anion exchange protein OS=Mus musculus GN=Slc4a10 PE=2 SV=1;Anion	19.3	0	28.316	4	6	5	7	8	3	5	4	85284000	77773000	74651000	88711000	102480000	98849000	107230000	97936000	81604750	101623750	0.803009	0.00209223
Q3USR5;Q80UW2	Q3USR5;Q80UW2	F-box only protein 2	Fbxo2	Uncharacterized protein OS=Mus musculus GN=Fbxo2 PE=1 SV=1;F-box only protein 2 OS=Mus musculus GN=Fbxo2 PE=1 SV=1	74.4	0	132.56	17	20	12	12	17	10	12	13	667560000	752300000	757700000	713920000	624730000	513010000	535680000	562770000	722870000	559047500	1.29304	0.00214577
Q9JLL9;Q5I7S8;F6X0V1;Q8BRR9;Q61481-2;Q61481;A2ASF9	Q9JLL9;Q5I7S8;F6X0V1;Q8BRR9;Q61481-2;Q61481;A2ASF9	Calcium/calmodulin-dependent 3,5-cyclic nucleotide phosphodiesterase 1A	Pde1a	Phosphodiesterase OS=Mus musculus GN=Pde1a PE=1 SV=1;Phosphodiesterase OS=Mus musculus GN=Pde1a PE=1 SV=1;Phosphodiesterase (Fragment) OS=Mus musculus GN=Pde1a PE=1 SV=1;Phosphodiesterase OS=Mus musculus GN=Pde1a PE=1 SV=1;Isoform PDE1A1 of Calcium/calmodu	11.4	0	26.643	2	5	3	3	0	3	4	2	17653000	20477000	16722000	15743000	NA	29138000	27852000	NA	17648750	28495000	0.619363	0.00235909
Q545S0;P52196	Q545S0;P52196	Sulfurtransferase;Thiosulfate sulfurtransferase	Tst	Sulfurtransferase OS=Mus musculus GN=Tst PE=1 SV=1;Thiosulfate sulfurtransferase OS=Mus musculus GN=Tst PE=1 SV=3	33.3	0	48.116	6	10	8	9	4	7	7	5	358230000	388010000	454850000	359080000	264920000	288210000	268580000	272600000	390042500	273577500	1.42571	0.00243277
Q58EU7;Q00915	Q58EU7;Q00915	Retinol-binding protein 1	Rbp1	Rbp1 protein OS=Mus musculus GN=Rbp1 PE=1 SV=1;Retinol-binding protein 1 OS=Mus musculus GN=Rbp1 PE=1 SV=2	65.9	0	49.185	8	6	5	6	6	4	8	4	268200000	210230000	308260000	192690000	122580000	119190000	91862000	109220000	244845000	110713000	2.21153	0.0027585
B1AZ39;P0C0A3;B1AZ42;B1AZ41;Q3TS10	B1AZ39;P0C0A3;B1AZ42	Charged multivesicular body protein 6	Chmp6	Chromatin modifying protein 6 OS=Mus musculus GN=Chmp6 PE=1 SV=1;Charged multivesicular body protein 6 OS=Mus musculus GN=Chmp6 PE=1 SV=2;Charged multivesicular body protein 6 (Fragment) OS=Mus musculus GN=Chmp6 PE=1 SV=1	28.5	0	138.11	4	1	3	2	2	3	3	3	98688000	110110000	88637000	102290000	123340000	120970000	123810000	133140000	99931250	125315000	0.79744	0.00276357
Q3UKQ5;Q3UF03;P24668	Q3UKQ5;Q3UF03;P24668	Cation-dependent mannose-6-phosphate receptor	M6pr	Mannose-6-phosphate receptor, cation dependent, isoform CRA_a OS=Mus musculus GN=M6pr PE=1 SV=1;Uncharacterized protein OS=Mus musculus GN=M6pr PE=2 SV=1;Cation-dependent mannose-6-phosphate receptor OS=Mus musculus GN=M6pr PE=1 SV=1	30.9	0	132.34	4	5	4	3	4	3	3	4	194870000	187030000	173660000	184340000	154730000	161700000	143340000	161230000	184975000	155250000	1.19147	0.00284063
Q3U6A2;Q8C2Q3;E9QL13;Q8C2Q3-2;J3QN51;J3QPT3;B0LM42;F7BGR7;Q62019	Q3U6A2;Q8C2Q3;E9QL13;Q8C2Q3-2	RNA-binding protein 14	Rbm14	Uncharacterized protein OS=Mus musculus GN=Rbm14 PE=2 SV=1;RNA-binding protein 14 OS=Mus musculus GN=Rbm14 PE=1 SV=1;MCG8382, isoform CRA_c OS=Mus musculus GN=Rbm14 PE=1 SV=2;Isoform 2 of RNA-binding protein 14 OS=Mus musculus GN=Rbm14	15.6	0	13.862	2	5	4	4	1	4	4	5	23538000	24281000	21671000	27403000	30651000	34514000	36505000	30929000	24223250	33149750	0.730722	0.0029814
Q91W53;Q91W53-2	Q91W53;Q91W53-2	Golgin subfamily A member 7	Golga7	Golgin subfamily A member 7 OS=Mus musculus GN=Golga7 PE=1 SV=1;Isoform 2 of Golgin subfamily A member 7 OS=Mus musculus GN=Golga7	19	0	3.2109	3	2	3	2	3	2	2	2	31754000	29702000	37716000	32078000	41536000	43434000	40002000	44574000	32812500	42386500	0.774126	0.00299006
Q3U6D7;O55100-2;O55100	Q3U6D7;O55100-2;O55100	Synaptogyrin-1	Syngr1	Synaptogyrin 1, isoform CRA_a OS=Mus musculus GN=Syngr1 PE=2 SV=1;Isoform 1B of Synaptogyrin-1 OS=Mus musculus GN=Syngr1;Synaptogyrin-1 OS=Mus musculus GN=Syngr1 PE=1 SV=2	17.8	0	7.4747	2	3	1	2	1	1	1	1	21706000	26770000	18631000	23697000	34097000	45346000	45367000	34792000	22701000	39900500	0.56894	0.00301716
Q3UHK6;Q3UHK6-4;Q3UHK6-2;Q3UHK6-3;D3YVP2;F6UP10	Q3UHK6;Q3UHK6-4;Q3UHK6-2;Q3UHK6-3	Teneurin-4	Tenm4	Teneurin-4 OS=Mus musculus GN=Tenm4 PE=1 SV=2;Isoform 4 of Teneurin-4 OS=Mus musculus GN=Tenm4;Isoform 2 of Teneurin-4 OS=Mus musculus GN=Tenm4;Isoform 3 of Teneurin-4 OS=Mus musculus GN=Tenm4	1.4	0	4.0131	1	1	0	0	3	2	1	1	9346800	6399100	8311500	7703700	11374000	12338000	12541000	NA	7940275	1.20843e+07	0.657072	0.00330494
Q548L4;P48320;Q3URJ3	Q548L4;P48320	Glutamate decarboxylase 2	Gad2	Glutamate decarboxylase OS=Mus musculus GN=Gad2 PE=1 SV=1;Glutamate decarboxylase 2 OS=Mus musculus GN=Gad2 PE=1 SV=1	20.9	0	25.466	7	5	4	4	3	3	5	3	120560000	117260000	120260000	126050000	92727000	71512000	95770000	59999000	121032500	80002000	1.51287	0.00340146
Q3U102;Q925F2;Q05CZ9;D3Z5Y0	Q3U102;Q925F2	Endothelial cell-selective adhesion molecule	Esam	Endothelial cell-specific adhesion molecule, isoform CRA_b OS=Mus musculus GN=Esam PE=1 SV=1;Endothelial cell-selective adhesion molecule OS=Mus musculus GN=Esam PE=1 SV=1	23.9	0	10.466	2	4	4	3	1	2	2	2	20236000	19197000	22201000	18498000	23215000	25997000	27699000	27184000	20033000	26023750	0.769797	0.00347022
A0A0A0MQB7;A0A0A0MQ92;Q9WTS5;B9EJ72	A0A0A0MQB7;A0A0A0MQ92;Q9WTS5;B9EJ72	Teneurin-2;Ten-2, soluble form;Ten-2 intracellular domain	Tenm2	Teneurin-2 OS=Mus musculus GN=Tenm2 PE=1 SV=1;Teneurin-2 OS=Mus musculus GN=Tenm2 PE=1 SV=1;Teneurin-2 OS=Mus musculus GN=Tenm2 PE=1 SV=1;Odz2 protein OS=Mus musculus GN=Tenm2 PE=2 SV=1	4.6	0	18.164	3	2	2	3	5	5	5	7	57287000	59607000	60279000	57108000	50649000	50913000	54780000	53739000	58570250	52520250	1.11519	0.00356367
D3Z1H9;Q3U011;Q9JL62;D3Z1H8;Q7TMS6	D3Z1H9;Q3U011;Q9JL62;D3Z1H8;Q7TMS6	Glycolipid transfer protein	Gltp	Glycolipid transfer protein OS=Mus musculus GN=Gltp PE=1 SV=1;Uncharacterized protein OS=Mus musculus GN=Gltp PE=2 SV=1;Glycolipid transfer protein OS=Mus musculus GN=Gltp PE=1 SV=3;Glycolipid transfer protein OS=Mus musculus GN=Gltp PE=1 SV=1;Glycolipid t	54.2	0	17.027	6	3	6	3	9	4	8	7	299290000	305430000	322790000	281350000	591930000	583430000	812250000	491490000	302215000	619775000	0.487621	0.00358179
F8VQH0;Q4JIM5;B7ZMZ2;B2RQ57;Q99P28	F8VQH0;Q4JIM5;B7ZMZ2;B2RQ57	Non-specific protein-tyrosine kinase;Abelson tyrosine-protein kinase 2	Abl2	Tyrosine-protein kinase OS=Mus musculus GN=Abl2 PE=1 SV=1;Abelson tyrosine-protein kinase 2 OS=Mus musculus GN=Abl2 PE=1 SV=1;Tyrosine-protein kinase OS=Mus musculus GN=Abl2 PE=2 SV=1;Tyrosine-protein kinase OS=Mus musculus GN=Abl2 PE=1 SV=1	5.2	0	16.716	1	2	2	1	3	2	2	4	9676300	10017000	10102000	NA	9161000	8965800	8606300	9142400	9.93177e+06	8968875	1.10736	0.00362439
W5XIT1;W5XHY0;Q3TH01;Q7JJ15;Q3TVI9;P01901;Q921P3;Q3UBW0;Q7TN03;Q64272;Q61896;Q61895;Q61642;W5XIK7;Q31142;Q31173;P14428;P04223-2;P03991;P04223;Q31193;A0A0B4J1G3;D2YW38;K7WBQ4;G3UXW2;A0A286R3P5;Q6RJ38;Q31141;Q95457;Q5KTQ0;P14426;Q31116;O19449;Q95555;Q31190;Q31189;Q31211;Q31290;Q8SNA4;Q6RJ37;Q31170;Q31169;Q5KTQ2;Q5KTQ1;Q31634;Q31614;Q31148;O35641;Q61894;Q31172;P01902	W5XIT1;W5XHY0;Q3TH01;Q7JJ15;Q3TVI9;P01901;Q921P3;Q3UBW0;Q7TN03;Q64272;Q61896;Q61895;Q61642;W5XIK7;Q31142;Q31173;P14428;P04223-2;P03991;P04223;Q31193;A0A0B4J1G3;D2YW38;K7WBQ4;G3UXW2;A0A286R3P5;Q6RJ38;Q31141;Q95457;Q5KTQ0;P14426	H-2 class I histocompatibility antigen, K-B alpha chain;H-2 class I histocompatibility antigen, K-Q alpha chain;H-2 class I histocompatibility antigen, K-K alpha chain;H-2 class I histocompatibility antigen, K-W28 alpha chain;Beta-2-microglobulin;H-2 class I histocompatibility antigen, D-K alpha chain	H2-K1;H2-K;H2-D1	MHC class I antigen (Fragment) OS=Mus musculus GN=H2-K1 PE=2 SV=1;MHC class I antigen OS=Mus musculus GN=H2-K1 PE=2 SV=1;H-2 class I histocompatibility antigen, K-K alpha chain OS=Mus musculus GN=H2-K1 PE=1 SV=1;H2K1(B) OS=Mus musculus GN=H2-K1 PE=1 SV=1;U	13.7	0	5.5114	1	4	2	2	0	2	1	1	21998000	28687000	29346000	26544000	NA	16527000	15293000	17108000	26643750	1.63093e+07	1.63365	0.00367683
A0A0G2JE50;A0A0R4J0B0;Q8CDK8;A0A0G2JDH9;Q8R056;G3X9J8;G5E8G5;O54990-4;O54990-5;O54990-6;O54990-3;O54990-2;O54990;A0A0G2JE90;Q8C3K1	A0A0G2JE50;A0A0R4J0B0;Q8CDK8;A0A0G2JDH9;Q8R056;G3X9J8;G5E8G5;O54990-4;O54990-5;O54990-6;O54990-3;O54990-2;O54990	Prominin-1	Prom1	Prominin-1 OS=Mus musculus GN=Prom1 PE=1 SV=1;Prominin-1 OS=Mus musculus GN=Prom1 PE=1 SV=1;Prominin-1 OS=Mus musculus GN=Prom1 PE=1 SV=1;Prominin-1 OS=Mus musculus GN=Prom1 PE=1 SV=1;Prom1 protein OS=Mus musculus GN=Prom1 PE=1 SV=1;Prominin 1, isoform CRA	15.7	0	88.569	8	8	8	8	10	11	8	9	92332000	99179000	92777000	92301000	120160000	148710000	119710000	152650000	94147250	135307500	0.695802	0.00393977
P63141;Q61762-3;Q61762	P63141	Potassium voltage-gated channel subfamily A member 2	Kcna2	Potassium voltage-gated channel subfamily A member 2 OS=Mus musculus GN=Kcna2 PE=1 SV=1	23.6	0	31.155	7	9	4	8	7	5	4	3	103380000	116750000	111930000	89345000	131610000	129140000	137290000	140180000	105351250	134555000	0.78296	0.00420209
Q6NVE5;E9PV26;H3BJU6;H3BLA4;Q8CEU8	Q6NVE5;E9PV26		Prr36	cDNA sequence BC068157 OS=Mus musculus GN=Prr36 PE=2 SV=1;Proline-rich 36 OS=Mus musculus GN=Prr36 PE=1 SV=1	24.6	0	143.04	11	12	11	9	10	11	12	14	251710000	215790000	231680000	237600000	315490000	274060000	283000000	278770000	234195000	287830000	0.813657	0.00421321
Q9D1L9;G3UW70	Q9D1L9;G3UW70	Ragulator complex protein LAMTOR5	Lamtor5	Ragulator complex protein LAMTOR5 OS=Mus musculus GN=Lamtor5 PE=1 SV=1;MCG21719 OS=Mus musculus GN=Lamtor5 PE=1 SV=1	96.7	0	78.821	5	2	3	4	6	7	5	5	107070000	92631000	98151000	106540000	133520000	119520000	132570000	151410000	101098000	134255000	0.75303	0.00424029
E9QNQ4;A0A0A6YWG7;Q8CHG7;Q6NXI4;Q562E3;Q8R3E5;Q5DTR1;Q5NCJ4;Q5NCJ5;Q3UPQ2;Q5NCJ0;B2RUJ6;Q5NCJ1	E9QNQ4;A0A0A6YWG7;Q8CHG7;Q6NXI4	Rap guanine nucleotide exchange factor 2	Rapgef2	Rap guanine nucleotide exchange factor 2 OS=Mus musculus GN=Rapgef2 PE=1 SV=1;Rap guanine nucleotide exchange factor 2 OS=Mus musculus GN=Rapgef2 PE=1 SV=1;Rap guanine nucleotide exchange factor 2 OS=Mus musculus GN=Rapgef2 PE=1 SV=2;Rapgef2 protein (Fragm	13.7	0	38.694	7	5	7	7	2	3	9	5	59336000	50376000	58427000	52727000	75022000	74550000	81374000	64052000	55216500	73749500	0.748703	0.00448944
Q3UCC5;Q6P8I4;Q3TM89;Q3KQH9;F8WI88;D3YWA4	Q3UCC5;Q6P8I4;Q3TM89;Q3KQH9;F8WI88;D3YWA4	PEST proteolytic signal-containing nuclear protein	Pcnp	MCG130899 OS=Mus musculus GN=Pcnp PE=1 SV=1;PEST proteolytic signal-containing nuclear protein OS=Mus musculus GN=Pcnp PE=1 SV=1;PEST proteolytic signal-containing nuclear protein OS=Mus musculus GN=Pcnp PE=1 SV=1;Pcnp protein (Fragment) OS=Mus musculus GN	34.8	0	287.67	4	3	4	4	3	5	3	3	169410000	165460000	153700000	177320000	209010000	190660000	189010000	210250000	166472500	199732500	0.833477	0.00454866
Q8BFZ9;A0A1B0GT70;A0A0R4J1G5;Q91X78	Q8BFZ9;A0A1B0GT70;A0A0R4J1G5;Q91X78	Erlin-2;Erlin-1	Erlin2;Erlin1	Erlin-2 OS=Mus musculus GN=Erlin2 PE=1 SV=1;Erlin-2 (Fragment) OS=Mus musculus GN=Erlin2 PE=1 SV=1;Erlin-1 OS=Mus musculus GN=Erlin1 PE=1 SV=1;Erlin-1 OS=Mus musculus GN=Erlin1 PE=1 SV=1	7.9	0	2.9416	0	2	2	0	1	1	2	1	NA	6807700	6111000	6188700	NA	10400000	9427400	NA	6.36913e+06	9913700	0.642458	0.0045665
Q9CZU7;Q8C876;Q3UIW3;Q3TWE1;Q8C5K0;P17047-3;P17047;P17047-2	Q9CZU7;Q8C876;Q3UIW3;Q3TWE1;Q8C5K0;P17047-3;P17047;P17047-2	Lysosome-associated membrane glycoprotein 2	Lamp2	Uncharacterized protein OS=Mus musculus GN=Lamp2 PE=2 SV=1;Uncharacterized protein OS=Mus musculus GN=Lamp2 PE=2 SV=1;Uncharacterized protein OS=Mus musculus GN=Lamp2 PE=2 SV=1;Uncharacterized protein OS=Mus musculus GN=Lamp2 PE=2 SV=1;Lysosomal membrane g	7.5	0.0028715	1.8041	1	3	1	2	1	2	1	1	16310000	21097000	19447000	17050000	11278000	10318000	13406000	14130000	18476000	12283000	1.50419	0.00471028
Q6ZWV7;G3UWD7;F6XS56	Q6ZWV7;G3UWD7	60S ribosomal protein L35	Rpl35;Gm10269	60S ribosomal protein L35 OS=Mus musculus GN=Rpl35 PE=1 SV=1;MCG123152 OS=Mus musculus GN=Gm10269 PE=1 SV=1	29.3	0	148.94	4	5	3	4	5	5	5	4	125720000	155260000	134270000	161260000	214820000	192680000	208110000	264200000	144127500	219952500	0.655266	0.00506171
Q542I8;P11835;M0QWA7;D3YYP8;D3Z1S4	Q542I8;P11835;M0QWA7	Integrin beta;Integrin beta-2	Itgb2	Integrin beta OS=Mus musculus GN=Itgb2 PE=1 SV=1;Integrin beta-2 OS=Mus musculus GN=Itgb2 PE=1 SV=2;Integrin beta OS=Mus musculus GN=Itgb2 PE=1 SV=1	27.4	0	316.53	17	15	11	12	12	12	9	12	295170000	251080000	206860000	222840000	160950000	138920000	154210000	171040000	243987500	156280000	1.56122	0.00520968
Q3TYV5;P16330;Q3TYL9;P16330-2;Q09J73	Q3TYV5;P16330;Q3TYL9;P16330-2	2,3-cyclic-nucleotide 3-phosphodiesterase	Cnp	2,3-cyclic-nucleotide 3-phosphodiesterase OS=Mus musculus GN=Cnp PE=2 SV=1;2,3-cyclic-nucleotide 3-phosphodiesterase OS=Mus musculus GN=Cnp PE=1 SV=3;2,3-cyclic-nucleotide 3-phosphodiesterase OS=Mus musculus GN=Cnp PE=2 SV=1;Isoform CNPI of 2,3-	67.6	0	323.31	36	39	27	31	31	37	42	30	2831100000	2759700000	2558800000	2366300000	4624800000	4757600000	5803900000	3509400000	2628975000	4673925000	0.562477	0.00536207
Q3THA6;Q8BL97-3;Q8BL97-4;Q8BL97-2;Q8BL97	Q3THA6;Q8BL97-3;Q8BL97-4;Q8BL97-2;Q8BL97	Serine/arginine-rich splicing factor 7	Srsf7	MCG17902, isoform CRA_a OS=Mus musculus GN=Srsf7 PE=2 SV=1;Isoform 3 of Serine/arginine-rich splicing factor 7 OS=Mus musculus GN=Srsf7;Isoform 4 of Serine/arginine-rich splicing factor 7 OS=Mus musculus GN=Srsf7;Isoform 2 of Serine/arginine-rich splicing	31.5	0	27.915	7	7	5	7	5	7	7	8	466360000	434530000	484880000	495550000	569110000	552850000	569240000	511830000	470330000	550757500	0.853969	0.00551524
Q9DCC5;Q32P00;I6L9I7;P23198;D3Z313;D3Z1A9	Q9DCC5;Q32P00;I6L9I7;P23198	Chromobox protein homolog 3	Cbx3	Cbx3 protein OS=Mus musculus GN=Cbx3 PE=1 SV=1;Chromobox homolog 3 (Drosophila HP1 gamma) OS=Mus musculus GN=Cbx3 PE=2 SV=1;Cbx3 protein OS=Mus musculus GN=Cbx3 PE=2 SV=1;Chromobox protein homolog 3 OS=Mus musculus GN=Cbx3 PE=1 SV=2	53.6	0	54.18	5	12	10	9	6	9	8	6	330460000	392820000	397100000	377830000	283660000	324280000	293690000	301570000	374552500	300800000	1.24519	0.00566051
A3KMF2;Q5DTZ3;G3X8R8;P59759	A3KMF2;Q5DTZ3;G3X8R8;P59759	MKL/myocardin-like protein 2	Mkl2	Mkl2 protein (Fragment) OS=Mus musculus GN=Mkl2 PE=2 SV=1;MKIAA1243 protein (Fragment) OS=Mus musculus GN=Mkl2 PE=1 SV=1;MCG123888 OS=Mus musculus GN=Mkl2 PE=1 SV=1;MKL/myocardin-like protein 2 OS=Mus musculus GN=Mkl2 PE=1 SV=1	28.5	0	100.74	15	9	16	15	10	19	15	12	262330000	239510000	285870000	276410000	311980000	309290000	307180000	334580000	266030000	315757500	0.842514	0.00584535
A0A1Y7VK19;Q9DCB8	A0A1Y7VK19;Q9DCB8	Iron-sulfur cluster assembly 2 homolog, mitochondrial	Isca2	Iron-sulfur cluster assembly 2 homolog, mitochondrial (Fragment) OS=Mus musculus GN=Isca2 PE=1 SV=1;Iron-sulfur cluster assembly 2 homolog, mitochondrial OS=Mus musculus GN=Isca2 PE=1 SV=2	47.9	0	22.9	5	6	5	4	4	6	5	3	126520000	128120000	149960000	113860000	182430000	170410000	153380000	168250000	129615000	168617500	0.768692	0.00655226
F6RT34;P04370-4;F6VME3;P04370-5;P04370-10;P04370-13;Q09J72;P04370-14	F6RT34;P04370-4;F6VME3;P04370-5;P04370-10;P04370-13;Q09J72;P04370-14	Myelin basic protein	Mbp	Myelin basic protein (Fragment) OS=Mus musculus GN=Mbp PE=1 SV=1;Isoform 4 of Myelin basic protein OS=Mus musculus GN=Mbp;Myelin basic protein (Fragment) OS=Mus musculus GN=Mbp PE=1 SV=1;Isoform 5 of Myelin basic protein OS=Mus musculus GN=Mbp;Isoform 10 o	73.6	0	323.31	121	99	107	112	217	194	181	264	32222000000	29190000000	26449000000	37818000000	110670000000	70063000000	72216000000	137770000000	31419750000	97679750000	0.321661	0.00695014
Q549A5;Q06890;Q9JK98;E9PUU2;E9PXG5;E9Q8Y5;E9Q9B8;E9Q2G2;Q3V245	Q549A5;Q06890;Q9JK98;E9PUU2;E9PXG5;E9Q8Y5;E9Q9B8	Clusterin;Clusterin;Clusterin beta chain;Clusterin alpha chain	Clu	Clusterin OS=Mus musculus GN=Clu PE=1 SV=1;Clusterin OS=Mus musculus GN=Clu PE=1 SV=1;Clusterin OS=Mus musculus GN=Clu PE=2 SV=1;Clusterin (Fragment) OS=Mus musculus GN=Clu PE=1 SV=1;Clusterin (Fragment) OS=Mus musculus GN=Clu PE=1 SV=1;Clusterin (Fragment	41.5	0	149.2	24	21	25	24	22	22	19	20	2132300000	2139000000	2176100000	2317600000	1959600000	1503300000	1441500000	1790100000	2191250000	1673625000	1.30928	0.00709382
Q4FK40;Q3UBS0;Q3TXU4;P08226;Q6GTX3;Q3UEE7;Q3TX45;A0A1B0GX15;G3UWN5;G3UZM8;Q3UF21	Q4FK40;Q3UBS0;Q3TXU4;P08226;Q6GTX3;Q3UEE7;Q3TX45;A0A1B0GX15;G3UWN5	Apolipoprotein E	Apoe	Apoe protein OS=Mus musculus GN=Apoe PE=2 SV=1;Uncharacterized protein OS=Mus musculus GN=Apoe PE=2 SV=1;Apolipoprotein E, isoform CRA_h OS=Mus musculus GN=Apoe PE=1 SV=1;Apolipoprotein E OS=Mus musculus GN=Apoe PE=1 SV=2;Apoe protein OS=Mus musculus GN=Ap	71.1	0	323.31	38	39	39	40	36	23	27	31	6384300000	7009800000	6347400000	7703800000	5573500000	3019900000	3013700000	4578400000	6861325000	4046375000	1.69567	0.00716203
Q9CY93;Q5M9K9;P62900;A0A0A6YX26;A0A0A6YXL3;Q58DZ1	Q9CY93;Q5M9K9;P62900;A0A0A6YX26;A0A0A6YXL3	60S ribosomal protein L31	Rpl31	Uncharacterized protein OS=Mus musculus GN=Rpl31 PE=2 SV=1;MCG126194, isoform CRA_a OS=Mus musculus GN=Rpl31 PE=1 SV=1;60S ribosomal protein L31 OS=Mus musculus GN=Rpl31 PE=1 SV=1;60S ribosomal protein L31 OS=Mus musculus GN=Rpl31 PE=1 SV=1;60S ribosomal p	45.6	0	8.8292	5	4	4	6	5	7	7	5	540070000	424810000	470220000	612000000	702320000	637340000	712890000	753460000	511775000	701502500	0.729541	0.00716997
Q8VH34;Q3TX84;Q3TA96;Q9DC13;P11438;Q922T9	Q8VH34;Q3TX84;Q3TA96;Q9DC13;P11438;Q922T9	Lysosome-associated membrane glycoprotein 1	Lamp1	LAMP-1 OS=Mus musculus GN=Lamp1 PE=2 SV=1;Uncharacterized protein OS=Mus musculus GN=Lamp1 PE=2 SV=1;Lysosomal membrane glycoprotein 1, isoform CRA_c OS=Mus musculus GN=Lamp1 PE=1 SV=1;Lysosomal membrane glycoprotein 1, isoform CRA_a OS=Mus musculus GN=Lam	8.4	0	15.809	2	4	2	3	2	3	3	2	39857000	43269000	44705000	38132000	32009000	32371000	31936000	21529000	41490750	29461250	1.40832	0.00756065
D3YWX2;F6YTL8;E9Q803;Q9R0I7;Q8C8U8;Q3TMN3;Q3UTT5	D3YWX2;F6YTL8;E9Q803;Q9R0I7	YLP motif-containing protein 1	Ylpm1	YLP motif-containing protein 1 OS=Mus musculus GN=Ylpm1 PE=1 SV=2;YLP motif-containing protein 1 (Fragment) OS=Mus musculus GN=Ylpm1 PE=1 SV=1;YLP motif-containing protein 1 OS=Mus musculus GN=Ylpm1 PE=1 SV=1;YLP motif-containing protein 1 OS=Mus musculus	11.7	0	125.1	12	14	14	17	10	11	12	10	180230000	181910000	167840000	168460000	148270000	162480000	158090000	154790000	174610000	155907500	1.11996	0.00799099
Q9CY16	Q9CY16	28S ribosomal protein S28, mitochondrial	Mrps28	28S ribosomal protein S28, mitochondrial OS=Mus musculus GN=Mrps28 PE=1 SV=1	21	0	12.7	2	2	3	2	2	3	1	2	39628000	50019000	35193000	42155000	14190000	13017000	25917000	30657000	41748750	20945250	1.99323	0.00809571
Q80TM2;P26039;Q3UHS6;Q0V930;Q3TBC3;F6S1V7;F6SX70;A2AIM2;Q8C9Z8	Q80TM2;P26039;Q3UHS6;Q0V930;Q3TBC3	Talin-1	Tln1	MKIAA1027 protein (Fragment) OS=Mus musculus GN=Tln1 PE=2 SV=4;Talin-1 OS=Mus musculus GN=Tln1 PE=1 SV=2;Uncharacterized protein OS=Mus musculus GN=Tln1 PE=2 SV=1;Tln1 protein OS=Mus musculus GN=Tln1 PE=2 SV=1;Uncharacterized protein (Fragment) OS=Mus musc	30.9	0	309.68	35	39	31	33	19	27	32	23	590660000	602260000	500630000	500830000	426660000	446480000	453860000	395750000	548595000	430687500	1.27377	0.00845968
Q9Z2D6-2;Q9Z2D6;D3Z7U4;D3YY81	Q9Z2D6-2;Q9Z2D6	Methyl-CpG-binding protein 2	Mecp2	Isoform B of Methyl-CpG-binding protein 2 OS=Mus musculus GN=Mecp2;Methyl-CpG-binding protein 2 OS=Mus musculus GN=Mecp2 PE=1 SV=1	59.9	0	265.08	23	25	30	33	23	22	25	20	1496000000	1435300000	1575400000	1548600000	1711600000	1687700000	1654900000	1601600000	1513825000	1663950000	0.909778	0.00850439
Q8R5J9	Q8R5J9	PRA1 family protein 3	Arl6ip5	PRA1 family protein 3 OS=Mus musculus GN=Arl6ip5 PE=1 SV=2	16.5	0	12.33	2	3	1	1	1	2	3	2	34012000	41120000	NA	36355000	30046000	25568000	25079000	20970000	3.71623e+07	25415750	1.46218	0.0086266
Q8BYI9;Q8BYI9-2;A0A0A6YWD9	Q8BYI9;Q8BYI9-2	Tenascin-R	Tnr	Tenascin-R OS=Mus musculus GN=Tnr PE=1 SV=2;Isoform 2 of Tenascin-R OS=Mus musculus GN=Tnr	34.1	0	323.31	30	30	37	39	30	36	32	35	1688800000	1565300000	1638900000	1598700000	1833800000	2008700000	2177500000	1819500000	1622925000	1959875000	0.828076	0.00886163
Q8R550;Q3TA88;Q8R550-2;Q8R550-3;Q3TSX2;Q8R550-5;Q8R550-4;E9Q0C1;Q8R550-6;Q8R550-8;B1AZ85	Q8R550;Q3TA88;Q8R550-2;Q8R550-3;Q3TSX2;Q8R550-5;Q8R550-4;E9Q0C1	SH3 domain-containing kinase-binding protein 1	Sh3kbp1	SH3 domain-containing kinase-binding protein 1 OS=Mus musculus GN=Sh3kbp1 PE=1 SV=1;Uncharacterized protein OS=Mus musculus GN=Sh3kbp1 PE=2 SV=1;Isoform 2 of SH3 domain-containing kinase-binding protein 1 OS=Mus musculus GN=Sh3kbp1;Isoform 3 of SH3 domain-	47.1	0	112.01	14	15	16	13	15	16	18	19	450040000	454290000	458420000	464010000	554080000	519330000	496370000	487580000	456690000	514340000	0.887915	0.00888005
A0A0U1RNG0;A0A0U1RNZ0;Q3V1A7;Q99JA0;P70160	A0A0U1RNG0;A0A0U1RNZ0;Q3V1A7;Q99JA0;P70160	Calcitonin gene-related peptide 1;Calcitonin	Calca	Calcitonin OS=Mus musculus GN=Calca PE=4 SV=1;Calcitonin (Fragment) OS=Mus musculus GN=Calca PE=4 SV=1;Uncharacterized protein OS=Mus musculus GN=Calca PE=2 SV=1;Calcitonin gene-related peptide 1 OS=Mus musculus GN=Calca PE=2 SV=1;Calcitonin OS=Mus musculu	40.8	0	6.2711	3	3	1	2	2	0	2	2	25179000	26462000	11001000	18561000	53792000	NA	NA	43995000	20300750	48893500	0.415203	0.009463
Q7JCZ0;A3R404;A0A141CM32;P03930;A0A075DCI0	Q7JCZ0;A3R404;A0A141CM32;P03930;A0A075DCI0	ATP synthase protein 8	mt-Atp8;ATP8;Mtatp8	ATP synthase protein 8 OS=Mus musculus GN=mt-Atp8 PE=1 SV=1;ATP synthase protein 8 OS=Mus musculus GN=ATP8 PE=3 SV=1;ATP synthase protein 8 OS=Mus musculus GN=ATP8 PE=3 SV=1;ATP synthase protein 8 OS=Mus musculus GN=Mtatp8 PE=1 SV=1;ATP synthase protein 8	26.9	0	2.7193	5	3	1	4	5	4	4	2	707430000	621020000	640580000	707930000	856910000	866540000	858900000	718870000	669240000	825305000	0.8109	0.00999391
Q9WV31	Q9WV31	Activity-regulated cytoskeleton-associated protein	Arc	Activity-regulated cytoskeleton-associated protein OS=Mus musculus GN=Arc PE=1 SV=1	30.3	0	17.369	6	6	7	5	5	8	4	4	77052000	64568000	74174000	85124000	93469000	89480000	96240000	107980000	75229500	96792250	0.777226	0.0100035
Q8JZX9	Q8JZX9	Cdc42 effector protein 2	Cdc42ep2	Cdc42 effector protein 2 OS=Mus musculus GN=Cdc42ep2 PE=1 SV=1	39.7	0	12.238	1	1	2	1	3	3	1	5	26523000	34464000	20312000	26317000	62197000	46605000	38895000	67676000	26904000	53843250	0.499673	0.0101558
B1AZP2-2	B1AZP2-2	Disks large-associated protein 4	Dlgap4	Isoform 2 of Disks large-associated protein 4 OS=Mus musculus GN=Dlgap4	51.3	0	198.16	24	30	23	25	19	27	28	29	542970000	533110000	556530000	599320000	632730000	636920000	608050000	603120000	557982500	620205000	0.899674	0.0103316
G3UZM4;Q8BLQ9-3;Q8BLQ9-2;Q8BLQ9;D3Z0N3	G3UZM4;Q8BLQ9-3;Q8BLQ9-2;Q8BLQ9	Cell adhesion molecule 2	Cadm2	Cell adhesion molecule 2 (Fragment) OS=Mus musculus GN=Cadm2 PE=1 SV=1;Isoform 3 of Cell adhesion molecule 2 OS=Mus musculus GN=Cadm2;Isoform 2 of Cell adhesion molecule 2 OS=Mus musculus GN=Cadm2;Cell adhesion molecule 2 OS=Mus musculus GN=Cadm2 PE=1 SV=2	47.1	0	221.08	23	33	24	28	26	28	26	28	2256100000	2600400000	2398500000	2266600000	2856100000	3188900000	2613400000	3085300000	2380400000	2935925000	0.810784	0.0103615
Q3TZ64;Q2KHP0;P16388;Q8CA58	Q3TZ64;Q2KHP0;P16388;Q8CA58	Potassium voltage-gated channel subfamily A member 1	Kcna1	Uncharacterized protein (Fragment) OS=Mus musculus GN=Kcna1 PE=2 SV=1;Potassium voltage-gated channel, shaker-related subfamily, member 1 OS=Mus musculus GN=Kcna1 PE=2 SV=1;Potassium voltage-gated channel subfamily A member 1 OS=Mus musculus GN=Kcna1 PE=1	18.6	0	40.747	2	3	1	4	3	4	2	3	71404000	50199000	48000000	45261000	78962000	76229000	79897000	71333000	53716000	76605250	0.701205	0.010796
J3QNT7;Q69ZS5;Q5NCM5;F7CUV7	J3QNT7;Q69ZS5;Q5NCM5;F7CUV7		Epn2	Epsin-2 OS=Mus musculus GN=Epn2 PE=1 SV=1;MKIAA1065 protein (Fragment) OS=Mus musculus GN=Epn2 PE=2 SV=1;Epsin-2 OS=Mus musculus GN=Epn2 PE=1 SV=1;Epsin-2 (Fragment) OS=Mus musculus GN=Epn2 PE=1 SV=1	38.3	0	323.31	13	18	15	15	15	17	18	18	434370000	481560000	461160000	486470000	601200000	552980000	500950000	607880000	465890000	565752500	0.823487	0.010957
Q3UY00;P50114	Q3UY00;P50114	Protein S100;Protein S100-B	S100b	Protein S100 OS=Mus musculus GN=S100b PE=1 SV=1;Protein S100-B OS=Mus musculus GN=S100b PE=1 SV=2	40.2	0	51.417	3	3	2	4	3	3	3	6	574100000	469880000	564510000	460720000	295920000	228920000	328280000	441210000	517302500	323582500	1.59867	0.0111846
P57784;G5E883;Q8BSH5;A0A0U1RNZ6	P57784	U2 small nuclear ribonucleoprotein A	Snrpa1	U2 small nuclear ribonucleoprotein A OS=Mus musculus GN=Snrpa1 PE=1 SV=2	53.7	0	75.158	5	8	4	6	7	8	7	10	217230000	194600000	207850000	213610000	234320000	225700000	223300000	229770000	208322500	228272500	0.912604	0.0111983
A0A183ZRM3;Q4PZA2-3;Q4PZA2-2;Q4PZA2-4;Q4PZA2;Q3TUZ3	A0A183ZRM3;Q4PZA2-3;Q4PZA2-2;Q4PZA2-4;Q4PZA2	Endothelin-converting enzyme 1	Ece1	Endothelin-converting enzyme-1c2 OS=Mus musculus GN=Ece1 PE=4 SV=1;Isoform C of Endothelin-converting enzyme 1 OS=Mus musculus GN=Ece1;Isoform A of Endothelin-converting enzyme 1 OS=Mus musculus GN=Ece1;Isoform D of Endothelin-converting enzyme 1 OS=Mus mu	7.3	0	23.169	2	3	2	1	1	2	1	2	14639000	18997000	19197000	15766000	13207000	13590000	12458000	11936000	17149750	12797750	1.34006	0.0112804
Q64373-3;A2AHX8;A2AHX9;Q9QWX2;Q5HZH3;Q3T9W4;O35843;Q64373-2;Q64373-4;Q64373;A2AHX7;Q99N35;Q99N36	Q64373-3;A2AHX8;A2AHX9;Q9QWX2;Q5HZH3;Q3T9W4;O35843;Q64373-2;Q64373-4;Q64373	Bcl-2-like protein 1	Bcl2l1	Isoform Bcl-X(beta) of Bcl-2-like protein 1 OS=Mus musculus GN=Bcl2l1;Bcl-2-like protein 1 (Fragment) OS=Mus musculus GN=Bcl2l1 PE=1 SV=1;Bcl-2-like protein 1 (Fragment) OS=Mus musculus GN=Bcl2l1 PE=1 SV=1;Bcl-2-like protein 1 (Fragment) OS=Mus musculus GN	18.2	0	2.5378	1	2	2	2	2	2	3	1	25956000	25599000	28836000	23800000	20486000	22153000	23214000	20741000	26047750	21648500	1.20321	0.0113624
Q8C062	Q8C062		Lrrfip2	Uncharacterized protein (Fragment) OS=Mus musculus GN=Lrrfip2 PE=2 SV=1	5.8	0	12.416	2	2	1	1	2	1	3	2	39374000	39785000	47995000	40531000	58794000	48049000	51197000	59050000	41921250	54272500	0.772422	0.0113806
Q566K0;P17095;Q3TE85	Q566K0;P17095;Q3TE85	High mobility group protein HMG-I/HMG-Y	Hmga1	High mobility group AT-hook 1 OS=Mus musculus GN=Hmga1 PE=2 SV=1;High mobility group protein HMG-I/HMG-Y OS=Mus musculus GN=Hmga1 PE=1 SV=4;Uncharacterized protein OS=Mus musculus PE=2 SV=1	58.9	0	34.673	4	5	3	3	4	5	4	6	232480000	223580000	208790000	225580000	264270000	246390000	239000000	272330000	222607500	255497500	0.871271	0.0116612
E9Q4A0;Q9DCB4-9;Q9DCB4-5;Q9DCB4-4;Q9DCB4;Q9DCB4-3;E0CYU3;E0CZ08;Q9DCB4-6;Q9DCB4-8;Q9DCB4-10;Q9DCB4-7;E0CY19;E0CYS3;E0CXW0	E9Q4A0;Q9DCB4-9;Q9DCB4-5;Q9DCB4-4;Q9DCB4;Q9DCB4-3;E0CYU3;E0CZ08;Q9DCB4-6;Q9DCB4-8;Q9DCB4-10;Q9DCB4-7;E0CY19;E0CYS3;E0CXW0	cAMP-regulated phosphoprotein 21	Arpp21	cAMP-regulated phosphoprotein 21 OS=Mus musculus GN=Arpp21 PE=1 SV=2;Isoform 9 of cAMP-regulated phosphoprotein 21 OS=Mus musculus GN=Arpp21;Isoform 5 of cAMP-regulated phosphoprotein 21 OS=Mus musculus GN=Arpp21;Isoform 4 of cAMP-regulated phosphoprotein	8.8	0	29.304	2	4	2	2	2	2	3	4	95582000	97592000	111940000	94737000	115560000	121110000	122620000	142410000	99962750	125425000	0.796992	0.0116779
Q0VDM6;O35409	Q0VDM6;O35409	Glutamate carboxypeptidase 2	Folh1	Folh1 protein OS=Mus musculus GN=Folh1 PE=1 SV=1;Glutamate carboxypeptidase 2 OS=Mus musculus GN=Folh1 PE=1 SV=2	5.7	0	6.4868	1	0	1	1	1	0	1	0	5620200	NA	5756400	6030800	4856000	NA	4507000	NA	5.80247e+06	4681500	1.23945	0.0117019
Q8C9Y1;O35188;A0A1D5RMK8	Q8C9Y1;O35188	Fractalkine;Processed fractalkine	Cx3cl1	Uncharacterized protein OS=Mus musculus GN=Cx3cl1 PE=2 SV=1;Fractalkine OS=Mus musculus GN=Cx3cl1 PE=1 SV=3	14.4	0	12.427	3	2	2	3	3	2	2	5	55066000	53638000	64270000	60830000	69895000	64833000	74524000	69957000	58451000	69802250	0.83738	0.0117517
Q3UMP2;P38060	Q3UMP2;P38060	Hydroxymethylglutaryl-CoA lyase, mitochondrial	Hmgcl	Uncharacterized protein OS=Mus musculus GN=Hmgcl PE=2 SV=1;Hydroxymethylglutaryl-CoA lyase, mitochondrial OS=Mus musculus GN=Hmgcl PE=1 SV=2	19.7	0	7.1517	3	1	2	1	1	2	2	1	28750000	17806000	28090000	17847000	30212000	42111000	37968000	44195000	23123250	38621500	0.598714	0.0118595
Q9D2P8;Q9D2P8-4;Q9D2P8-5;Q9D2P8-3;Q9D2P8-2	Q9D2P8;Q9D2P8-4;Q9D2P8-5;Q9D2P8-3;Q9D2P8-2	Myelin-associated oligodendrocyte basic protein	Mobp	Myelin-associated oligodendrocyte basic protein OS=Mus musculus GN=Mobp PE=1 SV=1;Isoform 4 of Myelin-associated oligodendrocyte basic protein OS=Mus musculus GN=Mobp;Isoform 5 of Myelin-associated oligodendrocyte basic protein OS=Mus musculus GN=Mobp;Isof	40.6	0	49.765	4	4	3	5	2	2	4	6	42626000	33662000	28535000	54388000	121310000	70574000	81608000	145370000	39802750	104715500	0.380104	0.012078
P84309;P84309-2;Q80U07;F8VQ52;Q01341	P84309;P84309-2	Adenylate cyclase type 5	Adcy5	Adenylate cyclase type 5 OS=Mus musculus GN=Adcy5 PE=1 SV=2;Isoform 2 of Adenylate cyclase type 5 OS=Mus musculus GN=Adcy5	2.7	0.00051256	2.4596	1	1	2	2	1	2	2	0	4801600	4671300	5112700	4676700	NA	7346700	8447900	5902200	4815575	7.23227e+06	0.665846	0.0120789
Q99JP6-2;Q99JP6;J3QQ00;Q501M9	Q99JP6-2;Q99JP6	Homer protein homolog 3	Homer3	Isoform 2 of Homer protein homolog 3 OS=Mus musculus GN=Homer3;Homer protein homolog 3 OS=Mus musculus GN=Homer3 PE=1 SV=2	51	0	148.27	14	17	13	15	10	18	14	17	344580000	332000000	339140000	330010000	289270000	302490000	304570000	327400000	336432500	305932500	1.0997	0.0121022
D3YWN7;O88735-2;A0A1L1SVB6;A0A1L1SR93	D3YWN7;O88735-2	Ensconsin	Map7	Ensconsin OS=Mus musculus GN=Map7 PE=1 SV=2;Isoform 2 of Ensconsin OS=Mus musculus GN=Map7	32.2	0	77.067	13	14	13	10	13	11	17	14	289700000	266920000	262920000	293000000	374340000	317750000	313660000	379220000	278135000	346242500	0.803295	0.0123403
Q8R1H0	Q8R1H0	Homeodomain-only protein	Hopx	Homeodomain-only protein OS=Mus musculus GN=Hopx PE=1 SV=1	79.5	0	19.621	4	4	3	1	2	2	4	4	39198000	36277000	30923000	41145000	31606000	23346000	21523000	26793000	36885750	25817000	1.42874	0.0124657
Q52L78;P23927;A0A1L1SRG5	Q52L78;P23927;A0A1L1SRG5	Alpha-crystallin B chain	Cryab	Cryab protein OS=Mus musculus GN=Cryab PE=1 SV=1;Alpha-crystallin B chain OS=Mus musculus GN=Cryab PE=1 SV=2;Alpha-crystallin B chain (Fragment) OS=Mus musculus GN=Cryab PE=1 SV=1	57.7	0	143.1	11	8	10	10	7	8	8	7	1164700000	879780000	966590000	771480000	577520000	677400000	693590000	589290000	945637500	634450000	1.49048	0.0124991
Q3URT4;D3Z1M4;Q9JLK7-2;Q9JLK7	Q3URT4;D3Z1M4;Q9JLK7-2;Q9JLK7	Calcium-binding protein 1	Cabp1	Uncharacterized protein OS=Mus musculus GN=Cabp1 PE=2 SV=1;Calcium-binding protein 1 OS=Mus musculus GN=Cabp1 PE=1 SV=1;Isoform S-CaBP1 of Calcium-binding protein 1 OS=Mus musculus GN=Cabp1;Calcium-binding protein 1 OS=Mus musculus GN=Cabp1 PE=1 SV=3	15.6	0	3.4095	4	1	1	1	4	2	1	1	25260000	23038000	26226000	24563000	33131000	30987000	26532000	29968000	24771750	30154500	0.821494	0.0125677
Q3UZP4	Q3UZP4	Small VCP/p97-interacting protein	Svip	Small VCP/p97-interacting protein OS=Mus musculus GN=Svip PE=3 SV=1	32.5	0	10.444	4	2	2	3	3	3	2	4	206020000	171860000	187500000	193450000	299480000	250330000	229590000	338530000	189707500	279482500	0.678781	0.0125992
A2AEW0;Q3U1L5;A2AEW1;Q64092-3;Q64092-2;Q64092-4;Q64092	A2AEW0;Q3U1L5;A2AEW1;Q64092-3;Q64092-2;Q64092-4;Q64092	Transcription factor E3	Tfe3	Transcription factor E3 OS=Mus musculus GN=Tfe3 PE=1 SV=1;Uncharacterized protein (Fragment) OS=Mus musculus GN=Tfe3 PE=2 SV=1;Transcription factor E3 OS=Mus musculus GN=Tfe3 PE=1 SV=1;Isoform 3 of Transcription factor E3 OS=Mus musculus GN=Tfe3;Isoform 2	12.3	0	10.02	1	1	2	1	2	1	1	3	29195000	25610000	27124000	26455000	43507000	31228000	34113000	39263000	27096000	37027750	0.731775	0.0126879
P97300;P97300-1;H3BIX4;Z4YLB7;H3BKA7;P97300-4;A0A0A0MQN8	P97300;P97300-1;H3BIX4;Z4YLB7	Neuroplastin	Nptn	Neuroplastin OS=Mus musculus GN=Nptn PE=1 SV=3;Isoform 1 of Neuroplastin OS=Mus musculus GN=Nptn;Neuroplastin (Fragment) OS=Mus musculus GN=Nptn PE=1 SV=1;Neuroplastin OS=Mus musculus GN=Nptn PE=1 SV=1	29.2	0	323.31	17	15	16	18	17	17	16	22	2033300000	2317900000	1923300000	2180800000	2630800000	2615600000	2563100000	3267400000	2113825000	2769225000	0.763327	0.0129278
O54991;Q3U428	O54991;Q3U428	Contactin-associated protein 1	Cntnap1	Contactin-associated protein 1 OS=Mus musculus GN=Cntnap1 PE=1 SV=2;Uncharacterized protein (Fragment) OS=Mus musculus GN=Cntnap1 PE=2 SV=1	12.8	0	151.21	5	3	4	5	2	7	8	5	56881000	63083000	55468000	61555000	72841000	64998000	76118000	66980000	59246750	70234250	0.843559	0.0130769
Q78J03	Q78J03	Methionine-R-sulfoxide reductase B2, mitochondrial	Msrb2	Methionine-R-sulfoxide reductase B2, mitochondrial OS=Mus musculus GN=Msrb2 PE=1 SV=1	34.9	0	13.978	5	1	4	4	3	3	6	5	32056000	32813000	31970000	28480000	27877000	25227000	28598000	26646000	31329750	27087000	1.15663	0.0131158
Z4YKM2;B2RWE3;B3DFI8;B1AR13	Z4YKM2;B2RWE3;B3DFI8;B1AR13	CDGSH iron-sulfur domain-containing protein 3, mitochondrial	Cisd3	CDGSH iron-sulfur domain-containing protein 3, mitochondrial OS=Mus musculus GN=Cisd3 PE=1 SV=1;CDGSH iron sulfur domain 3 OS=Mus musculus GN=Cisd3 PE=1 SV=1;Cisd3 protein (Fragment) OS=Mus musculus GN=Cisd3 PE=2 SV=1;CDGSH iron-sulfur domain-containing pr	17.4	0	3.3826	3	3	2	4	3	2	2	1	9546800	9037600	7751800	9529500	6858200	8024100	6603800	7102200	8966425	7147075	1.25456	0.0131781
P48036;A0A0G2JGQ0	P48036	Annexin A5	Anxa5	Annexin A5 OS=Mus musculus GN=Anxa5 PE=1 SV=1	65.5	0	228.58	19	18	23	22	14	20	20	25	3407600000	3358700000	3299800000	2998400000	2779400000	3000200000	2879100000	2539200000	3266125000	2799475000	1.16669	0.0131937
O88951;A0A1B0GQX6	O88951	Protein lin-7 homolog B	Lin7b	Protein lin-7 homolog B OS=Mus musculus GN=Lin7b PE=1 SV=2	24.6	0	9.9959	3	4	4	4	2	5	5	2	138550000	123650000	128370000	132580000	116260000	123430000	111530000	107780000	130787500	114750000	1.13976	0.013359
Q3TVM1;Q8K4Z5;Q8BKK2	Q3TVM1;Q8K4Z5;Q8BKK2	Splicing factor 3A subunit 1	Sf3a1	Uncharacterized protein OS=Mus musculus GN=Sf3a1 PE=2 SV=1;Splicing factor 3A subunit 1 OS=Mus musculus GN=Sf3a1 PE=1 SV=1;Uncharacterized protein OS=Mus musculus PE=2 SV=1	22.1	0	65.288	8	8	11	10	6	9	11	11	109490000	104300000	118560000	107230000	90132000	94625000	94427000	70512000	109895000	87424000	1.25703	0.0135661
P61953;Q61012	P61953	Guanine nucleotide-binding protein G(I)/G(S)/G(O) subunit gamma-11	Gng11	Guanine nucleotide-binding protein G(I)/G(S)/G(O) subunit gamma-11 OS=Mus musculus GN=Gng11 PE=1 SV=1	42.5	0	4.6111	2	1	0	1	2	2	2	5	16616000	14393000	15051000	21413000	30557000	25073000	25428000	40473000	16868250	30382750	0.555192	0.0137263
Q9Z2E1;Q8BUR7;Q9Z2E1-2	Q9Z2E1	Methyl-CpG-binding domain protein 2	Mbd2	Methyl-CpG-binding domain protein 2 OS=Mus musculus GN=Mbd2 PE=2 SV=2	18.8	0	12.323	2	4	2	3	3	2	3	4	37769000	42085000	31659000	25857000	54093000	45222000	49925000	65828000	34342500	53767000	0.638728	0.0139249
D3YWT1;D3Z3N4;D3Z6Y3	D3YWT1;D3Z3N4		Hnrnph3	Heterogeneous nuclear ribonucleoprotein H3 OS=Mus musculus GN=Hnrnph3 PE=1 SV=1;Heterogeneous nuclear ribonucleoprotein H3 OS=Mus musculus GN=Hnrnph3 PE=1 SV=1	42.9	0	155.12	6	6	7	6	3	6	6	4	209200000	204750000	222040000	185510000	167340000	189820000	159380000	169300000	205375000	171460000	1.1978	0.0144454
Q5FW82;Q4FJY6;Q64345;E9PV48;Q8BPC3;Q3UAB1	Q5FW82;Q4FJY6;Q64345;E9PV48;Q8BPC3;Q3UAB1	Interferon-induced protein with tetratricopeptide repeats 3	Ifit3;I830012O16Rik	Interferon-induced protein with tetratricopeptide repeats 3 OS=Mus musculus GN=Ifit3 PE=1 SV=1;Ifit3 protein OS=Mus musculus GN=Ifit3 PE=2 SV=1;Interferon-induced protein with tetratricopeptide repeats 3 OS=Mus musculus GN=Ifit3 PE=1 SV=1;Interferon-induce	35.2	0	28.339	8	7	5	6	3	3	2	8	94648000	72218000	58895000	101790000	45060000	36114000	30643000	58158000	81887750	42493750	1.92705	0.0145569
A0A0R4IZY0;Q8C1A5;Q99LK5	A0A0R4IZY0;Q8C1A5	Thimet oligopeptidase	Thop1	Thimet oligopeptidase OS=Mus musculus GN=Thop1 PE=1 SV=1;Thimet oligopeptidase OS=Mus musculus GN=Thop1 PE=1 SV=1	11.9	0	8.3139	2	2	5	2	3	1	2	2	38252000	30318000	38919000	38917000	27862000	28504000	30219000	21585000	36601500	27042500	1.35348	0.0147426
Q61686	Q61686	Chromobox protein homolog 5	Cbx5	Chromobox protein homolog 5 OS=Mus musculus GN=Cbx5 PE=1 SV=1	31.4	0	15.536	4	4	2	4	2	3	4	3	38380000	45159000	40369000	40254000	30777000	31929000	29685000	38539000	41040500	32732500	1.25382	0.0148927
D3YZU5;D3YZU4;D3YZU1	D3YZU5;D3YZU4;D3YZU1	SH3 and multiple ankyrin repeat domains protein 1	Shank1	SH3 and multiple ankyrin repeat domains protein 1 OS=Mus musculus GN=Shank1 PE=1 SV=1;SH3 and multiple ankyrin repeat domains protein 1 OS=Mus musculus GN=Shank1 PE=1 SV=1;SH3 and multiple ankyrin repeat domains protein 1 OS=Mus musculus GN=Shank1 PE=1 SV=	16.7	0	104.72	13	16	15	15	18	15	16	16	201510000	205610000	238680000	231650000	259680000	252470000	295560000	322290000	219362500	282500000	0.776504	0.0150148
Q925I8;E9PX28;E9PXQ7;Q80TE2;Q8CC37;Q8CA99;Q3TZ28;Q9Z1B1;Q6P0A6	Q925I8;E9PX28;E9PXQ7;Q80TE2;Q8CC37;Q8CA99;Q3TZ28;Q9Z1B1;Q6P0A6		Pcdh10	OL-protocadherin isoform OS=Mus musculus GN=Pcdh10 PE=1 SV=1;Protocadherin 10 OS=Mus musculus GN=Pcdh10 PE=1 SV=1;Protocadherin 10 OS=Mus musculus GN=Pcdh10 PE=1 SV=1;MKIAA1400 protein (Fragment) OS=Mus musculus GN=Pcdh10 PE=1 SV=1;Uncharacterized protein	6.5	0	6.0348	0	2	1	2	2	0	2	1	7143900	7456000	6617500	7449100	NA	NA	8269800	8642000	7166625	8455900	0.84753	0.0152072
A2AMH3;A2AMH5;A2AMH4;Q6X893;Q6X893-2	A2AMH3;A2AMH5;A2AMH4;Q6X893;Q6X893-2	Choline transporter-like protein 1	Slc44a1	Choline transporter-like protein 1 OS=Mus musculus GN=Slc44a1 PE=1 SV=1;Choline transporter-like protein 1 OS=Mus musculus GN=Slc44a1 PE=1 SV=1;Choline transporter-like protein 1 OS=Mus musculus GN=Slc44a1 PE=1 SV=1;Choline transporter-like protein 1 OS=Mu	10.6	0	38.08	3	6	2	4	4	3	2	6	47969000	44446000	37895000	40852000	81212000	58118000	105190000	66940000	42790500	77865000	0.549547	0.0156386
Q0PD66;Q9D1G1;Q3V3C2	Q0PD66;Q9D1G1;Q3V3C2	Ras-related protein Rab-1B	Rab1b	RAB1B, member RAS oncogene family, isoform CRA_c OS=Mus musculus GN=Rab1b PE=1 SV=1;Ras-related protein Rab-1B OS=Mus musculus GN=Rab1b PE=1 SV=1;Uncharacterized protein OS=Mus musculus GN=Rab1b PE=2 SV=1	23.9	0	60.4	4	4	2	1	2	3	3	2	59546000	56714000	61749000	58389000	63840000	84428000	73221000	86488000	59099500	76994250	0.767583	0.0157639
Q3UYM8;P60202;Q62079;P60202-2	Q3UYM8;P60202;Q62079;P60202-2	Myelin proteolipid protein	Plp1	Uncharacterized protein OS=Mus musculus GN=Plp1 PE=2 SV=1;Myelin proteolipid protein OS=Mus musculus GN=Plp1 PE=1 SV=2;Myelin proteolipid OS=Mus musculus GN=Plp1 PE=2 SV=1;Isoform DM-20 of Myelin proteolipid protein OS=Mus musculus GN=Plp1	22.4	0	90.426	8	8	7	7	13	10	14	13	1379100000	1682000000	1287400000	1110200000	2374800000	1941500000	3069700000	1949200000	1364675000	2333800000	0.584744	0.0158166
Q99P72;Q99P72-3;Q8BH78;Q8K3G7;Q8BHF5	Q99P72;Q99P72-3	Reticulon-4	Rtn4	Reticulon-4 OS=Mus musculus GN=Rtn4 PE=1 SV=2;Isoform 2 of Reticulon-4 OS=Mus musculus GN=Rtn4	69	0	323.31	71	80	73	74	67	80	74	79	8342700000	8614500000	8217800000	8717600000	8226000000	7876400000	7444900000	7543200000	8473150000	7772625000	1.09013	0.0162558
B9EHJ3;P39447;A0A0U1RPW2;Q91YW2;A0A0U1RPB2	B9EHJ3;P39447;A0A0U1RPW2	Tight junction protein ZO-1	Tjp1	Tight junction protein ZO-1 OS=Mus musculus GN=Tjp1 PE=1 SV=1;Tight junction protein ZO-1 OS=Mus musculus GN=Tjp1 PE=1 SV=2;Tight junction protein ZO-1 OS=Mus musculus GN=Tjp1 PE=1 SV=1	9	0	32.992	3	7	6	3	4	4	3	7	51165000	57116000	44780000	51172000	38949000	43687000	35595000	43730000	51058250	40490250	1.261	0.0164422
Q6PEV3;D3Z0K7	Q6PEV3	WAS/WASL-interacting protein family member 2	Wipf2	WAS/WASL-interacting protein family member 2 OS=Mus musculus GN=Wipf2 PE=1 SV=1	45.9	0	86.662	11	9	13	12	10	7	12	15	203980000	182210000	189660000	203880000	222570000	209980000	216700000	211130000	194932500	215095000	0.906262	0.0167064
Q8R3B7-2;Q8R3B7;D3YZC7;D3YZC8	Q8R3B7-2;Q8R3B7;D3YZC7;D3YZC8	Bromodomain-containing protein 8	Brd8	Isoform 2 of Bromodomain-containing protein 8 OS=Mus musculus GN=Brd8;Bromodomain-containing protein 8 OS=Mus musculus GN=Brd8 PE=1 SV=2;Bromodomain-containing protein 8 OS=Mus musculus GN=Brd8 PE=1 SV=1;Bromodomain-containing protein 8 OS=Mus musculus GN=	11.5	0	65.961	1	2	3	1	3	2	2	4	28428000	27515000	22753000	29996000	29430000	40737000	38945000	41283000	27173000	37598750	0.72271	0.0167999
Q8BW22	Q8BW22	Calcium-responsive transactivator	Ss18l1	Calcium-responsive transactivator OS=Mus musculus GN=Ss18l1 PE=1 SV=1	10.7	0	5.0324	1	1	2	1	2	1	2	2	5497600	6370600	5459400	5910200	NA	8432800	13351000	16464000	5809450	1.27493e+07	0.455669	0.0169393
Q3UMG4	Q3UMG4		Ina	Uncharacterized protein (Fragment) OS=Mus musculus GN=Ina PE=2 SV=1	5.4	0	45.908	5	6	4	9	6	11	3	5	871850000	928200000	819230000	705390000	670350000	655900000	646610000	707520000	831167500	670095000	1.24037	0.017119
P70349;B0R1E3	P70349	Histidine triad nucleotide-binding protein 1	Hint1	Histidine triad nucleotide-binding protein 1 OS=Mus musculus GN=Hint1 PE=1 SV=3	79.4	0	72.266	9	10	8	12	6	10	14	10	918760000	994120000	720980000	896490000	1108300000	1240600000	1057800000	1061400000	882587500	1117025000	0.790123	0.0172196
Q9D0L8-2;Q9D0L8;D3YYS7;Q9D0L8-3;D3Z4K1;D3Z478	Q9D0L8-2;Q9D0L8;D3YYS7;Q9D0L8-3;D3Z4K1;D3Z478	mRNA cap guanine-N7 methyltransferase	Rnmt	Isoform 2 of mRNA cap guanine-N7 methyltransferase OS=Mus musculus GN=Rnmt;mRNA cap guanine-N7 methyltransferase OS=Mus musculus GN=Rnmt PE=1 SV=1;mRNA cap guanine-N7 methyltransferase (Fragment) OS=Mus musculus GN=Rnmt PE=1 SV=1;Isoform 3 of mRNA cap guan	18.7	0	3.1426	2	3	0	0	1	1	2	0	13692000	14879000	13208000	12690000	11147000	11944000	12618000	11205000	13617250	11728500	1.16104	0.0176586
Q4KMS1;Q9QXA7;F7B7X2	Q4KMS1;Q9QXA7;F7B7X2	Tripartite motif-containing protein 44	Trim44	Tripartite motif-containing 44 OS=Mus musculus GN=Trim44 PE=1 SV=1;Tripartite motif-containing protein 44 OS=Mus musculus GN=Trim44 PE=1 SV=2;Tripartite motif-containing protein 44 (Fragment) OS=Mus musculus GN=Trim44 PE=1 SV=1	11	0	4.0319	1	1	1	2	2	1	1	3	7744100	11104000	8603000	9667100	14629000	NA	12330000	18153000	9279550	1.50373e+07	0.617101	0.0177062
O35127	O35127	Protein C10	Grcc10	Protein C10 OS=Mus musculus GN=Grcc10 PE=1 SV=1	81.7	0	198.19	7	8	6	8	6	8	8	7	713530000	704650000	661010000	733190000	758730000	850350000	773310000	899290000	703095000	820420000	0.856994	0.018133
Q542F1;Q9Z1Q5;Q3TIP8	Q542F1;Q9Z1Q5;Q3TIP8	Chloride intracellular channel protein;Chloride intracellular channel protein 1	Clic1	Chloride intracellular channel protein OS=Mus musculus GN=Clic1 PE=1 SV=1;Chloride intracellular channel protein 1 OS=Mus musculus GN=Clic1 PE=1 SV=3;Chloride intracellular channel protein OS=Mus musculus GN=Clic1 PE=2 SV=1	36.5	0	9.8404	4	5	3	2	1	2	2	0	22417000	26743000	24580000	20915000	NA	15661000	17367000	19559000	23663750	17529000	1.34998	0.0181944
A0A0R4J098;O88291;D3YXQ7;O88291-2	A0A0R4J098;O88291	DBIRD complex subunit ZNF326	Znf326	Zinc finger protein 326 OS=Mus musculus GN=Zfp326 PE=1 SV=1;DBIRD complex subunit ZNF326 OS=Mus musculus GN=Znf326 PE=1 SV=1	10.3	0	36.289	2	3	2	3	2	3	2	2	33196000	40581000	36878000	45188000	48835000	47156000	45446000	49126000	38960750	47640750	0.817803	0.0183313
Q8JZS0	Q8JZS0	Protein lin-7 homolog A	Lin7a	Protein lin-7 homolog A OS=Mus musculus GN=Lin7a PE=1 SV=2	72.1	0	58.185	10	15	9	12	11	12	12	16	1257700000	1289600000	1400300000	1387200000	1405600000	1539300000	1465500000	1505800000	1333700000	1479050000	0.901727	0.0188813
Q4FJX9;P09671;Q3TJA2;Q3U8W4	Q4FJX9;P09671;Q3TJA2;Q3U8W4	Superoxide dismutase;Superoxide dismutase [Mn], mitochondrial	Sod2	Superoxide dismutase OS=Mus musculus GN=Sod2 PE=1 SV=1;Superoxide dismutase [Mn], mitochondrial OS=Mus musculus GN=Sod2 PE=1 SV=3;Superoxide dismutase OS=Mus musculus GN=Sod2 PE=2 SV=1;Superoxide dismutase OS=Mus musculus GN=Sod2 PE=2 SV=1	73.9	0	207.66	22	18	14	16	10	11	18	18	4841100000	5227400000	5068500000	5460200000	4036400000	4824600000	4601100000	4440100000	5149300000	4475550000	1.15054	0.0188847
Q6PCP5-2	Q6PCP5-2	Mitochondrial fission factor	Mff	Isoform 2 of Mitochondrial fission factor OS=Mus musculus GN=Mff	15.1	0	4.4726	2	1	1	1	1	2	3	3	97278000	90878000	135180000	127690000	68505000	75401000	64942000	88219000	112756500	74266750	1.51826	0.0191235
O70591;F8WJ30	O70591;F8WJ30	Prefoldin subunit 2	Pfdn2	Prefoldin subunit 2 OS=Mus musculus GN=Pfdn2 PE=1 SV=2;Prefoldin subunit 2 (Fragment) OS=Mus musculus GN=Pfdn2 PE=1 SV=1	62.3	0	81.695	9	6	8	4	6	5	6	8	668570000	563370000	602950000	588610000	726530000	710820000	717390000	894670000	605875000	762352500	0.794744	0.019682
P01831;A0A1L1SUX8;Q53YX2	P01831;A0A1L1SUX8;Q53YX2	Thy-1 membrane glycoprotein	Thy1	Thy-1 membrane glycoprotein OS=Mus musculus GN=Thy1 PE=1 SV=1;Thy-1 membrane glycoprotein (Fragment) OS=Mus musculus GN=Thy1 PE=1 SV=1;CD90.1 OS=Mus musculus GN=Thy1 PE=2 SV=1	51.2	0	54.344	19	16	14	12	11	21	13	29	3970900000	4200900000	4785400000	6004500000	5914800000	7346900000	6015400000	7456000000	4740425000	6683275000	0.709297	0.019748
B9EJ15;Q8C5W0-2;Q8C5W0-3;Q8C5W0-4;Q8C5W0;Q3UGS6;Q05D14;A0A1Y7VNK2;Q571C8	B9EJ15;Q8C5W0-2;Q8C5W0-3;Q8C5W0-4;Q8C5W0;Q3UGS6;Q05D14	Calmin	Clmn	Calmin OS=Mus musculus GN=Clmn PE=2 SV=1;Isoform 2 of Calmin OS=Mus musculus GN=Clmn;Isoform 3 of Calmin OS=Mus musculus GN=Clmn;Isoform 4 of Calmin OS=Mus musculus GN=Clmn;Calmin OS=Mus musculus GN=Clmn PE=1 SV=2;Uncharacterized protein (Fragment) OS=Mus	21.3	0	74.389	9	9	16	12	4	12	10	7	193190000	203500000	231020000	218270000	149120000	193750000	176310000	140010000	211495000	164797500	1.28336	0.020114
Q8R2Y2-2;Q8R2Y2;A0A1L1SQC5	Q8R2Y2-2;Q8R2Y2	Cell surface glycoprotein MUC18	Mcam	Isoform 2 of Cell surface glycoprotein MUC18 OS=Mus musculus GN=Mcam;Cell surface glycoprotein MUC18 OS=Mus musculus GN=Mcam PE=1 SV=1	13.7	0	6.1192	5	3	1	3	1	1	2	0	34475000	46691000	42607000	27138000	19142000	19923000	NA	21885000	37727750	2.03167e+07	1.85699	0.0202212
P60898;D3YYI2;D3Z3Z8;D3YYI3	P60898;D3YYI2	DNA-directed RNA polymerase II subunit RPB9	Polr2i	DNA-directed RNA polymerase II subunit RPB9 OS=Mus musculus GN=Polr2i PE=1 SV=1;DNA-directed RNA polymerase II subunit RPB9 OS=Mus musculus GN=Polr2i PE=1 SV=1	40	0	17.13	0	2	1	2	2	2	2	2	22964000	19403000	18680000	18456000	23360000	28994000	23930000	24148000	19875750	25108000	0.79161	0.0204929
Q3UEQ1;E9Q9A0;F6V2U0;D3YUD3;D3YUL8;D3Z230;B7ZMQ9;F6R4N2;A0A0R4J0Q2;Q0VBQ7;E9QAD0;Q9EPW0;Q9EPW0-2;A0A0A6YXS5	Q3UEQ1;E9Q9A0;F6V2U0;D3YUD3;D3YUL8;D3Z230;B7ZMQ9;F6R4N2;A0A0R4J0Q2;Q0VBQ7;E9QAD0;Q9EPW0;Q9EPW0-2	Type I inositol 3,4-bisphosphate 4-phosphatase	Inpp4a	Type I inositol 3,4-bisphosphate 4-phosphatase OS=Mus musculus GN=Inpp4a PE=1 SV=1;Type I inositol 3,4-bisphosphate 4-phosphatase OS=Mus musculus GN=Inpp4a PE=1 SV=2;Type I inositol 3,4-bisphosphate 4-phosphatase OS=Mus musculus GN=Inpp4a PE=1 SV=1;Type I	8.9	0	17.892	3	4	4	3	2	7	6	2	25951000	30145000	25661000	21081000	31612000	33911000	36359000	NA	25709500	3.39607e+07	0.757038	0.0206368
F7A0B0;P04370-9;F6ZIA4;P04370-7	F7A0B0;P04370-9;F6ZIA4;P04370-7	Myelin basic protein	Mbp	Myelin basic protein (Fragment) OS=Mus musculus GN=Mbp PE=1 SV=1;Isoform 9 of Myelin basic protein OS=Mus musculus GN=Mbp;Myelin basic protein (Fragment) OS=Mus musculus GN=Mbp PE=1 SV=1;Isoform 7 of Myelin basic protein OS=Mus musculus GN=Mbp	7.1	0	10.211	1	2	1	2	4	3	4	6	177720000	140020000	144620000	147520000	567500000	258360000	271210000	493570000	152470000	397660000	0.383418	0.0206992
Q8K165;A0A0A0MQ88;Q8BTD8;Q8K4R4	Q8K165;A0A0A0MQ88;Q8BTD8;Q8K4R4	Cytoplasmic phosphatidylinositol transfer protein 1	Pitpnc1	Pitpnc1 protein OS=Mus musculus GN=Pitpnc1 PE=2 SV=1;Cytoplasmic phosphatidylinositol transfer protein 1 OS=Mus musculus GN=Pitpnc1 PE=1 SV=1;Uncharacterized protein (Fragment) OS=Mus musculus GN=Pitpnc1 PE=2 SV=1;Cytoplasmic phosphatidylinositol transfer	42.3	0	8.3955	2	1	2	1	2	2	2	2	33616000	NA	27820000	28084000	36667000	33964000	35726000	35912000	29840000	35567250	0.838974	0.0207661
Q5SQY2;Q08EE0	Q5SQY2;Q08EE0	Biorientation of chromosomes in cell division protein 1	Bod1	Biorientation of chromosomes in cell division protein 1 OS=Mus musculus GN=Bod1 PE=3 SV=1;2310022M17Rik protein OS=Mus musculus GN=Bod1 PE=2 SV=1	55.5	0	53.219	2	1	2	3	2	2	2	2	18961000	24177000	22374000	21537000	28419000	26921000	23395000	27443000	21762250	26544500	0.81984	0.0210105
Q80W47;D3YWK1	Q80W47;D3YWK1	WD repeat domain phosphoinositide-interacting protein 2	Wipi2	WD repeat domain phosphoinositide-interacting protein 2 OS=Mus musculus GN=Wipi2 PE=1 SV=1;WD repeat domain phosphoinositide-interacting protein 2 OS=Mus musculus GN=Wipi2 PE=1 SV=1	28.8	0	12.727	4	1	2	1	3	1	3	1	26127000	24999000	23051000	21678000	31845000	33063000	34137000	25024000	23963750	31017250	0.772594	0.0212553
Q8CAP3;Q8BRA9	Q8CAP3;Q8BRA9		Rad23a	Rad23a protein OS=Mus musculus GN=Rad23a PE=1 SV=1;Uncharacterized protein OS=Mus musculus PE=2 SV=1	37.6	0	34.994	3	7	6	5	7	7	5	4	113880000	131500000	111530000	111780000	148760000	141040000	214710000	203620000	117172500	177032500	0.66187	0.0213405
Q3UFI4;Q3UCH0;P47911;A0A0J9YU32	Q3UFI4;Q3UCH0;P47911	60S ribosomal protein L6	Rpl6	60S ribosomal protein L6 OS=Mus musculus GN=Rpl6 PE=2 SV=1;60S ribosomal protein L6 OS=Mus musculus GN=Rpl6 PE=1 SV=1;60S ribosomal protein L6 OS=Mus musculus GN=Rpl6 PE=1 SV=3	16.2	0	6.6045	3	1	4	2	1	4	4	1	23475000	23998000	20991000	22346000	24967000	25328000	29098000	25750000	22702500	26285750	0.863681	0.0215102
Q91VZ6	Q91VZ6	Stromal membrane-associated protein 1	Smap1	Stromal membrane-associated protein 1 OS=Mus musculus GN=Smap1 PE=1 SV=1	7.5	0	10.683	3	3	2	2	1	2	3	0	15466000	14161000	14908000	14832000	NA	16821000	19461000	NA	14841750	18141000	0.818133	0.0216495
Q3URM4;Q9D1Q6	Q3URM4;Q9D1Q6	Endoplasmic reticulum resident protein 44	Erp44	Uncharacterized protein OS=Mus musculus GN=Erp44 PE=2 SV=1;Endoplasmic reticulum resident protein 44 OS=Mus musculus GN=Erp44 PE=1 SV=1	40.1	0	37.939	11	10	12	12	8	7	11	6	340640000	313000000	319810000	332630000	317580000	286620000	293100000	276110000	326520000	293352500	1.11306	0.0217433
Q8C0T5;Q4VBF8;Q8C0T5-2;Q3TAF4	Q8C0T5;Q4VBF8;Q8C0T5-2	Signal-induced proliferation-associated 1-like protein 1	Sipa1l1	Signal-induced proliferation-associated 1-like protein 1 OS=Mus musculus GN=Sipa1l1 PE=1 SV=2;Signal-induced proliferation-associated 1-like protein 1 OS=Mus musculus GN=Sipa1l1 PE=1 SV=1;Isoform 2 of Signal-induced proliferation-associated 1-like protein	10.7	0	107.4	4	5	8	3	8	12	13	7	104550000	139590000	151520000	131860000	178250000	202390000	146880000	193920000	131880000	180360000	0.731204	0.0218584
Q8R562;Q80W12;Q3TJ75;O08848	Q8R562;Q80W12;Q3TJ75;O08848	60 kDa SS-A/Ro ribonucleoprotein	Trove2	Ribonucleoprotein OS=Mus musculus GN=Trove2 PE=2 SV=1;TROVE domain family, member 2 OS=Mus musculus GN=Trove2 PE=2 SV=1;TROVE domain family, member 2 OS=Mus musculus GN=Trove2 PE=1 SV=1;60 kDa SS-A/Ro ribonucleoprotein OS=Mus musculus GN=Trove2 PE=1 SV=1	4.5	0	2.839	1	1	0	0	1	2	0	1	7631800	5924100	5523700	6582700	7157300	9665300	8557700	8833200	6415575	8553375	0.750064	0.0218604
Q0QWG9-3;Q0QWG9-2;Q0QWG9	Q0QWG9-3;Q0QWG9-2;Q0QWG9	Delphilin	Grid2ip	Isoform 3 of Delphilin OS=Mus musculus GN=Grid2ip;Isoform 2 of Delphilin OS=Mus musculus GN=Grid2ip;Delphilin OS=Mus musculus GN=Grid2ip PE=1 SV=1	12.9	0	14.575	2	6	2	3	0	2	3	1	30886000	36176000	36918000	34305000	25614000	28588000	31140000	20615000	34571250	26489250	1.3051	0.0218779
Q9D708;D3Z2Y6	Q9D708;D3Z2Y6		S100a16	Protein S100-A16 OS=Mus musculus GN=S100a16 PE=1 SV=1;Protein S100-A16 (Fragment) OS=Mus musculus GN=S100a16 PE=1 SV=8	57.3	0	151.72	6	7	6	8	6	5	5	4	175280000	176210000	148880000	171370000	140200000	138060000	153140000	149800000	167935000	145300000	1.15578	0.0222823
G3X915;Q9D7V2;A0A1L1SQI7;Q9D7V2-2	G3X915;Q9D7V2;A0A1L1SQI7	LysM and putative peptidoglycan-binding domain-containing protein 2	Lysmd2	LysM and putative peptidoglycan-binding domain-containing protein 2 OS=Mus musculus GN=Lysmd2 PE=1 SV=1;LysM and putative peptidoglycan-binding domain-containing protein 2 OS=Mus musculus GN=Lysmd2 PE=1 SV=2;LysM and putative peptidoglycan-binding domain-c	32.6	0	29.98	5	6	7	6	4	5	5	6	168640000	179170000	192300000	181630000	240460000	198110000	201050000	243560000	180435000	220795000	0.817206	0.0223251
Q9D031;Q01730;A2AUR7;Q3TFN7;Q9CSE4;B1AYQ0;Q9CUS2;E0CXG5;A0A0A6YWZ2	Q9D031;Q01730;A2AUR7;Q3TFN7;Q9CSE4	Ras suppressor protein 1	Rsu1	Ras suppressor protein 1 OS=Mus musculus GN=Rsu1 PE=1 SV=1;Ras suppressor protein 1 OS=Mus musculus GN=Rsu1 PE=1 SV=3;Ras suppressor protein 1 OS=Mus musculus GN=Rsu1 PE=1 SV=1;Uncharacterized protein OS=Mus musculus GN=Rsu1 PE=2 SV=1;Uncharacterized prote	48.4	0	93.502	7	7	8	7	4	5	7	4	506220000	329370000	503260000	419060000	279490000	352510000	299810000	245710000	439477500	294380000	1.49289	0.0223566
Q3TX57;Q3TU64;Q01149;Q3TP88;Q3TUE2;Q91VL4;E0CXI2	Q3TX57;Q3TU64;Q01149;Q3TP88;Q3TUE2;Q91VL4	Collagen alpha-2(I) chain	Col1a2	Procollagen, type I, alpha 2 OS=Mus musculus GN=Col1a2 PE=1 SV=1;Uncharacterized protein OS=Mus musculus GN=Col1a2 PE=2 SV=1;Collagen alpha-2(I) chain OS=Mus musculus GN=Col1a2 PE=1 SV=2;Uncharacterized protein (Fragment) OS=Mus musculus GN=Col1a2 PE=2 SV=	4.5	0	9.6679	4	5	5	3	2	1	0	2	35486000	52833000	35035000	30770000	18981000	23303000	18846000	27890000	38531000	22255000	1.73134	0.0224786
Q3U8F7;Q3U3C2;Q9Z0J0;Q3TXQ4	Q3U8F7;Q3U3C2;Q9Z0J0;Q3TXQ4	Epididymal secretory protein E1	Npc2	Uncharacterized protein OS=Mus musculus GN=Npc2 PE=2 SV=1;Uncharacterized protein OS=Mus musculus GN=Npc2 PE=2 SV=1;Epididymal secretory protein E1 OS=Mus musculus GN=Npc2 PE=1 SV=1;Uncharacterized protein OS=Mus musculus GN=Npc2 PE=2 SV=1	34.2	0	12.553	3	4	6	3	5	3	4	2	98328000	127340000	100190000	91081000	75266000	72273000	66149000	89301000	104234750	75747250	1.37609	0.0224863
Q9JIH2	Q9JIH2	Nuclear pore complex protein Nup50	Nup50	Nuclear pore complex protein Nup50 OS=Mus musculus GN=Nup50 PE=1 SV=3	19.7	0	13.004	2	1	3	2	3	4	1	3	40055000	27455000	26906000	33664000	47154000	39014000	40524000	47324000	32020000	43504000	0.736024	0.0227939
P61458;A0A1W2P7A4	P61458;A0A1W2P7A4	Pterin-4-alpha-carbinolamine dehydratase	Pcbd1	Pterin-4-alpha-carbinolamine dehydratase OS=Mus musculus GN=Pcbd1 PE=1 SV=2;Pterin-4-alpha-carbinolamine dehydratase OS=Mus musculus GN=Pcbd1 PE=1 SV=1	51	0	111.52	3	2	2	2	3	2	1	2	86965000	61173000	86476000	105580000	46589000	39532000	62198000	62393000	85048500	52678000	1.6145	0.0238442
Q04447	Q04447	Creatine kinase B-type	Ckb	Creatine kinase B-type OS=Mus musculus GN=Ckb PE=1 SV=1	90.3	0	323.31	196	203	195	205	147	195	165	153	47456000000	51185000000	52312000000	53555000000	33402000000	43439000000	46709000000	29400000000	51127000000	38237500000	1.33709	0.0239171
Q9WTP5;I6L9J1	Q9WTP5;I6L9J1	Cadherin-22	Cdh22	Cadherin-22 OS=Mus musculus GN=Cdh22 PE=2 SV=2;Cadherin-22 OS=Mus musculus GN=Cdh22 PE=2 SV=1	9.2	0	30.364	4	4	4	2	2	2	2	4	14096000	15480000	12216000	15916000	20087000	19823000	15215000	20123000	14427000	18812000	0.766904	0.0239923
Q05BD4;Q8BK37;Q5SWZ0;Q8R574	Q05BD4;Q8BK37;Q5SWZ0;Q8R574	Phosphoribosyl pyrophosphate synthase-associated protein 2	Prpsap2	Prpsap2 protein OS=Mus musculus GN=Prpsap2 PE=2 SV=1;Uncharacterized protein OS=Mus musculus GN=Prpsap2 PE=2 SV=1;Prpsap2 protein OS=Mus musculus GN=Prpsap2 PE=1 SV=1;Phosphoribosyl pyrophosphate synthase-associated protein 2 OS=Mus musculus GN=Prpsap2 PE=	20.1	0	2.8231	1	0	1	0	0	1	2	1	20859000	NA	19995000	NA	NA	10289000	13666000	14780000	20427000	1.29117e+07	1.58206	0.0240242
A2AS45;Q68FH0-2;Q68FH0;Q3UIX3;A2AS44;Q05D18;A2AS47	A2AS45;Q68FH0-2;Q68FH0;Q3UIX3;A2AS44;Q05D18;A2AS47	Plakophilin-4	Pkp4	Plakophilin-4 OS=Mus musculus GN=Pkp4 PE=1 SV=1;Isoform 2 of Plakophilin-4 OS=Mus musculus GN=Pkp4;Plakophilin-4 OS=Mus musculus GN=Pkp4 PE=1 SV=1;Uncharacterized protein (Fragment) OS=Mus musculus GN=Pkp4 PE=2 SV=1;Plakophilin-4 (Fragment) OS=Mus musculus	6.1	0	6.8612	2	3	3	3	3	2	3	2	68888000	58374000	64196000	67986000	55633000	48933000	47957000	60800000	64861000	53330750	1.2162	0.0241528
D3YWR7;Q8BVI4;A0A0G2JGJ1;A0A0G2JGY0;D3Z1A1;D3Z099	D3YWR7;Q8BVI4;A0A0G2JGJ1;A0A0G2JGY0	Dihydropteridine reductase	Qdpr	Dihydropteridine reductase OS=Mus musculus GN=Qdpr PE=1 SV=1;Dihydropteridine reductase OS=Mus musculus GN=Qdpr PE=1 SV=2;Dihydropteridine reductase OS=Mus musculus GN=Qdpr PE=1 SV=1;Dihydropteridine reductase OS=Mus musculus GN=Qdpr PE=1 SV=1	68.3	0	69.903	8	11	6	7	6	6	10	8	516580000	572870000	534570000	512020000	394390000	389280000	524990000	407050000	534010000	428927500	1.24499	0.0241537
Q3TRM2;Q3V199;Q91VK1;A0A1Y7VM24;A0A1Y7VM47;Q6PDC5;A0A1Y7VIU9;A0A1Y7VKZ4;A0A1Y7VJ43	Q3TRM2;Q3V199;Q91VK1;A0A1Y7VM24;A0A1Y7VM47;Q6PDC5;A0A1Y7VIU9;A0A1Y7VKZ4;A0A1Y7VJ43	Basic leucine zipper and W2 domain-containing protein 2	Bzw2	Uncharacterized protein OS=Mus musculus GN=Bzw2 PE=2 SV=1;Uncharacterized protein (Fragment) OS=Mus musculus GN=Bzw2 PE=2 SV=1;Basic leucine zipper and W2 domain-containing protein 2 OS=Mus musculus GN=Bzw2 PE=1 SV=1;Basic leucine zipper and W2 domain-cont	9.2	0	2.6968	1	1	1	1	1	1	1	0	6172600	5602700	5936800	NA	NA	7201700	6803600	NA	5.90403e+06	7002650	0.843114	0.0242258
Q3UWT6;P49722;Q9CZ58;Q8BKE0	Q3UWT6;P49722;Q9CZ58;Q8BKE0	Proteasome subunit alpha type;Proteasome subunit alpha type-2	Psma2	Proteasome subunit alpha type OS=Mus musculus GN=Psma2 PE=2 SV=1;Proteasome subunit alpha type-2 OS=Mus musculus GN=Psma2 PE=1 SV=3;Proteasome subunit alpha type OS=Mus musculus GN=Psma2 PE=2 SV=1;Proteasome endopeptidase complex (Fragment) OS=Mus musculus	40.5	0	34.898	8	6	3	6	6	9	9	5	88093000	135710000	65371000	72622000	191900000	127930000	148510000	143700000	90449000	153010000	0.591131	0.0242819
Q3US32;Q5SPX8;P58802;Q571E6;Q8K2U6;Q8CI62	Q3US32;Q5SPX8;P58802;Q571E6;Q8K2U6;Q8CI62	TBC1 domain family member 10A	Tbc1d10a	Uncharacterized protein OS=Mus musculus GN=Tbc1d10a PE=2 SV=1;TBC1 domain family member 10A OS=Mus musculus GN=Tbc1d10a PE=1 SV=1;TBC1 domain family member 10A OS=Mus musculus GN=Tbc1d10a PE=1 SV=1;MFLJ00288 protein (Fragment) OS=Mus musculus GN=Tbc1d10a P	11.8	0	6.7987	2	1	2	2	0	0	2	0	32172000	10815000	25688000	31460000	NA	6897300	7364800	4213500	25033750	6.15853e+06	4.06489	0.0243434
Q5U4C3	Q5U4C3	Splicing factor, arginine/serine-rich 19	Scaf1	Splicing factor, arginine/serine-rich 19 OS=Mus musculus GN=Scaf1 PE=1 SV=1	8.6	0	17.523	2	6	2	5	6	5	4	5	25534000	26969000	26641000	29964000	33408000	38016000	33513000	48783000	27277000	38430000	0.709784	0.0244743
Q49S98;O35633-2;O35633;Q3TQ45	Q49S98;O35633-2;O35633	Vesicular inhibitory amino acid transporter	Slc32a1	Vasicular inhibitory amino acid transporter 10D OS=Mus musculus GN=Slc32a1 PE=2 SV=1;Isoform 2 of Vesicular inhibitory amino acid transporter OS=Mus musculus GN=Slc32a1;Vesicular inhibitory amino acid transporter OS=Mus musculus GN=Slc32a1 PE=1 SV=3	16.2	0	12.148	3	2	2	5	3	3	2	2	54421000	39389000	57282000	44464000	69478000	56538000	91996000	82353000	48889000	75091250	0.651061	0.0245023
Q3UKQ3;Q3U6Q1;Q923D5;Q3TXH8;A0A0N4SWF7;Q3U521;A0A0N4SVL7;A0A0N4SV69	Q3UKQ3;Q3U6Q1;Q923D5;Q3TXH8	WW domain-binding protein 11	Wbp11	Uncharacterized protein OS=Mus musculus GN=Wbp11 PE=2 SV=1;Uncharacterized protein OS=Mus musculus GN=Wbp11 PE=2 SV=1;WW domain-binding protein 11 OS=Mus musculus GN=Wbp11 PE=1 SV=2;Uncharacterized protein OS=Mus musculus GN=Wbp11 PE=2 SV=1	29	0	101.67	15	16	13	12	14	13	12	14	352020000	300440000	306730000	325380000	393500000	354950000	347680000	403050000	321142500	374795000	0.856848	0.0245774
Q9D6F9	Q9D6F9	Tubulin beta-4A chain	Tubb4a	Tubulin beta-4A chain OS=Mus musculus GN=Tubb4a PE=1 SV=3	16	0	323.31	16	16	19	16	8	17	17	14	3452800000	3129800000	3469500000	3552400000	2200700000	2587600000	3110000000	1489500000	3401125000	2346950000	1.44917	0.0246033
Q8BMF3;Q3UZW5;Q8BMY6	Q8BMF3;Q3UZW5	NADP-dependent malic enzyme, mitochondrial	Me3	NADP-dependent malic enzyme, mitochondrial OS=Mus musculus GN=Me3 PE=1 SV=2;Uncharacterized protein OS=Mus musculus GN=Me3 PE=2 SV=1	20.7	0	21.072	0	1	0	2	0	1	3	2	21962000	13674000	NA	18618000	NA	27711000	29567000	25340000	1.80847e+07	2.75393e+07	0.656685	0.0248663
A1L3B8;P26516	A1L3B8;P26516	26S proteasome non-ATPase regulatory subunit 7	Psmd7	Proteasome (Prosome, macropain) 26S subunit, non-ATPase, 7 OS=Mus musculus GN=Psmd7 PE=1 SV=1;26S proteasome non-ATPase regulatory subunit 7 OS=Mus musculus GN=Psmd7 PE=1 SV=2	40.8	0	42.431	8	6	5	7	2	5	7	3	84999000	82259000	92664000	79220000	63548000	79696000	72435000	58910000	84785500	68647250	1.23509	0.0252838
Q62150;Q99M28;Q99M28-2	Q62150;Q99M28;Q99M28-2	RNA-binding protein with serine-rich domain 1	Rnps1	RNA/DNA-binding protein OS=Mus musculus GN=Rnps1 PE=2 SV=1;RNA-binding protein with serine-rich domain 1 OS=Mus musculus GN=Rnps1 PE=1 SV=1;Isoform 2 of RNA-binding protein with serine-rich domain 1 OS=Mus musculus GN=Rnps1	21.4	0	61.342	5	6	4	8	4	3	5	7	216720000	226960000	233940000	242630000	265070000	236040000	263700000	257840000	230062500	255662500	0.899868	0.0256035
Q3UGN1;Q61016;G3X9Q2;D3Z483;Q3UGB3	Q3UGN1;Q61016;G3X9Q2;D3Z483	Guanine nucleotide-binding protein subunit gamma;Guanine nucleotide-binding protein G(I)/G(S)/G(O) subunit gamma-7	Gng7	Guanine nucleotide-binding protein subunit gamma OS=Mus musculus GN=Gng7 PE=1 SV=1;Guanine nucleotide-binding protein G(I)/G(S)/G(O) subunit gamma-7 OS=Mus musculus GN=Gng7 PE=1 SV=2;Guanine nucleotide-binding protein subunit gamma OS=Mus musculus GN=Gng7	82.4	0	51.53	2	4	3	3	4	3	4	4	554290000	466480000	544120000	546980000	596940000	563160000	645070000	641450000	527967500	611655000	0.863179	0.0256699
Q3URU2;Q0P5Y8;Q3URU2-2	Q3URU2;Q0P5Y8;Q3URU2-2	Paternally-expressed gene 3 protein	Peg3	Paternally-expressed gene 3 protein OS=Mus musculus GN=Peg3 PE=1 SV=1;Peg3 protein OS=Mus musculus GN=Peg3 PE=2 SV=1;Isoform 2 of Paternally-expressed gene 3 protein OS=Mus musculus GN=Peg3	6.4	0	11.246	4	1	1	2	2	2	1	2	25870000	23831000	20304000	23709000	35056000	28530000	26370000	29435000	23428500	29847750	0.784934	0.025847
Q9CPS8	Q9CPS8	Small membrane A-kinase anchor protein		Small membrane A-kinase anchor protein OS=Mus musculus PE=1 SV=1	51.9	0	3.7224	2	0	1	1	0	0	1	1	16594000	13215000	NA	12216000	NA	7258200	6422300	NA	1.40083e+07	6840250	2.04793	0.0258524
Q8BLR0;E9QP87;Q80U92;Q8VHK5	Q8BLR0;E9QP87;Q80U92;Q8VHK5	Membrane protein MLC1	Mlc1	Uncharacterized protein OS=Mus musculus GN=Mlc1 PE=2 SV=1;Membrane protein MLC1 OS=Mus musculus GN=Mlc1 PE=1 SV=1;MKIAA0027 protein (Fragment) OS=Mus musculus GN=Mlc1 PE=2 SV=1;Membrane protein MLC1 OS=Mus musculus GN=Mlc1 PE=1 SV=1	8.1	0	3.663	2	3	3	2	3	2	3	1	8486100	9765500	NA	9674400	6659700	7432500	7986500	NA	9.30867e+06	7.35957e+06	1.26484	0.0258873
A2AP78;Q544R9;O54879	A2AP78;Q544R9;O54879	High mobility group protein B3	Hmgb3	High mobility group protein B3 (Fragment) OS=Mus musculus GN=Hmgb3 PE=1 SV=1;High mobility group box 3 OS=Mus musculus GN=Hmgb3 PE=1 SV=1;High mobility group protein B3 OS=Mus musculus GN=Hmgb3 PE=1 SV=3	34.6	0	7.3781	1	1	2	2	3	4	3	5	89100000	77814000	92978000	95549000	127770000	116690000	98254000	103390000	88860250	111526000	0.796767	0.0261857
Q31168;O78207;W5XQG0;Q792Z7;P01899;Q31167;O78206;O19467;Q569W0;Q3KQJ3;O19453;A0A286R3P2;E9PWT4;E9QJR9;P79568;P79567;Q31152;Q8R3Y0;Q95H92;Q52PG7;Q66JR0;E9PX63;Q8HWB2;Q31215;O19441;A7VMS6;E9Q0G4;G3UXE9;P01896;P01898;P14430;P14429;P01897;G3UX20;G3UZP7;V9GXI4;P79569;Q4VCP1;Q3UWA5;Q0WXH7;Q9CZ20;Q62143;Q8HWL1;Q66JU6;Q0WXH4;Q31154;L7N260;Q4VCP2;F2WVG9;F2WVG7;V9GXR0;Q4VCN4;K7X379;K7W4D1;Q31199;F2WVG6;Q31…	Q31168;O78207;W5XQG0;Q792Z7;P01899;Q31167;O78206;O19467;Q569W0;Q3KQJ3	H-2 class I histocompatibility antigen, D-B alpha chain	H2-D1;H-2D	H-2D cell surface glycoprotein (Fragment) OS=Mus musculus GN=H2-D1 PE=2 SV=1;H-2D cell surface glycoprotein (Fragment) OS=Mus musculus GN=H2-D1 PE=2 SV=1;MHC class I antigen OS=Mus musculus GN=H2-D1 PE=2 SV=1;D(B) glycoprotein OS=Mus musculus GN=H2-D1 PE=2	23.4	0	5.4737	3	2	1	6	3	3	3	3	66784000	49090000	68700000	60693000	46025000	45348000	35848000	52473000	61316750	44923500	1.36491	0.0262065
A0A0A6YVU8;A0A1S6GWG3;Q9JKV1;Q8VCI8;D3YUD8	A0A0A6YVU8;A0A1S6GWG3;Q9JKV1	Proteasomal ubiquitin receptor ADRM1	Gm9774;Adrm1	MCG119397 OS=Mus musculus GN=Gm9774 PE=4 SV=1;Uncharacterized protein OS=Mus musculus GN=Adrm1 PE=2 SV=1;Proteasomal ubiquitin receptor ADRM1 OS=Mus musculus GN=Adrm1 PE=1 SV=2	10.8	0	18.096	3	1	1	2	2	2	1	2	10166000	9048700	8218000	10718000	7419600	4425300	8319800	6186000	9537675	6587675	1.44781	0.0268395
Q9D273;Q9D273-2;D3Z1G7;Q3UQM9	Q9D273;Q9D273-2;D3Z1G7;Q3UQM9	Cob(I)yrinic acid a,c-diamide adenosyltransferase, mitochondrial	Mmab	Cob(I)yrinic acid a,c-diamide adenosyltransferase, mitochondrial OS=Mus musculus GN=Mmab PE=1 SV=1;Isoform 2 of Cob(I)yrinic acid a,c-diamide adenosyltransferase, mitochondrial OS=Mus musculus GN=Mmab;Cob(I)yrinic acid a,c-diamide adenosyltransferase, mito	51.5	0	322.16	7	8	7	9	8	6	7	10	178980000	188450000	174910000	213970000	317230000	235300000	212270000	290980000	189077500	263945000	0.716352	0.0272434
Q6AXH6;A0A087WPP8;Q6AXD2;P62484;A0A087WR90;A0A087WNU9;Q3UVN6	Q6AXH6;A0A087WPP8;Q6AXD2;P62484;A0A087WR90	Abl interactor 2	Abi2	Abi2 protein OS=Mus musculus GN=Abi2 PE=1 SV=1;Abl interactor 2 OS=Mus musculus GN=Abi2 PE=1 SV=1;Abi2 protein OS=Mus musculus GN=Abi2 PE=1 SV=1;Abl interactor 2 OS=Mus musculus GN=Abi2 PE=1 SV=1;Abl interactor 2 (Fragment) OS=Mus musculus GN=Abi2 PE=1 SV=	35.8	0	305.15	16	17	18	20	13	14	20	18	1470500000	1559100000	1553600000	1653900000	1599400000	1869100000	1755600000	1850800000	1559275000	1768725000	0.881581	0.0272733
Q9D3C4;Q8BVW6;Q7TPD9;P59999;Q3TX55;E9PWA7	Q9D3C4;Q8BVW6;Q7TPD9;P59999	Actin-related protein 2/3 complex subunit 4	Arpc4	Actin-related protein 2/3 complex subunit 4 OS=Mus musculus GN=Arpc4 PE=2 SV=1;Actin-related protein 2/3 complex subunit 4 OS=Mus musculus GN=Arpc4 PE=2 SV=1;Actin-related protein 2/3 complex subunit 4 OS=Mus musculus GN=Arpc4 PE=2 SV=1;Actin-related prote	33.9	0	9.4332	2	4	2	1	0	1	5	1	61788000	61914000	62902000	66724000	78300000	81800000	106430000	73266000	63332000	84949000	0.74553	0.0274405
Q9CQD1	Q9CQD1	Ras-related protein Rab-5A	Rab5a	Ras-related protein Rab-5A OS=Mus musculus GN=Rab5a PE=1 SV=1	26.5	0	10.597	0	3	4	3	2	2	3	3	38170000	30236000	43421000	29799000	18958000	24641000	29962000	16921000	35406500	22620500	1.56524	0.0274804
Q3U8Y7;A0A087WPH7	Q3U8Y7;A0A087WPH7		Psmc3	Uncharacterized protein OS=Mus musculus GN=Psmc3 PE=2 SV=1;26S proteasome regulatory subunit 6A (Fragment) OS=Mus musculus GN=Psmc3 PE=1 SV=6	73.3	0	323.31	27	25	30	28	32	32	21	28	1471100000	1294200000	1473300000	1526400000	1260700000	1365800000	1184300000	1203100000	1441250000	1253475000	1.1498	0.0278224
D3Z4T6;A0A4W9;Q80Z24;H3BKU7	D3Z4T6;A0A4W9;Q80Z24	Neuronal growth regulator 1	Negr1	Neuronal growth regulator 1 OS=Mus musculus GN=Negr1 PE=1 SV=1;Neuronal growth regulator 1 OS=Mus musculus GN=Negr1 PE=1 SV=1;Neuronal growth regulator 1 OS=Mus musculus GN=Negr1 PE=1 SV=1	47.7	0	172.77	18	22	17	15	13	21	20	21	1787100000	1800700000	1784100000	1724200000	2035600000	1970800000	1789800000	2105500000	1774025000	1975425000	0.898047	0.0278795
F6TYB7;Q542T4;P04370-6;P04370-11;Q3UGF3;F6RWW8;P04370-8;P04370;Q5D096;P04370-2	F6TYB7;Q542T4;P04370-6;P04370-11;Q3UGF3;F6RWW8;P04370-8;P04370	Myelin basic protein	Mbp	Myelin basic protein (Fragment) OS=Mus musculus GN=Mbp PE=1 SV=1;Uncharacterized protein OS=Mus musculus GN=Mbp PE=2 SV=1;Isoform 6 of Myelin basic protein OS=Mus musculus GN=Mbp;Isoform 11 of Myelin basic protein OS=Mus musculus GN=Mbp;Uncharacterized pro	20.4	0	20.712	2	1	3	3	3	2	4	4	201870000	213920000	183060000	178100000	397200000	302260000	443870000	747560000	194237500	472722500	0.410891	0.0279441
O55042;O55042-2	O55042;O55042-2	Alpha-synuclein	Snca	Alpha-synuclein OS=Mus musculus GN=Snca PE=1 SV=2;Isoform 2 of Alpha-synuclein OS=Mus musculus GN=Snca	89.3	0	223.12	31	22	17	23	30	26	27	25	8406000000	8134500000	8177400000	9561200000	9345100000	13323000000	10729000000	11144000000	8569775000	11135275000	0.769606	0.0279851
Q61074;A0A0J9YVG0;A0A0J9YV96;A0A0J9YUB0	Q61074;A0A0J9YVG0	Protein phosphatase 1G	Ppm1g	Protein phosphatase 1G OS=Mus musculus GN=Ppm1g PE=1 SV=3;Protein phosphatase 1G OS=Mus musculus GN=Ppm1g PE=1 SV=1	33	0	101.45	9	10	9	10	8	8	9	11	295710000	274710000	312600000	326910000	396630000	346920000	322230000	367200000	302482500	358245000	0.844345	0.0280172
Q544Q7;P97370;Q3UFH4;Q1WWL1;Q3U9D4;Q71VC6	Q544Q7;P97370;Q3UFH4;Q1WWL1;Q3U9D4	Sodium/potassium-transporting ATPase subunit beta-3	Atp1b3	Sodium/potassium-transporting ATPase subunit beta OS=Mus musculus GN=Atp1b3 PE=1 SV=1;Sodium/potassium-transporting ATPase subunit beta-3 OS=Mus musculus GN=Atp1b3 PE=1 SV=1;Uncharacterized protein OS=Mus musculus GN=Atp1b3 PE=2 SV=1;Atp1b3 protein (Fragme	22.3	0	8.3744	2	4	3	2	1	3	5	0	71559000	86247000	52158000	52864000	31084000	46246000	45992000	35399000	65707000	39680250	1.65591	0.0280472
E0CYM8;P97797;E9QPT7;P97797-3;A2ANC1;A0A0A6YWR3;Q6F5F1;Q6F5F2;B7ZNT3;A0A0A6YYP6	E0CYM8;P97797;E9QPT7	Tyrosine-protein phosphatase non-receptor type substrate 1	Sirpa	Tyrosine-protein phosphatase non-receptor type substrate 1 OS=Mus musculus GN=Sirpa PE=1 SV=1;Tyrosine-protein phosphatase non-receptor type substrate 1 OS=Mus musculus GN=Sirpa PE=1 SV=1;Tyrosine-protein phosphatase non-receptor type substrate 1 OS=Mus mu	49.1	0	296.11	37	37	36	35	28	42	44	44	3943100000	3353300000	3648200000	3847400000	3893500000	4620600000	4271900000	4870000000	3698000000	4414000000	0.837789	0.028324
Q91V12-2;Q91V12-4;E9PYH2;Q91V12;Q91V12-3	Q91V12-2;Q91V12-4;E9PYH2;Q91V12;Q91V12-3	Cytosolic acyl coenzyme A thioester hydrolase	Acot7	Isoform A of Cytosolic acyl coenzyme A thioester hydrolase OS=Mus musculus GN=Acot7;Isoform D of Cytosolic acyl coenzyme A thioester hydrolase OS=Mus musculus GN=Acot7;Cytosolic acyl coenzyme A thioester hydrolase OS=Mus musculus GN=Acot7 PE=1 SV=1;Cytosol	32.8	0	41.169	6	6	2	3	5	3	5	4	164190000	146030000	119440000	120670000	174220000	173520000	185120000	157430000	137582500	172572500	0.797245	0.0284635
Q8CBY0	Q8CBY0	Glutamyl-tRNA(Gln) amidotransferase subunit C, mitochondrial	Gatc	Glutamyl-tRNA(Gln) amidotransferase subunit C, mitochondrial OS=Mus musculus GN=Gatc PE=1 SV=1	29.7	0	14.822	1	3	2	2	2	3	1	1	44919000	34659000	38289000	44786000	52920000	69695000	56599000	94102000	40663250	68329000	0.59511	0.0285645
D3Z5P0;Q5RJI5;Q5RJI5-4;Q5RJI5-2	D3Z5P0;Q5RJI5	Serine/threonine-protein kinase BRSK1	Brsk1	Serine/threonine-protein kinase BRSK1 OS=Mus musculus GN=Brsk1 PE=1 SV=1;Serine/threonine-protein kinase BRSK1 OS=Mus musculus GN=Brsk1 PE=1 SV=1	9.4	0	13.03	2	2	2	4	2	3	1	1	19453000	17871000	20734000	18237000	20940000	23214000	21719000	NA	19073750	2.19577e+07	0.86866	0.0287776
Q9D8W7;A0A0J9YU93;A0A0J9YUI7;A0A0J9YU56	Q9D8W7;A0A0J9YU93	OCIA domain-containing protein 2	Ociad2	OCIA domain-containing protein 2 OS=Mus musculus GN=Ociad2 PE=1 SV=1;OCIA domain-containing protein 2 OS=Mus musculus GN=Ociad2 PE=1 SV=1	33.8	0	41.439	3	4	5	4	3	3	5	4	29355000	29044000	29287000	41424000	51152000	38842000	41439000	43860000	32277500	43823250	0.736538	0.0288683
Q9CWZ7;Q8C1T5;D3Z4B2	Q9CWZ7;Q8C1T5;D3Z4B2	Gamma-soluble NSF attachment protein	Napg	Gamma-soluble NSF attachment protein OS=Mus musculus GN=Napg PE=1 SV=1;Uncharacterized protein OS=Mus musculus GN=Napg PE=2 SV=1;Gamma-soluble NSF attachment protein (Fragment) OS=Mus musculus GN=Napg PE=1 SV=1	64.4	0	231.19	30	27	29	35	34	36	30	40	4803200000	4830400000	4820300000	5241900000	6417600000	5952900000	5130600000	7137800000	4923950000	6159725000	0.799378	0.0292786
Q9JIK9	Q9JIK9	28S ribosomal protein S34, mitochondrial	Mrps34	28S ribosomal protein S34, mitochondrial OS=Mus musculus GN=Mrps34 PE=1 SV=1	27.1	0	11.068	2	1	4	2	4	4	2	4	32975000	32933000	36867000	43918000	46114000	48503000	51242000	40356000	36673250	46553750	0.787761	0.029313
Q1MXF9;Q7M729	Q1MXF9;Q7M729	Sodium channel subunit beta-4	Scn4b	Sodium channel beta4 subunit OS=Mus musculus GN=Scn4b PE=2 SV=1;Sodium channel subunit beta-4 OS=Mus musculus GN=Scn4b PE=1 SV=1	9.6	0	2.6943	2	2	1	2	4	1	3	3	114700000	91922000	53570000	90699000	217900000	118550000	134860000	166880000	87722750	159547500	0.549822	0.0295272
P97825	P97825	Hematological and neurological expressed 1 protein;Hematological and neurological expressed 1 protein, N-terminally processed	Hn1	Jupiter microtubule associated homolog 1 OS=Mus musculus GN=JPT1 PE=1 SV=3	64.9	0	68.033	7	5	5	4	4	7	5	4	375860000	265440000	316650000	251850000	335110000	511410000	424930000	490810000	302450000	440565000	0.686505	0.0296614
B2RVP5;Q3THW5;P0C0S6;Q8R029;Q3TFU6;Q3UA95;G3UWL7	B2RVP5;Q3THW5;P0C0S6;Q8R029;Q3TFU6;Q3UA95	Histone H2A;Histone H2A.V;Histone H2A.Z	H2afv;H2afz	Histone H2A OS=Mus musculus GN=H2afv PE=2 SV=1;Histone H2A.V OS=Mus musculus GN=H2afv PE=1 SV=3;Histone H2A.Z OS=Mus musculus GN=H2afz PE=1 SV=2;Histone H2A OS=Mus musculus GN=H2afv PE=2 SV=1;Histone H2A OS=Mus musculus GN=H2afz PE=2 SV=1;Histone H2A OS=Mu	41.4	0	27.123	4	4	2	3	2	1	2	3	317250000	289320000	317010000	345000000	392820000	337420000	351160000	383860000	317145000	366315000	0.865771	0.0299977
Q6P069-2;Q6P069	Q6P069-2;Q6P069	Sorcin	Sri	Isoform 2 of Sorcin OS=Mus musculus GN=Sri;Sorcin OS=Mus musculus GN=Sri PE=1 SV=1	55.2	0	36.748	8	10	8	6	6	11	10	8	323780000	326290000	305730000	305630000	296920000	296740000	298970000	303260000	315357500	298972500	1.0548	0.0303872
Q8R1F1;A2ARS6	Q8R1F1	Niban-like protein 1	Fam129b	Niban-like protein 1 OS=Mus musculus GN=Fam129b PE=1 SV=2	14.6	0	60.977	4	2	7	4	2	4	3	2	48704000	47860000	54069000	38735000	17202000	36181000	40739000	26363000	47342000	30121250	1.57171	0.0309154
Q8BVU5;A2AH27;A2AH28;A2AH29;A2AH30	Q8BVU5;A2AH27	ADP-ribose pyrophosphatase, mitochondrial	Nudt9	ADP-ribose pyrophosphatase, mitochondrial OS=Mus musculus GN=Nudt9 PE=1 SV=1;ADP-ribose pyrophosphatase, mitochondrial (Fragment) OS=Mus musculus GN=Nudt9 PE=1 SV=1	36.6	0	49.059	8	10	8	7	10	6	8	10	151170000	161400000	144310000	154220000	160230000	164670000	165390000	162580000	152775000	163217500	0.936021	0.0311519
Q0VBU4;Q9D024;Q9D024-2;F7C265;Q9D024-3;B1AR93	Q0VBU4;Q9D024;Q9D024-2	Coiled-coil domain-containing protein 47	Ccdc47	Coiled-coil domain containing 47 OS=Mus musculus GN=Ccdc47 PE=2 SV=1;Coiled-coil domain-containing protein 47 OS=Mus musculus GN=Ccdc47 PE=1 SV=2;Isoform 2 of Coiled-coil domain-containing protein 47 OS=Mus musculus GN=Ccdc47	25.7	0	30.099	6	8	10	7	5	8	6	9	521750000	517290000	457410000	532420000	355050000	417760000	483180000	425240000	507217500	420307500	1.20678	0.0317105
Q3URF1;Q8CC35-3;Q3TA13;Q3U336;Q8CC35-2;Q3TY32;Q8CC35;E9Q3E2;Q3TBE2;E0CYK1	Q3URF1;Q8CC35-3;Q3TA13;Q3U336;Q8CC35-2;Q3TY32;Q8CC35;E9Q3E2	Synaptopodin	Synpo	MCG6023 OS=Mus musculus GN=Synpo PE=2 SV=1;Isoform 3 of Synaptopodin OS=Mus musculus GN=Synpo;Uncharacterized protein OS=Mus musculus GN=Synpo PE=2 SV=1;Uncharacterized protein OS=Mus musculus GN=Synpo PE=2 SV=1;Isoform 2 of Synaptopodin OS=Mus musculus GN	56.8	0	179.69	23	18	23	26	28	26	24	26	1449600000	1443900000	1574800000	1507300000	1676000000	2200900000	1874300000	1660300000	1493900000	1852875000	0.806261	0.0323054
E9Q2W8;Q9D920	E9Q2W8;Q9D920	Loss of heterozygosity 12 chromosomal region 1 protein homolog	Loh12cr1	BLOC-1-related complex subunit 5 OS=Mus musculus GN=Borcs5 PE=1 SV=1;BLOC-1-related complex subunit 5 OS=Mus musculus GN=Borcs5 PE=1 SV=1	6.1	0.00076336	2.3686	1	1	1	1	1	1	1	2	NA	NA	40781000	41633000	NA	32635000	37091000	34818000	41207000	34848000	1.18248	0.0328712
E9PY55;E9Q701;F8VQL9;Q9WU42;E9Q9V3;Q9WU42-2;F6Z4B2;Q80ZV7;F6YAU7;D3Z2J5	E9PY55;E9Q701;F8VQL9;Q9WU42;E9Q9V3;Q9WU42-2;F6Z4B2	Nuclear receptor corepressor 2	Ncor2	Nuclear receptor corepressor 2 OS=Mus musculus GN=Ncor2 PE=1 SV=1;Nuclear receptor corepressor 2 OS=Mus musculus GN=Ncor2 PE=1 SV=1;Nuclear receptor corepressor 2 OS=Mus musculus GN=Ncor2 PE=1 SV=1;Nuclear receptor corepressor 2 OS=Mus musculus GN=Ncor2 PE	7.3	0	20.178	4	5	1	6	3	9	6	3	65033000	61588000	74360000	58969000	44117000	59043000	55923000	46464000	64987500	51386750	1.26467	0.0329577
Q58E35;P47955;E9Q3T0	Q58E35;P47955	60S acidic ribosomal protein P1	Rplp1	MCG10168 OS=Mus musculus GN=Rplp1 PE=1 SV=1;60S acidic ribosomal protein P1 OS=Mus musculus GN=Rplp1 PE=1 SV=1	79.8	0	116.66	9	12	9	10	5	11	7	6	4326900000	5607600000	4673400000	3041600000	2666700000	2028900000	2623100000	3545900000	4412375000	2716150000	1.6245	0.0331522
O55222	O55222	Integrin-linked protein kinase	Ilk	Integrin-linked protein kinase OS=Mus musculus GN=Ilk PE=1 SV=2	11.7	0	5.9538	5	4	4	3	1	2	4	0	17818000	15848000	18666000	11925000	11396000	12254000	12794000	9516400	16064250	11490100	1.39809	0.0333156
Q545E6;Q62348	Q545E6;Q62348	Translin	Tsn	RNA-binding protein OS=Mus musculus GN=Tsn PE=1 SV=1;Translin OS=Mus musculus GN=Tsn PE=1 SV=1	26.3	0	56.22	2	2	2	2	3	3	5	1	44662000	36770000	47101000	50188000	36306000	34867000	37451000	24315000	44680250	33234750	1.34438	0.0333898
P60469;C7G3P1;P60469-2;A0A1B0GRM4	P60469;C7G3P1;P60469-2;A0A1B0GRM4	Liprin-alpha-3	Ppfia3	Liprin-alpha-3 OS=Mus musculus GN=Ppfia3 PE=1 SV=2;MKIAA0654 protein (Fragment) OS=Mus musculus GN=Ppfia3 PE=2 SV=1;Isoform 2 of Liprin-alpha-3 OS=Mus musculus GN=Ppfia3;Liprin-alpha-3 (Fragment) OS=Mus musculus GN=Ppfia3 PE=1 SV=1	35.3	0	123.89	18	21	21	18	18	19	21	13	285550000	297950000	332620000	303240000	329500000	329890000	333600000	355830000	304840000	337205000	0.90402	0.0334556
H7BWX9;D3Z794;P61957	H7BWX9;D3Z794;P61957	Small ubiquitin-related modifier 2	Sumo2	Small ubiquitin-related modifier 2 OS=Mus musculus GN=Sumo2 PE=1 SV=1;Small ubiquitin-related modifier 2 OS=Mus musculus GN=Sumo2 PE=1 SV=1;Small ubiquitin-related modifier 2 OS=Mus musculus GN=Sumo2 PE=1 SV=1	26.4	0	3.0621	1	1	1	1	1	2	1	2	46791000	55372000	54577000	55570000	57927000	80363000	61843000	73612000	53077500	68436250	0.775576	0.0335982
Q543R4;Q00493	Q543R4;Q00493	Carboxypeptidase E	Cpe	Uncharacterized protein OS=Mus musculus GN=Cpe PE=1 SV=1;Carboxypeptidase E OS=Mus musculus GN=Cpe PE=1 SV=2	39.9	0	106.71	16	16	19	17	16	13	17	14	953020000	786040000	909520000	783930000	553240000	740610000	770820000	506310000	858127500	642745000	1.3351	0.034403
A0A1B0GRU0;Q3TXX4;Q7TQH3;Q8JZR7	A0A1B0GRU0;Q3TXX4;Q7TQH3	Vesicular glutamate transporter 1	Slc17a7	Vesicular glutamate transporter 1 OS=Mus musculus GN=Slc17a7 PE=1 SV=1;Vesicular glutamate transporter 1 OS=Mus musculus GN=Slc17a7 PE=1 SV=2;Solute carrier family 17 (Sodium-dependent inorganic phosphate cotransporter), member 7 OS=Mus musculus GN=Slc17a7	8.5	0	3.4762	2	2	1	0	2	2	3	2	50523000	50673000	50859000	49192000	71263000	61482000	80778000	53112000	50311750	66658750	0.754766	0.0345221
Q8VE88-2;Q8VE88	Q8VE88-2;Q8VE88	Protein FAM114A2	Fam114a2	Isoform 2 of Protein FAM114A2 OS=Mus musculus GN=Fam114a2;Protein FAM114A2 OS=Mus musculus GN=Fam114a2 PE=1 SV=2	33.5	0	128.91	11	13	11	10	8	10	6	12	519510000	462160000	461000000	405470000	391830000	350530000	380090000	423870000	462035000	386580000	1.19519	0.0348411
F7BJK1;Q2TJI9;Q2TJI7;Q2TJI8;Q9CVI3	F7BJK1;Q2TJI9		Pcdh1	Protocadherin 1 (Fragment) OS=Mus musculus GN=Pcdh1 PE=1 SV=1;Protocadherin 1 isoform 2 (Fragment) OS=Mus musculus GN=Pcdh1 PE=2 SV=1	32.6	0	227.79	27	28	22	27	24	34	34	30	1997300000	1834200000	2021900000	2037700000	2011300000	2207700000	2187800000	2215000000	1972775000	2155450000	0.91525	0.035117
E9Q2D0;P0C7L0;D3Z5R4;P0C7L0-2	E9Q2D0;P0C7L0;D3Z5R4;P0C7L0-2	WAS/WASL-interacting protein family member 3	Wipf3	WAS/WASL-interacting protein family member 3 OS=Mus musculus GN=Wipf3 PE=1 SV=1;WAS/WASL-interacting protein family member 3 OS=Mus musculus GN=Wipf3 PE=1 SV=1;WAS/WASL-interacting protein family member 3 OS=Mus musculus GN=Wipf3 PE=1 SV=1;Isoform 2 of WAS	41.6	0	116.15	10	9	17	12	9	16	15	14	517260000	457130000	532450000	562080000	626270000	711560000	623210000	545790000	517230000	626707500	0.825313	0.0352081
Q69ZW3-2;Q69ZW3	Q69ZW3-2;Q69ZW3	EH domain-binding protein 1	Ehbp1	Isoform 2 of EH domain-binding protein 1 OS=Mus musculus GN=Ehbp1;EH domain-binding protein 1 OS=Mus musculus GN=Ehbp1 PE=1 SV=3	10.5	0	19.776	4	5	4	6	3	5	2	3	26031000	41714000	39388000	46576000	26719000	29630000	24621000	22167000	38427250	25784250	1.49034	0.0352791
Q6DIC9;Q8BM19;A0A087WPP6;Q8BKQ3;B2RXY1;Q62288;A0A286YCI6;Q8BM07	Q6DIC9;Q8BM19;A0A087WPP6;Q8BKQ3;B2RXY1;Q62288;A0A286YCI6;Q8BM07	Testican-1	Spock1	Sparc/osteonectin, cwcv and kazal-like domains proteoglycan 1 OS=Mus musculus GN=Spock1 PE=1 SV=1;Uncharacterized protein OS=Mus musculus GN=Spock1 PE=2 SV=1;Testican-1 OS=Mus musculus GN=Spock1 PE=1 SV=1;Testican-1 OS=Mus musculus GN=Spock1 PE=1 SV=1;Spoc	21.9	0	13.887	4	5	4	6	6	5	2	7	81380000	76305000	84331000	72241000	105870000	85367000	89250000	115610000	78564250	99024250	0.793384	0.0356879
Q8BGU5-2;Q8BGU5	Q8BGU5-2;Q8BGU5	Cyclin-Y	Ccny	Isoform 2 of Cyclin-Y OS=Mus musculus GN=Ccny;Cyclin-Y OS=Mus musculus GN=Ccny PE=1 SV=1	10.1	0	22.559	2	2	2	3	4	3	2	4	34008000	38852000	49449000	34206000	26231000	19271000	30520000	31370000	39128750	26848000	1.45742	0.0357061
Q60749	Q60749	KH domain-containing, RNA-binding, signal transduction-associated protein 1	Khdrbs1	KH domain-containing, RNA-binding, signal transduction-associated protein 1 OS=Mus musculus GN=Khdrbs1 PE=1 SV=2	21.2	0	10.786	2	2	3	3	5	4	5	4	156740000	192380000	86508000	137860000	56662000	68517000	113600000	53895000	143372000	73168500	1.95948	0.035827
Q149Z9;P43277	Q149Z9;P43277	Histone H1.3	Hist1h1d	Histone cluster 1, H1d OS=Mus musculus GN=Hist1h1d PE=1 SV=1;Histone H1.3 OS=Mus musculus GN=Hist1h1d PE=1 SV=2	40.3	0	186.49	16	19	23	20	18	18	19	24	8054400000	6725600000	7306600000	9410800000	9661900000	10311000000	9440800000	13083000000	7874350000	10624175000	0.741173	0.0358758
Q80UU9	Q80UU9	Membrane-associated progesterone receptor component 2	Pgrmc2	Membrane-associated progesterone receptor component 2 OS=Mus musculus GN=Pgrmc2 PE=1 SV=2	45.2	0	11.333	4	4	3	3	2	3	4	10	110400000	115970000	123930000	85011000	152410000	119650000	135240000	148280000	108827750	138895000	0.783525	0.036227
Q99M71;A0A1Y7VKS9;Q99M71-2	Q99M71	Mammalian ependymin-related protein 1	Epdr1	Mammalian ependymin-related protein 1 OS=Mus musculus GN=Epdr1 PE=1 SV=1	34.4	0	75.467	6	4	4	6	3	5	7	7	154290000	163290000	148090000	142900000	105890000	101370000	142200000	137140000	152142500	121650000	1.25066	0.0365014
E9QNF7;Q9CPW0;A3KMI8;A0A140LJB1	E9QNF7;Q9CPW0;A3KMI8	Contactin-associated protein-like 2	Cntnap2	Contactin-associated protein-like 2 OS=Mus musculus GN=Cntnap2 PE=1 SV=1;Contactin-associated protein-like 2 OS=Mus musculus GN=Cntnap2 PE=1 SV=2;Cntnap2 protein (Fragment) OS=Mus musculus GN=Cntnap2 PE=2 SV=1	6.6	0	11.012	1	1	1	3	4	0	4	1	12834000	13267000	NA	11601000	15233000	17491000	20311000	14792000	1.25673e+07	16956750	0.74114	0.0368762
Q9CR61	Q9CR61	NADH dehydrogenase [ubiquinone] 1 beta subcomplex subunit 7	Ndufb7	NADH dehydrogenase [ubiquinone] 1 beta subcomplex subunit 7 OS=Mus musculus GN=Ndufb7 PE=1 SV=3	60.6	0	157.74	15	17	12	17	16	22	16	15	827000000	852470000	813470000	787770000	824100000	912400000	902570000	908630000	820177500	886925000	0.924743	0.037
A0A1Y7VJ48;Q5I0U7;P48428	A0A1Y7VJ48;Q5I0U7;P48428	Tubulin-specific chaperone A	Tbca	Tubulin-specific chaperone A OS=Mus musculus GN=Tbca PE=1 SV=1;Tubulin-specific chaperone A OS=Mus musculus GN=Tbca PE=1 SV=1;Tubulin-specific chaperone A OS=Mus musculus GN=Tbca PE=1 SV=3	79.8	0	173.08	8	9	8	8	8	8	9	11	431430000	416920000	378260000	416140000	395890000	292400000	302910000	362320000	410687500	338380000	1.21369	0.0370439
E9QN99;A0A087WP24;A0A087WRJ2;A0A087WPF8;A0A087WSR2;Q8VCR7;A0A1L1SUX1	E9QN99;A0A087WP24;A0A087WRJ2;A0A087WPF8;A0A087WSR2;Q8VCR7	Alpha/beta hydrolase domain-containing protein 14B	Abhd14b	Protein ABHD14B OS=Mus musculus GN=Abhd14b PE=1 SV=1;Protein ABHD14B (Fragment) OS=Mus musculus GN=Abhd14b PE=1 SV=1;Protein ABHD14B (Fragment) OS=Mus musculus GN=Abhd14b PE=1 SV=1;Protein ABHD14B (Fragment) OS=Mus musculus GN=Abhd14b PE=1 SV=1;Protein ABH	21	0	4.8099	0	0	0	1	0	0	3	1	9026600	9660500	9184600	6704800	NA	9825400	13607000	13665000	8644125	12365800	0.699035	0.0370488
Q5M9N8;Q3UBI6;F6XI62;P14148;Q3TK73	Q5M9N8;Q3UBI6;F6XI62;P14148;Q3TK73	60S ribosomal protein L7	Rpl7	Ribosomal protein L7 OS=Mus musculus GN=Rpl7 PE=1 SV=1;Uncharacterized protein OS=Mus musculus GN=Rpl7 PE=2 SV=1;60S ribosomal protein L7 (Fragment) OS=Mus musculus GN=Rpl7 PE=1 SV=1;60S ribosomal protein L7 OS=Mus musculus GN=Rpl7 PE=1 SV=2;Uncharacterize	13	0	4.3896	2	2	1	1	0	1	2	2	24557000	27795000	19651000	18261000	26973000	35637000	39897000	NA	22566000	34169000	0.660423	0.0370979
A0A0N4SUH8;Q9QZ23;D3Z285	A0A0N4SUH8;Q9QZ23;D3Z285	NFU1 iron-sulfur cluster scaffold homolog, mitochondrial	Nfu1	NFU1 iron-sulfur cluster scaffold homolog, mitochondrial OS=Mus musculus GN=Nfu1 PE=1 SV=1;NFU1 iron-sulfur cluster scaffold homolog, mitochondrial OS=Mus musculus GN=Nfu1 PE=1 SV=2;NFU1 iron-sulfur cluster scaffold homolog, mitochondrial (Fragment) OS=Mus	53.1	0	65.215	7	10	6	5	8	8	9	10	547370000	566190000	602040000	594330000	726550000	650610000	587050000	712010000	577482500	669055000	0.863132	0.0371283
Q6DIB5;A0A140T8S0	Q6DIB5;A0A140T8S0	Multiple epidermal growth factor-like domains protein 10	Megf10	Multiple epidermal growth factor-like domains protein 10 OS=Mus musculus GN=Megf10 PE=1 SV=1;Multiple epidermal growth factor-like domains protein 10 (Fragment) OS=Mus musculus GN=Megf10 PE=1 SV=2	11.4	0	19.956	4	8	3	3	2	4	4	9	27453000	26425000	27085000	21137000	26659000	35472000	33199000	32208000	25525000	31884500	0.800546	0.0371683
O89112;Q8CHW0;B2KGR2	O89112;Q8CHW0;B2KGR2	LanC-like protein 1	Lancl1	LanC-like protein 1 OS=Mus musculus GN=Lancl1 PE=1 SV=1;Lancl1 protein (Fragment) OS=Mus musculus GN=Lancl1 PE=2 SV=1;LanC-like protein 1 (Fragment) OS=Mus musculus GN=Lancl1 PE=1 SV=1	6.5	0.00075834	2.326	1	2	1	2	0	2	3	1	12953000	15039000	13089000	13561000	NA	15576000	17737000	NA	13660500	16656500	0.82013	0.0372158
Q8C660;P58468;Q3TVF6;Q8C2N1	Q8C660;P58468;Q3TVF6;Q8C2N1	Protein FAM207A	Fam207a	RIKEN cDNA 1810008A18, isoform CRA_a OS=Mus musculus GN=Fam207a PE=2 SV=1;Protein FAM207A OS=Mus musculus GN=Fam207a PE=1 SV=1;Protein FAM207A (Fragment) OS=Mus musculus GN=Fam207a PE=1 SV=1;Uncharacterized protein OS=Mus musculus GN=Fam207a PE=2 SV=1	17.4	0	4.1249	1	0	2	2	1	0	1	2	23419000	30153000	20927000	23645000	20544000	13740000	13908000	20516000	24536000	17177000	1.42842	0.0373479
Q7TSH4;Q3URA7;A0A140LJ44	Q7TSH4;Q3URA7;A0A140LJ44	Centriolar coiled-coil protein of 110 kDa	Ccp110	Centriolar coiled-coil protein of 110 kDa OS=Mus musculus GN=Ccp110 PE=1 SV=1;Uncharacterized protein (Fragment) OS=Mus musculus GN=Ccp110 PE=2 SV=1;Centriolar coiled-coil protein of 110 kDa (Fragment) OS=Mus musculus GN=Ccp110 PE=1 SV=1	11.2	0	15.074	3	3	3	4	2	5	2	3	23650000	20934000	23314000	18888000	24141000	25527000	24451000	28411000	21696500	25632500	0.846445	0.0374711
Q9DBG5;Q2XSQ4;Q3V4D2	Q9DBG5;Q2XSQ4	Perilipin-3	Plin3	Perilipin-3 OS=Mus musculus GN=Plin3 PE=1 SV=1;Perilipin OS=Mus musculus GN=Plin3 PE=2 SV=1	69.8	0	323.31	20	18	17	18	21	20	18	22	820700000	769590000	707280000	723040000	1615200000	999510000	880470000	1600500000	755152500	1273920000	0.592779	0.0382027
Q3TCN5;Q91X51	Q3TCN5;Q91X51	Golgi reassembly-stacking protein 1	Gorasp1	Uncharacterized protein OS=Mus musculus GN=Gorasp1 PE=1 SV=1;Golgi reassembly-stacking protein 1 OS=Mus musculus GN=Gorasp1 PE=1 SV=3	23.8	0	6.6732	0	0	3	1	0	0	1	1	NA	NA	7511900	11445000	14535000	NA	14859000	14656000	9478450	1.46833e+07	0.645524	0.0383997
A0A1D5RLN6;A0A1B0GR85;Q8BRV5	A0A1D5RLN6;A0A1B0GR85;Q8BRV5	Uncharacterized protein KIAA1671	Kiaa1671	RIKEN cDNA 2900026A02 gene OS=Mus musculus GN=2900026A02Rik PE=1 SV=1;RIKEN cDNA 2900026A02 gene OS=Mus musculus GN=2900026A02Rik PE=1 SV=1;Uncharacterized protein KIAA1671 OS=Mus musculus GN=Kiaa1671 PE=2 SV=1	23.9	0	52.505	6	4	5	5	4	4	4	5	120300000	116430000	142270000	145710000	184310000	179900000	131940000	186660000	131177500	170702500	0.768457	0.0387225
Q8R3Q6;F8WJI3;E9Q4B5	Q8R3Q6;F8WJI3;E9Q4B5	Coiled-coil domain-containing protein 58	Ccdc58	Coiled-coil domain-containing protein 58 OS=Mus musculus GN=Ccdc58 PE=1 SV=1;Coiled-coil domain-containing protein 58 OS=Mus musculus GN=Ccdc58 PE=1 SV=1;Coiled-coil domain-containing protein 58 OS=Mus musculus GN=Ccdc58 PE=1 SV=1	59.7	0	36.927	7	6	6	7	6	7	6	6	118750000	99533000	105760000	116800000	130190000	140850000	135510000	113360000	110210750	129977500	0.847922	0.0387866
V9GWT6;Q99MI1-2	V9GWT6;Q99MI1-2	ELKS/Rab6-interacting/CAST family member 1	Erc1	ELKS/Rab6-interacting/CAST family member 1 OS=Mus musculus GN=Erc1 PE=1 SV=1;Isoform 2 of ELKS/Rab6-interacting/CAST family member 1 OS=Mus musculus GN=Erc1	41.2	0	323.31	33	32	36	31	24	30	29	26	958500000	1037500000	1008500000	1016600000	932530000	889710000	885970000	994770000	1005275000	925745000	1.08591	0.0395798
Q6P9J5	Q6P9J5	KN motif and ankyrin repeat domain-containing protein 4	Kank4	KN motif and ankyrin repeat domain-containing protein 4 OS=Mus musculus GN=Kank4 PE=1 SV=1	22.5	0	66.059	9	8	6	7	3	2	4	11	65836000	66802000	70879000	98412000	52416000	49080000	41305000	64271000	75482250	51768000	1.45809	0.0399899
Q3TXV4;Q921E2;Q3TM43;D6RFT6	Q3TXV4;Q921E2	Ras-related protein Rab-31	Rab31	Rab22B OS=Mus musculus GN=Rab31 PE=1 SV=1;Ras-related protein Rab-31 OS=Mus musculus GN=Rab31 PE=1 SV=1	29.2	0	64.439	5	3	2	1	3	3	3	2	43863000	42520000	42589000	45302000	33358000	44160000	33438000	29131000	43568500	35021750	1.24404	0.0400975
A2AJW5	A2AJW5		Fam217b	Family with sequence similarity 217, member B OS=Mus musculus GN=Fam217b PE=1 SV=1	16.3	0	7.0942	0	1	0	1	3	3	1	1	18464000	16933000	15741000	20219000	30687000	25892000	19565000	22281000	17839250	24606250	0.724989	0.0401733
Q924S8;Q924S8-2;Q5SRF9	Q924S8;Q924S8-2	Sprouty-related, EVH1 domain-containing protein 1	Spred1	Sprouty-related, EVH1 domain-containing protein 1 OS=Mus musculus GN=Spred1 PE=1 SV=1;Isoform 2 of Sprouty-related, EVH1 domain-containing protein 1 OS=Mus musculus GN=Spred1	35.8	0	182.24	7	11	9	9	9	11	10	9	118920000	132260000	119220000	117510000	139910000	136910000	129360000	161050000	121977500	141807500	0.860163	0.0403983
F6VQZ6;A0A172Q417;A0A172Q410;Q3UH99	F6VQZ6;A0A172Q417;A0A172Q410;Q3UH99	Protein shisa-6 homolog	Shisa6	Protein shisa-6 homolog (Fragment) OS=Mus musculus GN=Shisa6 PE=1 SV=1;Cysteine-knot AMPAR-modulating protein 52 transcript variant a OS=Mus musculus GN=Shisa6 PE=2 SV=1;Cysteine-knot AMPAR-modulating protein 52 transcript variant b OS=Mus musculus GN=Shis	19	0	48.326	3	3	3	3	5	5	5	2	40389000	34245000	37090000	33920000	42692000	52111000	71651000	47257000	36411000	53427750	0.6815	0.0407048
Q14BV7;Q9D061;Q9D061-3;A0A0A6YWZ1	Q14BV7;Q9D061	Acyl-CoA-binding domain-containing protein 6	Acbd6	Acyl-Coenzyme A binding domain containing 6 OS=Mus musculus GN=Acbd6 PE=2 SV=1;Acyl-CoA-binding domain-containing protein 6 OS=Mus musculus GN=Acbd6 PE=1 SV=2	35.8	0	50.303	6	7	7	7	7	6	7	9	194290000	189210000	189470000	197780000	241250000	215020000	202490000	205610000	192687500	216092500	0.89169	0.0412096
Q8C1X9;Q3U737;Q3TFK4;O35639;Q3TET3;Q3TLP4;A0A0G2JDV9;A0A0G2JGL7	Q8C1X9;Q3U737;Q3TFK4;O35639;Q3TET3;Q3TLP4;A0A0G2JDV9	Annexin;Annexin A3	Anxa3	Annexin OS=Mus musculus GN=Anxa3 PE=2 SV=1;Annexin OS=Mus musculus GN=Anxa3 PE=2 SV=1;Annexin OS=Mus musculus GN=Anxa3 PE=2 SV=1;Annexin A3 OS=Mus musculus GN=Anxa3 PE=1 SV=4;Annexin OS=Mus musculus GN=Anxa3 PE=1 SV=1;Annexin OS=Mus musculus GN=Anxa3 PE=2	20.1	0	14.248	5	4	5	4	3	2	3	2	86700000	87860000	98025000	68971000	33894000	72484000	71946000	39633000	85389000	54489250	1.56708	0.0413148
E9QN38;Q9CZN4-4;Q9CZN4-2	E9QN38;Q9CZN4-4	Protein shisa-9	Shisa9	Protein shisa-9 OS=Mus musculus GN=Shisa9 PE=1 SV=1;Isoform 4 of Protein shisa-9 OS=Mus musculus GN=Shisa9	3.2	0	4.7504	1	0	1	1	0	1	1	1	13441000	NA	NA	13541000	NA	13117000	13193000	13313000	13491000	1.32077e+07	1.02145	0.0414662
Q9D820;Q9D820-2;A0A0A0MQH9	Q9D820;Q9D820-2	Prolyl-tRNA synthetase associated domain-containing protein 1	Prorsd1	Prolyl-tRNA synthetase associated domain-containing protein 1 OS=Mus musculus GN=Prorsd1 PE=1 SV=1;Isoform 2 of Prolyl-tRNA synthetase associated domain-containing protein 1 OS=Mus musculus GN=Prorsd1	19.5	0.0012563	2.2355	3	2	2	1	1	2	1	0	14782000	16640000	13633000	13606000	12403000	11263000	11722000	5676100	14665250	10266025	1.42852	0.0416849
Q6PKB0;Q61559;A0A1B0GSK0	Q6PKB0;Q61559	IgG receptor FcRn large subunit p51	Fcgrt	Fcgrt protein OS=Mus musculus GN=Fcgrt PE=1 SV=1;IgG receptor FcRn large subunit p51 OS=Mus musculus GN=Fcgrt PE=1 SV=1	6.5	0	9.0083	1	1	3	2	1	3	3	2	10118000	8634300	8036800	9024000	10151000	10704000	10056000	9813500	8953275	10181125	0.879399	0.0420488
Q3ULI5;Q80W00-2;Q80W00;A0PJI3	Q3ULI5;Q80W00-2;Q80W00	Serine/threonine-protein phosphatase 1 regulatory subunit 10	Ppp1r10	Uncharacterized protein (Fragment) OS=Mus musculus GN=Ppp1r10 PE=2 SV=1;Isoform 2 of Serine/threonine-protein phosphatase 1 regulatory subunit 10 OS=Mus musculus GN=Ppp1r10;Serine/threonine-protein phosphatase 1 regulatory subunit 10 OS=Mus musculus GN=Ppp	10.1	0	8.2418	2	1	2	2	5	3	2	2	54159000	31507000	32571000	36621000	55963000	70123000	87783000	47144000	38714500	65253250	0.593296	0.0422526
B2RRY8;Q8BGZ1;F2Z3Z1	B2RRY8;Q8BGZ1;F2Z3Z1	Hippocalcin-like protein 4	Hpcal4	Hippocalcin-like 4 OS=Mus musculus GN=Hpcal4 PE=1 SV=1;Hippocalcin-like protein 4 OS=Mus musculus GN=Hpcal4 PE=1 SV=3;Hippocalcin-like protein 4 (Fragment) OS=Mus musculus GN=Hpcal4 PE=1 SV=1	74.9	0	303.76	24	25	21	23	20	24	22	16	3840000000	4301900000	4839900000	4153800000	3418700000	3920600000	3741800000	2891000000	4283900000	3493025000	1.22642	0.0423158
Q8VBY2;B1AUD3	Q8VBY2;B1AUD3	Calcium/calmodulin-dependent protein kinase kinase 1	Camkk1	Calcium/calmodulin-dependent protein kinase kinase 1 OS=Mus musculus GN=Camkk1 PE=1 SV=1;Calcium/calmodulin-dependent protein kinase kinase 1 (Fragment) OS=Mus musculus GN=Camkk1 PE=1 SV=1	18.4	0	7.6634	3	4	4	3	2	2	4	1	10985000	12504000	9188300	9353500	15680000	14315000	12836000	11490000	10507700	13580250	0.773749	0.0423604
H3BIV5;D3YVF0	H3BIV5;D3YVF0	A-kinase anchor protein 5	Akap5	A-kinase anchor protein 5 OS=Mus musculus GN=Akap5 PE=1 SV=1;A-kinase anchor protein 5 OS=Mus musculus GN=Akap5 PE=1 SV=2	64.1	0	323.31	28	36	27	29	26	27	31	26	2025400000	1763300000	2023900000	1925900000	2352900000	2167000000	2013000000	2161300000	1934625000	2173550000	0.890076	0.0423774
Q9CPW7	Q9CPW7	Zinc finger matrin-type protein 2	Zmat2	Zinc finger matrin-type protein 2 OS=Mus musculus GN=Zmat2 PE=2 SV=1	23.6	0	4.6556	1	3	4	3	2	2	2	0	16966000	17839000	18333000	17352000	27537000	17610000	23139000	23328000	17622500	22903500	0.769424	0.0424974
P28651	P28651	Carbonic anhydrase-related protein	Ca8	Carbonic anhydrase-related protein OS=Mus musculus GN=Ca8 PE=1 SV=5	36.4	0	54.812	4	4	6	5	5	3	4	3	188680000	208580000	209870000	163120000	164900000	131760000	177310000	138910000	192562500	153220000	1.25677	0.042542
Q91VR7	Q91VR7	Microtubule-associated proteins 1A/1B light chain 3A	Map1lc3a	Microtubule-associated proteins 1A/1B light chain 3A OS=Mus musculus GN=Map1lc3a PE=1 SV=1	29.8	0	5.2519	3	4	6	5	4	6	5	3	346870000	277690000	359650000	387850000	378650000	479830000	434460000	405890000	343015000	424707500	0.80765	0.0426562
E9Q8P8;A4FUR1;Q3TY60;Q3TY60-2	E9Q8P8;A4FUR1;Q3TY60;Q3TY60-2	Protein FAM131B	Fam131b	Protein FAM131B OS=Mus musculus GN=Fam131b PE=1 SV=1;Fam131b protein (Fragment) OS=Mus musculus GN=Fam131b PE=2 SV=1;Protein FAM131B OS=Mus musculus GN=Fam131b PE=1 SV=1;Isoform 2 of Protein FAM131B OS=Mus musculus GN=Fam131b	56.7	0	97.93	14	14	14	16	16	13	10	13	577680000	559710000	591790000	646690000	890100000	641550000	684330000	748850000	593967500	741207500	0.801351	0.0427611
E9PUE0;M0QWE2;Q8K1L6	E9PUE0;M0QWE2;Q8K1L6	Uncharacterized protein C16orf74 homolog	1190005I06Rik;Gm27021	RIKEN cDNA 1190005I06 gene OS=Mus musculus GN=1190005I06Rik PE=4 SV=1;Predicted gene, 27021 OS=Mus musculus GN=Gm27021 PE=4 SV=1;Uncharacterized protein C16orf74 homolog OS=Mus musculus PE=3 SV=2	36.9	0	8.2076	1	0	2	2	1	2	2	3	15625000	NA	14812000	NA	20910000	19110000	NA	23790000	15218500	21270000	0.715491	0.0427951
Q8R366	Q8R366	Immunoglobulin superfamily member 8	Igsf8	Immunoglobulin superfamily member 8 OS=Mus musculus GN=Igsf8 PE=1 SV=2	17	0	39.196	5	5	4	3	6	5	9	7	133580000	138720000	113350000	109380000	171990000	209160000	175030000	126940000	123757500	170780000	0.72466	0.0429308
P35846;E9PYD9;E9Q543;E9PXL5;Q8CFX6;A1A4B2;E9PXB5;Q9R223;E9Q3D3;A0A0R4J1Q2	P35846;E9PYD9;E9Q543;E9PXL5;Q8CFX6;A1A4B2;E9PXB5	Folate receptor alpha	Folr1	Folate receptor alpha OS=Mus musculus GN=Folr1 PE=1 SV=2;Folate receptor alpha (Fragment) OS=Mus musculus GN=Folr1 PE=1 SV=1;Folate receptor alpha (Fragment) OS=Mus musculus GN=Folr1 PE=1 SV=8;Folate receptor alpha (Fragment) OS=Mus musculus GN=Folr1 PE=1	17.6	0	10.679	2	3	2	1	3	0	3	2	26608000	32574000	22063000	16641000	53728000	31305000	35477000	64926000	24471500	46359000	0.527869	0.0432647
Q9D104;Q8BZ07;G5E8T3;Q9CRF7;Q9D7A6;Q3UXK5	Q9D104;Q8BZ07;G5E8T3;Q9CRF7;Q9D7A6	Signal recognition particle 19 kDa protein	Srp19	Signal recognition particle 19 kDa protein OS=Mus musculus GN=Srp19 PE=1 SV=1;Signal recognition particle 19, isoform CRA_c OS=Mus musculus GN=Srp19 PE=2 SV=1;Signal recognition particle 19 kDa protein OS=Mus musculus GN=Srp19 PE=1 SV=1;Uncharacterized pro	36.1	0	12.717	3	2	1	2	2	1	2	1	14592000	15179000	17584000	10466000	9394100	9912800	11715000	10828000	14455250	10462475	1.38163	0.0434174
Q91YY0;P98156;F8WGI9;F6RKS4;F8WIN7;Q3UVX6	Q91YY0;P98156;F8WGI9;F6RKS4;F8WIN7;Q3UVX6	Very low-density lipoprotein receptor	Vldlr	Very low-density lipoprotein receptor OS=Mus musculus GN=Vldlr PE=1 SV=1;Very low-density lipoprotein receptor OS=Mus musculus GN=Vldlr PE=1 SV=1;Very low-density lipoprotein receptor OS=Mus musculus GN=Vldlr PE=1 SV=1;Very low-density lipoprotein receptor	5.8	0	6.7185	4	3	2	3	2	1	2	2	25036000	36132000	29563000	NA	21520000	21128000	22333000	25015000	3.02437e+07	22499000	1.34422	0.0436943
Q7TMM9;Q99J49	Q7TMM9;Q99J49	Tubulin beta-2A chain	Tubb2a	Tubulin beta-2A chain OS=Mus musculus GN=Tubb2a PE=1 SV=1;Tubb2a protein (Fragment) OS=Mus musculus GN=Tubb2a PE=2 SV=1	37.3	0	170.31	81	91	85	67	48	76	66	50	7025100000	8689600000	7352900000	6546500000	4603600000	6919500000	5390900000	5897000000	7403525000	5702750000	1.29824	0.0437658
A2AR78;Q8R383;Q8C2D3;Q3TNB4;Q3UGW0;A2AR76;P70347-4;P70347-2;P70347;Q05BS9;P70347-3	A2AR78;Q8R383;Q8C2D3;Q3TNB4;Q3UGW0;A2AR76;P70347-4;P70347-2;P70347;Q05BS9;P70347-3	TRAF family member-associated NF-kappa-B activator	Tank	TRAF family member-associated NF-kappa-B activator OS=Mus musculus GN=Tank PE=1 SV=1;Tank protein OS=Mus musculus GN=Tank PE=2 SV=1;TRAF family member-associated NF-kappa-B activator OS=Mus musculus GN=Tank PE=1 SV=1;Uncharacterized protein OS=Mus musculus	8.9	0	64.245	1	2	1	1	1	1	2	1	15189000	13783000	NA	13826000	18224000	18621000	16351000	23442000	14266000	19159500	0.744591	0.0440517
Q8BK51;A2AIW9;Q3UDE0;Q3TY06;Q3TTM6;Q9DC61	Q8BK51;A2AIW9;Q3UDE0;Q3TY06;Q3TTM6;Q9DC61	Mitochondrial-processing peptidase subunit alpha	Pmpca	Uncharacterized protein OS=Mus musculus GN=Pmpca PE=2 SV=1;Mitochondrial-processing peptidase subunit alpha OS=Mus musculus GN=Pmpca PE=1 SV=1;Uncharacterized protein (Fragment) OS=Mus musculus GN=Pmpca PE=2 SV=1;Uncharacterized protein (Fragment) OS=Mus m	8.2	0	46.357	1	1	0	1	1	0	2	2	NA	NA	10047000	13792000	NA	4433100	2927900	7141100	11919500	4.83403e+06	2.46575	0.0441424
A0A087WPQ9;Q6ZQ56;E9Q2X2;Q6P9K9-2;Q6P9K9;E9Q3Q4;Q8C985	A0A087WPQ9;Q6ZQ56;E9Q2X2;Q6P9K9-2;Q6P9K9	Neurexin-3	Nrxn3;mKIAA0743	Neurexin-3-beta OS=Mus musculus GN=Nrxn3 PE=1 SV=1;MKIAA0743 protein (Fragment) OS=Mus musculus GN=mKIAA0743 PE=4 SV=1;Neurexin-3-beta OS=Mus musculus GN=Nrxn3 PE=1 SV=1;Isoform 2a of Neurexin-3 OS=Mus musculus GN=Nrxn3;Neurexin-3 OS=Mus musculus GN=Nrxn3	13	0	12.894	2	5	2	3	3	7	5	5	41278000	39496000	43045000	39829000	42291000	51004000	51909000	44224000	40912000	47357000	0.863906	0.0441807
Q3UTI4;Q80YP4;O54865	Q3UTI4;Q80YP4;O54865	Guanylate cyclase soluble subunit beta-1	Gucy1b3	Uncharacterized protein (Fragment) OS=Mus musculus GN=Gucy1b3 PE=2 SV=1;Guanylate cyclase soluble subunit beta-1 OS=Mus musculus GN=Gucy1b3 PE=1 SV=1;Guanylate cyclase soluble subunit beta-1 OS=Mus musculus GN=Gucy1b3 PE=1 SV=1	5.9	0	9.8987	2	2	1	2	1	2	3	1	27143000	22414000	24051000	20431000	18145000	11533000	22366000	12835000	23509750	16219750	1.44945	0.0442565
A0A0N4SVL0;A2AMI2;Q80XI3;Q80XI3-3;Z4YKC4;A0A0R4J112;Q80XI3-2;Q80XI3-4;Q6DI78;A2AMI7;Q3V075;A2AMI6	A0A0N4SVL0;A2AMI2;Q80XI3;Q80XI3-3;Z4YKC4;A0A0R4J112;Q80XI3-2;Q80XI3-4;Q6DI78;A2AMI7	Eukaryotic translation initiation factor 4 gamma 3	Eif4g3	Eukaryotic translation initiation factor 4 gamma 3 OS=Mus musculus GN=Eif4g3 PE=1 SV=1;Eukaryotic translation initiation factor 4 gamma 3 OS=Mus musculus GN=Eif4g3 PE=1 SV=1;Eukaryotic translation initiation factor 4 gamma 3 OS=Mus musculus GN=Eif4g3 PE=1	10.9	0	36.47	9	9	5	4	2	4	5	5	49619000	37619000	54354000	46020000	27651000	38782000	37127000	38968000	46903000	35632000	1.31632	0.0442608
A0A140LIF0;Q3TYT1;P97478;Q8K359	A0A140LIF0;Q3TYT1;P97478;Q8K359	5-demethoxyubiquinone hydroxylase, mitochondrial	Coq7	5-demethoxyubiquinone hydroxylase, mitochondrial OS=Mus musculus GN=Coq7 PE=1 SV=1;5-demethoxyubiquinone hydroxylase, mitochondrial OS=Mus musculus GN=Coq7 PE=1 SV=1;5-demethoxyubiquinone hydroxylase, mitochondrial OS=Mus musculus GN=Coq7 PE=1 SV=3;Coq7 pr	26.6	0	11.097	4	3	4	3	2	1	4	3	117860000	83933000	99671000	78563000	61227000	56879000	72678000	82333000	95006750	68279250	1.39144	0.0443593
B1AT10;Q8CD63;Q2M2Q8;Q3TE41;Q920Q6-3;Q920Q6-2;Q920Q6;B1AT13;Q32LZ4	B1AT10;Q8CD63;Q2M2Q8;Q3TE41;Q920Q6-3;Q920Q6-2;Q920Q6;B1AT13;Q32LZ4	RNA-binding protein Musashi homolog 2	Msi2	RNA-binding protein Musashi homolog 2 (Fragment) OS=Mus musculus GN=Msi2 PE=1 SV=1;Uncharacterized protein OS=Mus musculus PE=2 SV=1;Msi2h protein OS=Mus musculus GN=Msi2 PE=2 SV=1;Uncharacterized protein OS=Mus musculus GN=Msi2 PE=2 SV=1;Isoform 3 of RNA-	28.3	0	5.7404	1	2	2	3	1	5	5	2	17876000	27771000	NA	20562000	15099000	16831000	15108000	13665000	2.20697e+07	15175750	1.45427	0.0446654
Q5FWJ3;P20152;Q3V2S4;Q3U6S1;A0A0A6YWC8;Q3TWV0;Q3UAX1;Q3UD36;A4IF59;A2AKJ2	Q5FWJ3;P20152;Q3V2S4;Q3U6S1;A0A0A6YWC8;Q3TWV0;Q3UAX1;Q3UD36	Vimentin	Vim	Vimentin OS=Mus musculus GN=Vim PE=1 SV=1;Vimentin OS=Mus musculus GN=Vim PE=1 SV=3;Uncharacterized protein OS=Mus musculus GN=Vim PE=2 SV=1;Uncharacterized protein OS=Mus musculus GN=Vim PE=2 SV=1;Vimentin OS=Mus musculus GN=Vim PE=1 SV=1;Uncharacterized	73.6	0	323.31	63	75	64	70	59	55	55	76	8940800000	10106000000	8442700000	10070000000	7988400000	6414600000	5825400000	8954000000	9389875000	7295600000	1.28706	0.0448612
Q9WV69	Q9WV69	Dematin	Dmtn	Dematin OS=Mus musculus GN=Dmtn PE=1 SV=1	55.6	0	190.27	20	21	26	24	19	19	18	17	1257900000	1042600000	1228600000	1182400000	1268600000	1339300000	1276400000	1399100000	1177875000	1320850000	0.891755	0.0449647
F8WHU6;P70407	F8WHU6;P70407	Cadherin-9	Cdh9	Cadherin-9 OS=Mus musculus GN=Cdh9 PE=1 SV=1;Cadherin-9 OS=Mus musculus GN=Cdh9 PE=2 SV=2	10.4	0	14.142	1	4	3	3	1	3	3	3	23271000	21579000	24950000	28059000	33696000	24989000	35731000	30839000	24464750	31313750	0.781278	0.0450097
D3Z0F5;Q3UIT2;O88545	D3Z0F5;Q3UIT2;O88545	COP9 signalosome complex subunit 6	Cops6	COP9 signalosome complex subunit 6 OS=Mus musculus GN=Cops6 PE=1 SV=1;COP9 (Constitutive photomorphogenic) homolog, subunit 6 (Arabidopsis thaliana), isoform CRA_b OS=Mus musculus GN=Cops6 PE=1 SV=1;COP9 signalosome complex subunit 6 OS=Mus musculus GN=Cop	10.4	0	3.4335	2	1	0	0	1	1	1	1	8843400	10527000	10732000	10214000	11731000	14654000	12685000	10701000	10079100	12442750	0.810038	0.0460438
Q9D828;Q9Z1A1;F6QJV5;Q8C2C6;B8JJG3	Q9D828;Q9Z1A1;F6QJV5;Q8C2C6;B8JJG3		Tfg	Uncharacterized protein OS=Mus musculus GN=Tfg PE=2 SV=1;TFG protein OS=Mus musculus GN=Tfg PE=1 SV=1;Trk-fused gene (Fragment) OS=Mus musculus GN=Tfg PE=1 SV=1;Trk-fused OS=Mus musculus GN=Tfg PE=2 SV=1;Trk-fused gene (Fragment) OS=Mus musculus GN=Tfg PE=	23.4	0	86.686	2	2	3	3	1	2	6	1	40595000	52151000	55099000	35795000	27530000	36729000	37090000	30417000	45910000	32941500	1.39368	0.046103
Q9CQ45	Q9CQ45	Neudesin	Nenf	Neudesin OS=Mus musculus GN=Nenf PE=1 SV=1	46.2	0	93.904	8	5	5	4	5	3	5	5	125380000	152130000	175890000	115320000	219160000	205470000	147950000	249810000	142180000	205597500	0.691545	0.0463162
B9EIX2;Q80U49;Q80U49-2	B9EIX2;Q80U49	Centrosomal protein of 170 kDa protein B	Cep170b	AW555464 protein OS=Mus musculus GN=Cep170b PE=1 SV=1;Centrosomal protein of 170 kDa protein B OS=Mus musculus GN=Cep170b PE=1 SV=2	35.5	0	323.31	21	23	22	24	27	25	22	31	429650000	399190000	446980000	409620000	477240000	484690000	425030000	469540000	421360000	464125000	0.907859	0.0464325
Q3TYD6	Q3TYD6	Serine/threonine-protein kinase LMTK2	Lmtk2	Serine/threonine-protein kinase LMTK2 OS=Mus musculus GN=Lmtk2 PE=1 SV=3	16.5	0	122.09	8	9	9	11	9	15	10	6	70709000	73751000	88708000	87653000	99716000	94022000	85816000	96463000	80205250	94004250	0.853209	0.0464696
Q501J7-2;Q501J7;Q501J7-3;A0A0A0MQJ4	Q501J7-2;Q501J7;Q501J7-3	Phosphatase and actin regulator 4	Phactr4	Isoform 2 of Phosphatase and actin regulator 4 OS=Mus musculus GN=Phactr4;Phosphatase and actin regulator 4 OS=Mus musculus GN=Phactr4 PE=1 SV=2;Isoform 3 of Phosphatase and actin regulator 4 OS=Mus musculus GN=Phactr4	23.4	0	21.052	7	6	3	5	5	4	5	6	60255000	46660000	52738000	53060000	70178000	66265000	55042000	80216000	53178250	67925250	0.782894	0.0465466
A6H619-2;A6H619;Q3UVM8;Q3TPL9;Q3TPE7;F7ANA1	A6H619-2;A6H619;Q3UVM8;Q3TPL9;Q3TPE7;F7ANA1	PHD and RING finger domain-containing protein 1	Phrf1	Isoform 2 of PHD and RING finger domain-containing protein 1 OS=Mus musculus GN=Phrf1;PHD and RING finger domain-containing protein 1 OS=Mus musculus GN=Phrf1 PE=1 SV=2;Uncharacterized protein (Fragment) OS=Mus musculus GN=Phrf1 PE=2 SV=1;Uncharacterized p	3.2	0	3.6569	0	3	1	1	1	1	1	0	NA	48531000	52141000	47909000	44396000	NA	41502000	NA	49527000	42949000	1.15316	0.0470255
F6WUX1;Q4FK56;Q60928;D3Z4Q6;D3YVY4;D3Z266;F6V328;D3YWW2;D3YWW4;D3YY79	F6WUX1;Q4FK56;Q60928;D3Z4Q6;D3YVY4;D3Z266	Gamma-glutamyltranspeptidase 1;Gamma-glutamyltranspeptidase 1 heavy chain;Gamma-glutamyltranspeptidase 1 light chain	Ggt1	Glutathione hydrolase 1 proenzyme (Fragment) OS=Mus musculus GN=Ggt1 PE=1 SV=1;Gamma-glutamyltransferase 1, isoform CRA_a OS=Mus musculus GN=Ggt1 PE=1 SV=1;Glutathione hydrolase 1 proenzyme OS=Mus musculus GN=Ggt1 PE=1 SV=1;Glutathione hydrolase 1 proenzym	24	0	10.472	3	5	5	6	4	3	5	4	64020000	57687000	51429000	51678000	71419000	79976000	59954000	97282000	56203500	77157750	0.728423	0.0470299
Q3UFY7;Q3UFY7-2;Q3UFY7-4;A0A0R4J146;Q3UFY7-3	Q3UFY7;Q3UFY7-2;Q3UFY7-4;A0A0R4J146;Q3UFY7-3	7-methylguanosine phosphate-specific 5-nucleotidase	Nt5c3b	7-methylguanosine phosphate-specific 5-nucleotidase OS=Mus musculus GN=Nt5c3b PE=1 SV=3;Isoform 2 of 7-methylguanosine phosphate-specific 5-nucleotidase OS=Mus musculus GN=Nt5c3b;Isoform 4 of 7-methylguanosine phosphate-specific 5-nucleotidase OS=Mus mu	38	0	28.201	2	3	4	5	2	2	2	2	124330000	101970000	146320000	84366000	67391000	84742000	91713000	61115000	114246500	76240250	1.49851	0.0470769
B7ZNL3;A2RRI1	B7ZNL3		Tpm1	Tpm1 protein OS=Mus musculus GN=Tpm1 PE=1 SV=1	3.9	0	3.2484	2	1	1	1	1	1	2	2	41772000	47818000	38363000	44399000	55111000	46725000	48738000	62661000	43088000	53308750	0.808273	0.0475221
D3Z7C0;Q3UKS6;Q9Z2Q5	D3Z7C0;Q3UKS6;Q9Z2Q5	39S ribosomal protein L40, mitochondrial	Mrpl40	39S ribosomal protein L40, mitochondrial OS=Mus musculus GN=Mrpl40 PE=1 SV=1;Mitochondrial ribosomal protein L40 OS=Mus musculus GN=Mrpl40 PE=1 SV=1;39S ribosomal protein L40, mitochondrial OS=Mus musculus GN=Mrpl40 PE=1 SV=2	48.1	0	60.502	5	4	8	5	5	6	5	5	326590000	430500000	487990000	439740000	357830000	285380000	231820000	356620000	421205000	307912500	1.36794	0.0476819
A6H6A9-3;Q9CRQ7;A0A0A6YY35;A0A0A6YWT4;A0A0A6YW18;A6H6A9-4;A6H6A9	A6H6A9-3	Rab GTPase-activating protein 1-like	Rabgap1l	Isoform 3 of Rab GTPase-activating protein 1-like OS=Mus musculus GN=Rabgap1l	26.5	0	50.536	6	5	7	6	5	3	6	5	46919000	50370000	50517000	49970000	58712000	61819000	48436000	64057000	49444000	58256000	0.848737	0.0478812
P31324;Q3V2X9;H3BK84	P31324;Q3V2X9;H3BK84	cAMP-dependent protein kinase type II-beta regulatory subunit	Prkar2b	cAMP-dependent protein kinase type II-beta regulatory subunit OS=Mus musculus GN=Prkar2b PE=1 SV=3;Uncharacterized protein OS=Mus musculus GN=Prkar2b PE=2 SV=1;cAMP-dependent protein kinase type II-beta regulatory subunit OS=Mus musculus GN=Prkar2b PE=1 SV	55.3	0	86.792	10	12	9	13	7	12	15	9	375100000	381500000	371710000	387950000	263620000	303360000	388510000	293230000	379065000	312180000	1.21425	0.0482429
Q9CYL5;B1AWD6	Q9CYL5;B1AWD6	Golgi-associated plant pathogenesis-related protein 1	Glipr2	Golgi-associated plant pathogenesis-related protein 1 OS=Mus musculus GN=Glipr2 PE=1 SV=3;Golgi-associated plant pathogenesis-related protein 1 OS=Mus musculus GN=Glipr2 PE=1 SV=1	61.7	0	99.403	6	7	2	5	3	3	4	2	61796000	54571000	54343000	56375000	50981000	50349000	40380000	52811000	56771250	48630250	1.16741	0.0483385
Q91YR1	Q91YR1	Twinfilin-1	Twf1	Twinfilin-1 OS=Mus musculus GN=Twf1 PE=1 SV=2	15.4	0	59.99	3	3	2	1	0	1	5	1	21394000	24151000	26907000	24369000	26439000	28193000	34769000	28562000	24205250	29490750	0.820774	0.0484624
Q8R2U4;A0A0A6YXY1;A2APZ3;A0A0A6YX97;A0A0A6YVQ9;A2APZ2	Q8R2U4;A0A0A6YXY1;A2APZ3	N-terminal Xaa-Pro-Lys N-methyltransferase 1;N-terminal Xaa-Pro-Lys N-methyltransferase 1, N-terminally processed	Ntmt1	N-terminal Xaa-Pro-Lys N-methyltransferase 1 OS=Mus musculus GN=Ntmt1 PE=1 SV=3;N-terminal Xaa-Pro-Lys N-methyltransferase 1 (Fragment) OS=Mus musculus GN=Ntmt1 PE=1 SV=1;N-terminal Xaa-Pro-Lys N-methyltransferase 1 (Fragment) OS=Mus musculus GN=Ntmt1 PE=1	29.1	0	18.619	2	2	4	3	3	5	5	2	15948000	13891000	16362000	15189000	25385000	17945000	16477000	24421000	15347500	21057000	0.728855	0.0486183
Q4W4C9;P62761;Q3TVC0	Q4W4C9;P62761;Q3TVC0	Visinin-like protein 1	Vsnl1	Neural visinin-like type 1 protein OS=Mus musculus GN=Vsnl1 PE=1 SV=1;Visinin-like protein 1 OS=Mus musculus GN=Vsnl1 PE=1 SV=2;Uncharacterized protein OS=Mus musculus GN=Vsnl1 PE=2 SV=1	91.1	0	323.31	49	43	41	45	51	37	39	38	10405000000	9735500000	10739000000	11662000000	8948500000	9805200000	9942400000	9316300000	10635375000	9503100000	1.11915	0.0495079
Q7TNV0;Q9CVL7;Q3U4W4;E9Q8Y1;D3YVJ6;Q3UR53	Q7TNV0;Q9CVL7;Q3U4W4;E9Q8Y1;D3YVJ6	Protein DEK	Dek	Protein DEK OS=Mus musculus GN=Dek PE=1 SV=1;Uncharacterized protein (Fragment) OS=Mus musculus GN=Dek PE=2 SV=1;Uncharacterized protein (Fragment) OS=Mus musculus GN=Dek PE=2 SV=1;Protein DEK (Fragment) OS=Mus musculus GN=Dek PE=1 SV=1;Protein DEK (Fragme	30	0	159.53	11	10	5	6	13	8	7	15	362440000	319470000	351530000	328020000	469350000	397230000	344440000	483890000	340365000	423727500	0.803264	0.0497771
Q3TJC2;Q61205;D3Z2X5;D3Z7E6;Q8CA83	Q3TJC2;Q61205;D3Z2X5;D3Z7E6;Q8CA83	Platelet-activating factor acetylhydrolase IB subunit gamma	Pafah1b3	Platelet-activating factor acetylhydrolase, isoform 1b, alpha1 subunit, isoform CRA_a OS=Mus musculus GN=Pafah1b3 PE=1 SV=1;Platelet-activating factor acetylhydrolase IB subunit gamma OS=Mus musculus GN=Pafah1b3 PE=1 SV=1;Platelet-activating factor acetylh	32.3	0	52.378	4	3	3	4	1	3	5	1	52333000	61944000	57760000	64856000	47649000	50407000	57006000	47413000	59223250	50618750	1.16999	0.0501669
B7ZMR0;Q76LS9-2;Q76LS9	B7ZMR0;Q76LS9-2;Q76LS9	Protein FAM63A	Fam63a	Fam63a protein OS=Mus musculus GN=Mindy1 PE=2 SV=1;Isoform 2 of Ubiquitin carboxyl-terminal hydrolase MINDY-1 OS=Mus musculus GN=Mindy1;Ubiquitin carboxyl-terminal hydrolase MINDY-1 OS=Mus musculus GN=Mindy1 PE=1 SV=1	7.7	0.00051361	2.4814	0	1	1	0	0	1	2	0	NA	5643200	6177900	NA	NA	4770600	4524400	NA	5910550	4647500	1.27177	0.0502456
Q8CB77	Q8CB77	Transcription elongation factor B polypeptide 3	Tceb3	Elongin-A OS=Mus musculus GN=Eloa PE=1 SV=3	10.1	0	9.3286	3	2	1	4	1	4	3	1	13080000	11611000	13724000	13719000	14010000	16638000	15593000	13929000	13033500	15042500	0.866445	0.0503884
Q8BNH0;Q8BR82;F6VSK8;Q3TWK2;Q8CC06;Q6PEE8;Q80ZI8;Q61739-2;Q61739	Q8BNH0;Q8BR82;F6VSK8;Q3TWK2;Q8CC06;Q6PEE8;Q80ZI8;Q61739-2;Q61739	Integrin alpha-6;Integrin alpha-6 heavy chain;Integrin alpha-6 light chain	Itga6	Uncharacterized protein (Fragment) OS=Mus musculus GN=Itga6 PE=2 SV=1;Uncharacterized protein (Fragment) OS=Mus musculus PE=2 SV=1;Integrin alpha-6 (Fragment) OS=Mus musculus GN=Itga6 PE=1 SV=1;Uncharacterized protein (Fragment) OS=Mus musculus GN=Itga6 PE	8.4	0	2.6661	2	2	2	2	2	2	1	2	20909000	20225000	15221000	22366000	17257000	15376000	15017000	15062000	19680250	15678000	1.25528	0.0505232
B0LAA9	B0LAA9	Phosphoglycerate kinase	Pgk1	Phosphoglycerate kinase (Fragment) OS=Mus musculus GN=Pgk1 PE=2 SV=1	26.3	0	2.6194	1	1	1	1	1	1	1	1	82228000	63407000	74473000	79631000	46744000	65942000	59833000	NA	74934750	5.75063e+07	1.30307	0.0513366
Q3TPZ5;Q99KJ8;Q8BW43	Q3TPZ5;Q99KJ8	Dynactin subunit 2	Dctn2	Dynactin 2 OS=Mus musculus GN=Dctn2 PE=1 SV=1;Dynactin subunit 2 OS=Mus musculus GN=Dctn2 PE=1 SV=3	73.1	0	323.31	58	51	60	60	49	52	41	65	10481000000	9902900000	10539000000	11837000000	13605000000	12304000000	11508000000	16347000000	10689975000	13441000000	0.795326	0.0518366
P63216	P63216	Guanine nucleotide-binding protein G(I)/G(S)/G(O) subunit gamma-3	Gng3	Guanine nucleotide-binding protein G(I)/G(S)/G(O) subunit gamma-3 OS=Mus musculus GN=Gng3 PE=1 SV=1	84	0	27.06	6	8	3	7	7	7	8	4	199940000	223370000	194320000	232930000	219920000	321800000	319570000	250930000	212640000	278055000	0.764741	0.051943
A5GZX3;Q9CPU0	A5GZX3;Q9CPU0	Lactoylglutathione lyase	Glo1	Lactoylglutathione lyase OS=Mus musculus GN=Glo1 PE=1 SV=1;Lactoylglutathione lyase OS=Mus musculus GN=Glo1 PE=1 SV=3	46.7	0	88.314	12	13	13	11	11	13	12	12	2551800000	2462600000	2314500000	2399800000	2884000000	2687000000	2443000000	2719100000	2432175000	2683275000	0.90642	0.0520329
Q3THE1;Q58EU6;Q3U850;P47962;Q3TKR5;D3YYV8	Q3THE1;Q58EU6;Q3U850;P47962;Q3TKR5;D3YYV8	60S ribosomal protein L5	Rpl5	Uncharacterized protein (Fragment) OS=Mus musculus GN=Rpl5 PE=2 SV=1;MCG13589 OS=Mus musculus GN=Rpl5 PE=1 SV=1;Uncharacterized protein OS=Mus musculus GN=Rpl5 PE=2 SV=1;60S ribosomal protein L5 OS=Mus musculus GN=Rpl5 PE=1 SV=3;Ribosomal protein L5 OS=Mus	56.2	0	10.38	4	1	3	2	3	3	4	2	37726000	32625000	39361000	44160000	53721000	51068000	58014000	38200000	38468000	50250750	0.765521	0.0523473
Q3UMM1;Q922F4;Q3U9U3;Q9CUN8;CON__ENSEMBL:ENSBTAP00000025008;A2AQ07	Q3UMM1;Q922F4;Q3U9U3;Q9CUN8	Tubulin beta-6 chain	Tubb6	Tubulin beta chain OS=Mus musculus GN=Tubb6 PE=1 SV=1;Tubulin beta-6 chain OS=Mus musculus GN=Tubb6 PE=1 SV=1;Tubulin beta chain OS=Mus musculus GN=Tubb6 PE=2 SV=1;Uncharacterized protein (Fragment) OS=Mus musculus GN=Tubb6 PE=2 SV=1	7.4	0	20.887	2	1	2	2	1	3	0	2	443430000	NA	348530000	1053900000	153300000	192190000	31412000	164020000	6.15287e+08	135230500	4.54991	0.052439
Q5SSP3;Q9ESU8;Q8BXT5;Q3UTP8;Q3US35;O35874	Q5SSP3;Q9ESU8;Q8BXT5;Q3UTP8;Q3US35;O35874	Amino acid transporter;Neutral amino acid transporter A	Slc1a4	Amino acid transporter OS=Mus musculus GN=Slc1a4 PE=1 SV=1;Amino acid transporter OS=Mus musculus GN=Slc1a4 PE=2 SV=1;Amino acid transporter OS=Mus musculus GN=Slc1a4 PE=2 SV=1;Amino acid transporter OS=Mus musculus GN=Slc1a4 PE=1 SV=1;Amino acid transport	8.4	0	9.3717	2	4	3	1	1	3	3	0	28653000	22605000	32496000	NA	21722000	18937000	16941000	NA	27918000	19200000	1.45406	0.0525297
P52503;A0A1Y7VM38;A0A1Y7VKP8	P52503;A0A1Y7VM38;A0A1Y7VKP8	NADH dehydrogenase [ubiquinone] iron-sulfur protein 6, mitochondrial	Ndufs6	NADH dehydrogenase [ubiquinone] iron-sulfur protein 6, mitochondrial OS=Mus musculus GN=Ndufs6 PE=1 SV=2;NADH dehydrogenase [ubiquinone] iron-sulfur protein 6, mitochondrial OS=Mus musculus GN=Ndufs6 PE=1 SV=1;NADH dehydrogenase [ubiquinone] iron-sulfur pr	64.7	0	95.192	13	11	11	9	14	9	11	12	733140000	878370000	728310000	718930000	872640000	967450000	799700000	919290000	764687500	889770000	0.859422	0.0534356
Q6NZC3;Q3UN07;Q3TMQ7;P97441;S4R2S4;S4R169	Q6NZC3;Q3UN07;Q3TMQ7;P97441;S4R2S4;S4R169	Zinc transporter 3	Slc30a3	Slc30a3 protein OS=Mus musculus GN=Slc30a3 PE=2 SV=1;Uncharacterized protein OS=Mus musculus GN=Slc30a3 PE=2 SV=1;Uncharacterized protein OS=Mus musculus GN=Slc30a3 PE=1 SV=1;Zinc transporter 3 OS=Mus musculus GN=Slc30a3 PE=1 SV=1;Zinc transporter 3 (Fragm	8.5	0	2.9781	1	1	2	0	2	1	0	1	14839000	10921000	12610000	12313000	15361000	14680000	15343000	NA	12670750	15128000	0.837569	0.053636
A3KMJ8;P61759;Q3TIR6	A3KMJ8;P61759;Q3TIR6	Prefoldin subunit 3	Vbp1	Vbp1 protein (Fragment) OS=Mus musculus GN=Vbp1 PE=2 SV=1;Prefoldin subunit 3 OS=Mus musculus GN=Vbp1 PE=1 SV=2;Prefoldin subunit 3 OS=Mus musculus GN=Vbp1 PE=1 SV=1	44	0	237.57	11	14	11	12	11	11	12	11	687990000	726570000	682790000	631260000	631860000	545430000	573270000	662550000	682152500	603277500	1.13074	0.0547324
Q5HZY7;Q9CR51;Q3U7E0	Q5HZY7;Q9CR51;Q3U7E0	V-type proton ATPase subunit G 1	Atp6v1g1	V-type proton ATPase subunit G OS=Mus musculus GN=Atp6v1g1 PE=1 SV=1;V-type proton ATPase subunit G 1 OS=Mus musculus GN=Atp6v1g1 PE=1 SV=3;V-type proton ATPase subunit G OS=Mus musculus GN=Atp6v1g1 PE=2 SV=1	55.1	0	323.31	11	11	12	10	14	9	9	10	919410000	1082400000	948080000	992820000	1205400000	1042600000	1056900000	1272000000	985677500	1144225000	0.861437	0.0547349
D6RDC7;Q8BVQ0;A0MNP4;Q9ERF3;D6RJ72	D6RDC7;Q8BVQ0;A0MNP4;Q9ERF3;D6RJ72	WD repeat-containing protein 61;WD repeat-containing protein 61, N-terminally processed	Wdr61	WD repeat-containing protein 61 OS=Mus musculus GN=Wdr61 PE=1 SV=2;WD repeat-containing protein 61 OS=Mus musculus GN=Wdr61 PE=1 SV=1;CDW13/WDR61 OS=Mus musculus GN=Wdr61 PE=1 SV=1;WD repeat-containing protein 61 OS=Mus musculus GN=Wdr61 PE=1 SV=1;WD repea	19.8	0	64.261	2	2	1	3	0	1	2	1	20551000	32191000	19657000	13728000	10480000	8729300	13268000	14735000	21531750	11803075	1.82425	0.0549571
E9Q8N8;A2VDF7;A7E1Z5;O88343;E3VWA1;E1AWU4;O88343-2;D3Z7G8;O88343-3	E9Q8N8;A2VDF7;A7E1Z5;O88343;E3VWA1;E1AWU4;O88343-2	Anion exchange protein;Electrogenic sodium bicarbonate cotransporter 1	Slc4a4	Anion exchange protein OS=Mus musculus GN=Slc4a4 PE=1 SV=1;Anion exchange protein (Fragment) OS=Mus musculus GN=Slc4a4 PE=2 SV=1;Anion exchange protein OS=Mus musculus GN=Slc4a4 PE=1 SV=1;Electrogenic sodium bicarbonate cotransporter 1 OS=Mus musculus GN=S	24.5	0	72.843	14	13	8	14	11	11	10	8	532520000	567180000	593300000	515180000	433080000	509090000	521270000	368270000	552045000	457927500	1.20553	0.055675
Q3TPD9;Q3UJ53;Q3U2X5;Q64133	Q3TPD9;Q3UJ53;Q3U2X5;Q64133	Amine oxidase [flavin-containing] A	Maoa	Amine oxidase (Fragment) OS=Mus musculus GN=Maoa PE=2 SV=1;Amine oxidase OS=Mus musculus GN=Maoa PE=2 SV=1;Amine oxidase OS=Mus musculus GN=Maoa PE=2 SV=1;Amine oxidase [flavin-containing] A OS=Mus musculus GN=Maoa PE=1 SV=3	13.5	0	6.4552	2	4	2	3	2	3	2	2	47268000	46975000	41643000	37011000	21101000	30522000	39149000	NA	43224250	3.02573e+07	1.42855	0.0559018
D3Z1F7;Q9DBN4;Q9DBN4-2;D3YXF2;Q9DBN4-3;D3Z1U8;D3YTM8	D3Z1F7;Q9DBN4;Q9DBN4-2;D3YXF2;Q9DBN4-3	Putative monooxygenase p33MONOX	4833439L19Rik;P33monox	RIKEN cDNA 4833439L19 gene OS=Mus musculus GN=4833439L19Rik PE=1 SV=1;Putative monooxygenase p33MONOX OS=Mus musculus GN=P33monox PE=1 SV=1;Isoform 2 of Putative monooxygenase p33MONOX OS=Mus musculus GN=P33monox;RIKEN cDNA 4833439L19 gene (Fragment) OS=Mu	36.6	0	20	2	4	2	3	3	6	2	4	42960000	39720000	36527000	46050000	45581000	48875000	54588000	44804000	41314250	48462000	0.852508	0.0562
Q8BN32;Q3U8U8;P29341;Q99KL3;Q9D4E6;Q792Y0;Q62029;Q9DBE3;Q3V2M1;Q05DT1;F6ZAX1;Q3TSA5;B2RXY9;A2A5N3	Q8BN32;Q3U8U8;P29341;Q99KL3;Q9D4E6	Polyadenylate-binding protein;Polyadenylate-binding protein 1	Pabpc1;Pabpc6	Polyadenylate-binding protein OS=Mus musculus GN=Pabpc1 PE=2 SV=1;Polyadenylate-binding protein OS=Mus musculus GN=Pabpc1 PE=2 SV=1;Polyadenylate-binding protein 1 OS=Mus musculus GN=Pabpc1 PE=1 SV=2;Polyadenylate-binding protein (Fragment) OS=Mus musculus	22.3	0	27.726	7	6	8	5	6	6	9	5	94564000	105170000	97475000	99383000	107630000	156510000	134600000	109390000	99148000	127032500	0.780493	0.0562177
Q91W72;Q3UXM3;Q9QYH6;Q8K2H5;Q3UIL5;Q571N9	Q91W72;Q3UXM3;Q9QYH6;Q8K2H5;Q3UIL5	Melanoma-associated antigen D1	Maged1	Maged1 protein OS=Mus musculus GN=Maged1 PE=2 SV=1;Uncharacterized protein OS=Mus musculus GN=Maged1 PE=2 SV=1;Melanoma-associated antigen D1 OS=Mus musculus GN=Maged1 PE=1 SV=1;Melanoma antigen, family D, 1 OS=Mus musculus GN=Maged1 PE=2 SV=1;Uncharacteri	11.3	0	179.1	4	4	4	3	4	3	3	5	50984000	44652000	41173000	58716000	68830000	49816000	64960000	65970000	48881250	62394000	0.783429	0.0572163
Q9JKK1-2;Q9JKK1;A0A0A6YXG0;Q3UA21;Q3TX70;Q4W8V2;Q3TR14;A0A0A6YW23	Q9JKK1-2;Q9JKK1;A0A0A6YXG0;Q3UA21;Q3TX70;Q4W8V2	Syntaxin-6	Stx6	Isoform 2 of Syntaxin-6 OS=Mus musculus GN=Stx6;Syntaxin-6 OS=Mus musculus GN=Stx6 PE=1 SV=1;Syntaxin-6 OS=Mus musculus GN=Stx6 PE=1 SV=1;Uncharacterized protein OS=Mus musculus GN=Stx6 PE=2 SV=1;Uncharacterized protein OS=Mus musculus GN=Stx6 PE=2 SV=1;Un	75.3	0	307.75	13	14	18	21	21	19	13	18	454410000	426910000	410890000	477080000	516650000	541080000	458600000	646380000	442322500	540677500	0.818089	0.057262
Q91VC7;A0A140LI58	Q91VC7;A0A140LI58	Protein phosphatase 1 regulatory subunit 14A	Ppp1r14a	Protein phosphatase 1 regulatory subunit 14A OS=Mus musculus GN=Ppp1r14a PE=1 SV=1;Protein phosphatase 1 regulatory subunit 14A OS=Mus musculus GN=Ppp1r14a PE=1 SV=1	61.9	0	46.664	8	5	7	8	9	4	8	7	121010000	158050000	98801000	123330000	297310000	171000000	140490000	245420000	125297750	213555000	0.586724	0.057335
A0A0J9YVI1;Q3UZE5;E9Q8G4;Q60722;Q91XK1;A0A0J9YTU7;A0A0J9YU37;A0A0J9YUZ0;Q8CE98;Q60722-2;Q60722-3;Q91YV0;A0A0J9YTR9;A0A0J9YUG4;A0A0J9YTW1;A0A0J9YVG2;A0A0J9YUK1;A0A0J9YUP9;A0A0J9YV50;A0A0J9YUX6;A0A0J9YUT7;A0A0J9YUR0;A0A0J9YUS2;A0A0J9YVB3;A0A0J9YU91;A0A0J9YU89;A0A0J9YV54;A0A0J9YUT3;Q8K1X3;Q3UXQ3;V9GX46;Q3UZA4	A0A0J9YVI1;Q3UZE5;E9Q8G4;Q60722;Q91XK1;A0A0J9YTU7;A0A0J9YU37;A0A0J9YUZ0;Q8CE98;Q60722-2;Q60722-3;Q91YV0;A0A0J9YTR9;A0A0J9YUG4;A0A0J9YTW1;A0A0J9YVG2;A0A0J9YUK1;A0A0J9YUP9;A0A0J9YV50	Transcription factor 4	Tcf4	Transcription factor 4 OS=Mus musculus GN=Tcf4 PE=1 SV=1;Uncharacterized protein OS=Mus musculus GN=Tcf4 PE=2 SV=1;Transcription factor 4 OS=Mus musculus GN=Tcf4 PE=1 SV=1;Transcription factor 4 OS=Mus musculus GN=Tcf4 PE=1 SV=1;Uncharacterized protein OS=	17.9	0	31.144	5	2	4	5	1	4	6	1	30335000	25425000	25602000	28196000	35460000	35133000	28911000	29695000	27389500	32299750	0.847979	0.0575364
H7BX15;E9Q9Q9;E9Q3V9;Q80TR1;Q80TR1-2;F6YP92;Q3UYB4;D6RI60;Q0P6A0;A0A0G2JGC2	H7BX15;E9Q9Q9;E9Q3V9;Q80TR1;Q80TR1-2;F6YP92	Latrophilin-1	Adgrl1;Lphn1	Adhesion G protein-coupled receptor L1 OS=Mus musculus GN=Adgrl1 PE=1 SV=1;Adhesion G protein-coupled receptor L1 OS=Mus musculus GN=Adgrl1 PE=1 SV=1;Adhesion G protein-coupled receptor L1 OS=Mus musculus GN=Adgrl1 PE=1 SV=1;Adhesion G protein-coupled rece	6.7	0	8.0964	3	3	2	1	2	3	6	5	24015000	27652000	27612000	22677000	30253000	33113000	30846000	47340000	25489000	35388000	0.720272	0.0576458
P12787	P12787	Cytochrome c oxidase subunit 5A, mitochondrial	Cox5a	Cytochrome c oxidase subunit 5A, mitochondrial OS=Mus musculus GN=Cox5a PE=1 SV=2	63	0	323.31	37	31	33	27	35	39	32	55	20147000000	17424000000	16092000000	18832000000	23017000000	21588000000	19345000000	28457000000	18123750000	23101750000	0.784518	0.0578369
Q642K0;Q60605-2;A0A1W2P6F6;A0A1W2P7Q9;Q60605;A0A1W2P6G5;Q3TIG9;B0LAC7	Q642K0;Q60605-2;A0A1W2P6F6;A0A1W2P7Q9;Q60605;A0A1W2P6G5;Q3TIG9	Myosin light polypeptide 6	Myl6	MCG140959, isoform CRA_a OS=Mus musculus GN=Myl6 PE=2 SV=1;Isoform Smooth muscle of Myosin light polypeptide 6 OS=Mus musculus GN=Myl6;Myosin light polypeptide 6 OS=Mus musculus GN=Myl6 PE=1 SV=1;Myosin light polypeptide 6 OS=Mus musculus GN=Myl6 PE=1 SV=1	64.9	0	137.86	14	19	19	22	18	21	16	18	3225200000	2854300000	3087600000	3284700000	3985000000	4049200000	3030700000	4682400000	3112950000	3936825000	0.790726	0.0587146
Q8CAZ9;Q543S0;Q9JK53	Q8CAZ9;Q543S0;Q9JK53	Prolargin	Prelp	Uncharacterized protein OS=Mus musculus GN=Prelp PE=2 SV=1;Proline arginine-rich end leucine-rich repeat OS=Mus musculus GN=Prelp PE=1 SV=1;Prolargin OS=Mus musculus GN=Prelp PE=1 SV=2	19	0	65.926	4	8	3	5	4	3	3	3	41731000	77249000	45945000	36905000	32253000	23537000	21072000	34731000	50457500	27898250	1.80863	0.0590003
Q546G4;P07724;K7R066;CON__P02768-1	Q546G4;P07724	Serum albumin	Alb	Albumin 1 OS=Mus musculus GN=Alb PE=1 SV=1;Serum albumin OS=Mus musculus GN=Alb PE=1 SV=3	60.9	0	206.81	26	28	20	32	25	21	24	20	910610000	1113700000	798570000	821520000	838790000	484580000	739240000	367210000	911100000	607455000	1.49986	0.0593912
A0A0R4J1I8;D3Z3N9;A0A0R4J1X0;A0A0R4J0T9;Q8BM65-2;Q8BM65;Q8BM65-5;Q8BM65-3;Q8BM65-4	A0A0R4J1I8;D3Z3N9;A0A0R4J1X0;A0A0R4J0T9;Q8BM65-2;Q8BM65;Q8BM65-5;Q8BM65-3;Q8BM65-4	Neuronal tyrosine-phosphorylated phosphoinositide-3-kinase adapter 2	Nyap2	Neuronal tyrosine-phosphorylated phosphoinositide-3-kinase adapter 2 OS=Mus musculus GN=Nyap2 PE=1 SV=1;Neuronal tyrosine-phosphorylated phosphoinositide-3-kinase adapter 2 OS=Mus musculus GN=Nyap2 PE=1 SV=1;Neuronal tyrosine-phosphorylated phosphoinositid	11.2	0	26.486	3	2	3	2	3	1	3	3	16426000	15282000	16467000	15171000	17152000	17077000	18230000	16090000	15836500	17137250	0.924098	0.0598972
Q91YQ3;D3YTN0	Q91YQ3;D3YTN0	Cold shock domain-containing protein C2	Csdc2	Cold shock domain-containing protein C2 OS=Mus musculus GN=Csdc2 PE=1 SV=2;Cold shock domain-containing protein C2 (Fragment) OS=Mus musculus GN=Csdc2 PE=1 SV=8	42.2	0	9.5759	5	3	4	1	3	3	4	5	101410000	92860000	76876000	95311000	142750000	100800000	101140000	133400000	91614250	119522500	0.766502	0.0601268
Q9D859;Q8BPG5;K7Q7T7;Q3TLP8;P63001;Q8C4N8;Q05144	Q9D859;Q8BPG5;K7Q7T7;Q3TLP8;P63001;Q8C4N8	Ras-related C3 botulinum toxin substrate 1	Rac1	Uncharacterized protein OS=Mus musculus GN=Rac1 PE=2 SV=1;Uncharacterized protein OS=Mus musculus GN=Rac1 PE=2 SV=1;RAS-related C3 botulinum substrate 1 OS=Mus musculus GN=Rac1 PE=1 SV=1;RAS-related C3 botulinum substrate 1, isoform CRA_a OS=Mus musculus G	45.3	0	30.14	7	7	5	6	7	7	8	5	235740000	232370000	181060000	228200000	247390000	282920000	362320000	254840000	219342500	286867500	0.764613	0.0604703
Q99LB4;Q3UJ44;P24452;D3YTL5;Q3TNN6;D3YZN3;D3YU77	Q99LB4;Q3UJ44;P24452;D3YTL5;Q3TNN6	Macrophage-capping protein	Capg	Capping protein (Actin filament), gelsolin-like OS=Mus musculus GN=Capg PE=1 SV=1;Uncharacterized protein OS=Mus musculus GN=Capg PE=2 SV=1;Macrophage-capping protein OS=Mus musculus GN=Capg PE=1 SV=2;Macrophage-capping protein (Fragment) OS=Mus musculus G	15.5	0	15.389	3	3	3	2	1	2	2	1	16937000	12852000	23173000	24430000	NA	8807800	8768100	NA	19348000	8787950	2.20165	0.0605049
Q3TYD4-2;Q3TYD4	Q3TYD4-2;Q3TYD4	Arylsulfatase G	Arsg	Isoform 2 of Arylsulfatase G OS=Mus musculus GN=Arsg;Arylsulfatase G OS=Mus musculus GN=Arsg PE=2 SV=1	32.7	0	27.599	0	4	2	2	3	3	3	3	NA	22854000	23392000	26104000	47938000	27669000	32114000	42421000	2.41167e+07	37535500	0.642503	0.060576
F8VQ95;Q6Y685;Q6Y685-2;A0A1B0GRF4;A0A1B0GR30;Q3UUD7;A0A1B0GSC1;A0A1B0GRH3	F8VQ95;Q6Y685;Q6Y685-2	Transforming acidic coiled-coil-containing protein 1	Tacc1	Transforming acidic coiled-coil-containing protein 1 OS=Mus musculus GN=Tacc1 PE=1 SV=1;Transforming acidic coiled-coil-containing protein 1 OS=Mus musculus GN=Tacc1 PE=1 SV=1;Isoform 2 of Transforming acidic coiled-coil-containing protein 1 OS=Mus musculu	49.2	0	79.094	16	18	16	13	16	18	13	17	232310000	228390000	249150000	258580000	339920000	268330000	250600000	351010000	242107500	302465000	0.800448	0.0605856
Q1WWK3;P43276	Q1WWK3;P43276	Histone H1.5	Hist1h1b	Hist1h1b protein (Fragment) OS=Mus musculus GN=Hist1h1b PE=2 SV=1;Histone H1.5 OS=Mus musculus GN=Hist1h1b PE=1 SV=2	26.6	0	67.079	16	13	15	14	16	15	12	14	2114800000	1593600000	2064600000	2112600000	2340400000	2231500000	2230600000	2268200000	1971400000	2267675000	0.869349	0.0614741
Q6IRU5;Q3TWZ9;Q3TJ95;Q6IRU5-2;F7BHJ0;Q6IRU5-3;A2VCP8	Q6IRU5;Q3TWZ9;Q3TJ95;Q6IRU5-2;F7BHJ0;Q6IRU5-3	Clathrin light chain B	Cltb	Clathrin light chain B OS=Mus musculus GN=Cltb PE=1 SV=1;Clathrin light chain OS=Mus musculus GN=Cltb PE=2 SV=1;Clathrin light chain OS=Mus musculus GN=Cltb PE=2 SV=1;Isoform 2 of Clathrin light chain B OS=Mus musculus GN=Cltb;Clathrin light chain (Fragmen	35.4	0	323.31	22	21	17	22	20	21	20	19	5164700000	4791100000	4888900000	5180600000	6539400000	5368800000	5266000000	7142600000	5006325000	6079200000	0.823517	0.0615813
A2AHG0-3;A2AHG0;A2AHG0-2	A2AHG0-3;A2AHG0;A2AHG0-2	Leucine zipper putative tumor suppressor 3	Lzts3	Isoform 3 of Leucine zipper putative tumor suppressor 3 OS=Mus musculus GN=Lzts3;Leucine zipper putative tumor suppressor 3 OS=Mus musculus GN=Lzts3 PE=1 SV=1;Isoform 2 of Leucine zipper putative tumor suppressor 3 OS=Mus musculus GN=Lzts3	17.6	0	31.874	5	4	6	5	4	10	4	3	43283000	39577000	47906000	38501000	52690000	64871000	66257000	41716000	42316750	56383500	0.750517	0.0618903
A0A0A0MQL0;Q6PFE7-3;Q6PFE7;Q6PFE7-2;A2AML9	A0A0A0MQL0;Q6PFE7-3;Q6PFE7;Q6PFE7-2	Tomoregulin-1	Tmeff1	Tomoregulin-1 (Fragment) OS=Mus musculus GN=Tmeff1 PE=1 SV=1;Isoform 3 of Tomoregulin-1 OS=Mus musculus GN=Tmeff1;Tomoregulin-1 OS=Mus musculus GN=Tmeff1 PE=2 SV=1;Isoform 2 of Tomoregulin-1 OS=Mus musculus GN=Tmeff1	18.5	0	14.036	4	3	3	4	6	4	4	2	31050000	44410000	37872000	41981000	50755000	39916000	49750000	57633000	38828250	49513500	0.784195	0.0622728
Q4JG03;A2AFQ0;Q7TMY8-4;Q7TMY8-3;Q7TMY8;Q7TMY8-2;F6UYC1;Q8C0G8;Q3TNP1;F6XP90;Q8BKX3	Q4JG03;A2AFQ0;Q7TMY8-4;Q7TMY8-3;Q7TMY8;Q7TMY8-2	E3 ubiquitin-protein ligase HUWE1	Huwe1	Mcl-1 ubiquitin ligase OS=Mus musculus GN=Huwe1 PE=2 SV=1;E3 ubiquitin-protein ligase HUWE1 OS=Mus musculus GN=Huwe1 PE=1 SV=1;Isoform 4 of E3 ubiquitin-protein ligase HUWE1 OS=Mus musculus GN=Huwe1;Isoform 3 of E3 ubiquitin-protein ligase HUWE1 OS=Mus mus	5.6	0	51.037	5	2	3	3	3	5	7	4	57874000	45888000	59735000	67896000	55601000	39665000	43271000	35953000	57848250	43622500	1.32611	0.0624844
A0A0G2JGY9;Q7TME0	A0A0G2JGY9;Q7TME0	Lipid phosphate phosphatase-related protein type 4	Lppr4	Phospholipid phosphatase-related protein type 4 (Fragment) OS=Mus musculus GN=Plppr4 PE=1 SV=1;Phospholipid phosphatase-related protein type 4 OS=Mus musculus GN=Plppr4 PE=1 SV=2	9.8	0	11.757	4	3	3	2	5	5	2	2	14873000	11502000	13334000	12938000	15353000	17860000	15169000	14008000	13161750	15597500	0.843837	0.0624857
Q4VAG4;P67984	Q4VAG4;P67984	60S ribosomal protein L22	Rpl22	MCG12304 OS=Mus musculus GN=Rpl22 PE=1 SV=1;60S ribosomal protein L22 OS=Mus musculus GN=Rpl22 PE=1 SV=2	50.8	0	21.907	2	3	3	2	2	4	1	2	177530000	237300000	216430000	188900000	174750000	174880000	136260000	180220000	205040000	166527500	1.23127	0.0629394
Q545B6;P54227;Q9DCP3;Q91XT3;Q9CYU5;Q9CXQ8;Q8C2H3;D3Z1Z8;D3Z5N2;REV__Q3TYX1;REV__A0A0A0MQK3;REV__Q9WTN3-4;REV__F6XZS9;REV__Q9WTN3-2;REV__Q9WTN3-3;REV__Q9WTN3	Q545B6;P54227;Q9DCP3;Q91XT3;Q9CYU5;Q9CXQ8;Q8C2H3;D3Z1Z8;D3Z5N2	Stathmin	Stmn1	Stathmin OS=Mus musculus GN=Stmn1 PE=1 SV=1;Stathmin OS=Mus musculus GN=Stmn1 PE=1 SV=2;Stathmin OS=Mus musculus GN=Stmn1 PE=2 SV=1;Stathmin OS=Mus musculus GN=Stmn1 PE=2 SV=1;Stathmin OS=Mus musculus GN=Stmn1 PE=2 SV=1;Stathmin OS=Mus musculus GN=Stmn1 PE	65.8	0	323.31	23	17	26	22	21	27	21	25	3658800000	3222300000	3638500000	3534400000	4131100000	4010100000	3714600000	5118400000	3513500000	4243550000	0.827962	0.0631152
Q8BTI8-3;Q8BTI8;Q8BTI8-2;A0A087WRX8;Q05BN4;A0A087WPS9;Q05CY4	Q8BTI8-3;Q8BTI8;Q8BTI8-2	Serine/arginine repetitive matrix protein 2	Srrm2	Isoform 3 of Serine/arginine repetitive matrix protein 2 OS=Mus musculus GN=Srrm2;Serine/arginine repetitive matrix protein 2 OS=Mus musculus GN=Srrm2 PE=1 SV=3;Isoform 2 of Serine/arginine repetitive matrix protein 2 OS=Mus musculus GN=Srrm2	18.9	0	173.04	25	20	24	26	21	29	23	26	458670000	339130000	426570000	452200000	474760000	485790000	473340000	499340000	419142500	483307500	0.867238	0.0632544
A2AM95;O08579;Q3THM8;B7FAU5;I7HJS1;D6RFS0	A2AM95;O08579;Q3THM8;B7FAU5;I7HJS1	Emerin	Emd	Emerin OS=Mus musculus GN=Emd PE=4 SV=1;Emerin OS=Mus musculus GN=Emd PE=1 SV=1;Emerin OS=Mus musculus GN=Emd PE=1 SV=1;Emerin OS=Mus musculus GN=Emd PE=1 SV=1;Emerin OS=Mus musculus GN=Emd PE=1 SV=1	74.5	0	164.59	14	12	12	13	11	14	11	10	450930000	411270000	414660000	450910000	463950000	475930000	438460000	489230000	431942500	466892500	0.925143	0.0636474
B1AXP6-2;B1AXP6;B1AXP6-3;B1AXP6-4	B1AXP6-2;B1AXP6;B1AXP6-3;B1AXP6-4	Mitochondrial import receptor subunit TOM5 homolog	Tomm5	Isoform 2 of Mitochondrial import receptor subunit TOM5 homolog OS=Mus musculus GN=Tomm5;Mitochondrial import receptor subunit TOM5 homolog OS=Mus musculus GN=Tomm5 PE=3 SV=1;Isoform 3 of Mitochondrial import receptor subunit TOM5 homolog OS=Mus musculus G	58.1	0	10.706	0	0	1	2	5	3	0	2	78067000	90772000	81098000	85543000	103690000	97557000	82606000	108450000	83870000	98075750	0.855155	0.0637872
Q8VBV7;A0A087WPM5	Q8VBV7	COP9 signalosome complex subunit 8	Cops8	COP9 signalosome complex subunit 8 OS=Mus musculus GN=Cops8 PE=1 SV=1	58.9	0	90.419	6	7	7	10	7	7	7	6	802950000	870090000	681160000	601430000	645170000	536180000	392010000	626650000	738907500	550002500	1.34346	0.0642966
Q9CY46;Q9QXA5;D3YTP8;A0A1B0GQZ9;Q9D181;A0A1B0GRR9	Q9CY46;Q9QXA5;D3YTP8;A0A1B0GQZ9;Q9D181;A0A1B0GRR9	U6 snRNA-associated Sm-like protein LSm4	Lsm4	LSM4 homolog, U6 small nuclear RNA associated (S. cerevisiae), isoform CRA_b OS=Mus musculus GN=Lsm4 PE=1 SV=1;U6 snRNA-associated Sm-like protein LSm4 OS=Mus musculus GN=Lsm4 PE=1 SV=1;U6 snRNA-associated Sm-like protein LSm4 (Fragment) OS=Mus musculus GN	24.6	0	7.5435	2	2	3	3	3	1	2	1	77028000	62901000	67054000	67251000	49699000	69016000	56490000	49668000	68558500	56218250	1.21951	0.0643237
Q9DD18;Q9DD18-2	Q9DD18;Q9DD18-2	D-tyrosyl-tRNA(Tyr) deacylase 1	Dtd1	D-aminoacyl-tRNA deacylase 1 OS=Mus musculus GN=Dtd1 PE=1 SV=2;Isoform 2 of D-aminoacyl-tRNA deacylase 1 OS=Mus musculus GN=Dtd1	24.4	0	29.342	5	5	4	3	5	4	4	4	39952000	27582000	31023000	28856000	42372000	35306000	45428000	37171000	31853250	40069250	0.794955	0.0645608
Q9Z266;Q3UY32;Q9Z266-2;V9GXI0;V9GXT7	Q9Z266;Q3UY32;Q9Z266-2	SNARE-associated protein Snapin	Snapin	SNARE-associated protein Snapin OS=Mus musculus GN=Snapin PE=1 SV=1;SNARE-associated protein Snapin OS=Mus musculus GN=Snapin PE=2 SV=1;Isoform 2 of SNARE-associated protein Snapin OS=Mus musculus GN=Snapin	54.4	0	323.31	5	5	5	5	4	5	4	4	180680000	194530000	157680000	204950000	253200000	256420000	178070000	239190000	184460000	231720000	0.796047	0.0647546
D3Z7V4;Q3TDT4;B2RQR5;Q8BPQ7;Q8BPQ7-2;D3Z7V5;D3YUT7	D3Z7V4;Q3TDT4;B2RQR5;Q8BPQ7;Q8BPQ7-2	Small G protein signaling modulator 1	Sgsm1	Small G protein-signaling modulator 1 OS=Mus musculus GN=Sgsm1 PE=1 SV=1;Uncharacterized protein (Fragment) OS=Mus musculus GN=Sgsm1 PE=2 SV=1;Small G protein signaling modulator 1 OS=Mus musculus GN=Sgsm1 PE=1 SV=1;Small G protein signaling modulator 1 OS	11.1	0	7.997	1	1	1	2	0	1	1	0	10232000	7201800	6979700	10229000	NA	11860000	12391000	NA	8660625	12125500	0.714249	0.064844
B9EIC7;Q8K0S0;E0CXJ1	B9EIC7;Q8K0S0	Phytanoyl-CoA hydroxylase-interacting protein	Phyhip	MCG3853 OS=Mus musculus GN=Phyhip PE=1 SV=1;Phytanoyl-CoA hydroxylase-interacting protein OS=Mus musculus GN=Phyhip PE=1 SV=1	27.6	0	41.596	5	6	5	4	6	3	7	4	145640000	137320000	138950000	110700000	90530000	82972000	137340000	60828000	133152500	92917500	1.43302	0.0649522
Q9CR00;Q3THC1;Q3ULI3;Q9CZZ4;A0A0G2JGN6	Q9CR00;Q3THC1;Q3ULI3;Q9CZZ4;A0A0G2JGN6	26S proteasome non-ATPase regulatory subunit 9	Psmd9	26S proteasome non-ATPase regulatory subunit 9 OS=Mus musculus GN=Psmd9 PE=1 SV=1;Proteasome (Prosome, macropain) 26S subunit, non-ATPase, 9 OS=Mus musculus GN=Psmd9 PE=2 SV=1;Uncharacterized protein OS=Mus musculus GN=Psmd9 PE=2 SV=1;Uncharacterized prote	54.5	0	49.087	9	13	8	8	9	10	10	9	371110000	375170000	339060000	379270000	425780000	451450000	378850000	556980000	366152500	453265000	0.807811	0.0658762
D3Z781;E9QAU4;A2AQ25;B2RY09;A2AQ25-4;A2AQ25-3;A2AQ25-2;A2AQ25-9;A2AQ25-6;A2AQ25-5;A2AQ25-8;Q3UFL8;Q8BHR1;Q3TYN4;A2AQ25-7	D3Z781;E9QAU4;A2AQ25;B2RY09;A2AQ25-4;A2AQ25-3;A2AQ25-2;A2AQ25-9;A2AQ25-6;A2AQ25-5;A2AQ25-8;Q3UFL8	Sickle tail protein	Etl4;Skt	Enhancer trap locus 4 OS=Mus musculus GN=Etl4 PE=1 SV=2;Enhancer trap locus 4 OS=Mus musculus GN=Etl4 PE=1 SV=1;Sickle tail protein OS=Mus musculus GN=Skt PE=1 SV=1;Etl4 protein OS=Mus musculus GN=Etl4 PE=2 SV=1;Isoform 4 of Sickle tail protein OS=Mus musc	21.1	0	82.809	9	10	14	11	7	14	11	9	131810000	135450000	145830000	139980000	144300000	160270000	179370000	146310000	138267500	157562500	0.877541	0.0668973
Q3UM23;Q91VI7;A0A1B0GSG5;A0A1B0GRG4;A0A1B0GRY7	Q3UM23;Q91VI7;A0A1B0GSG5;A0A1B0GRG4	Ribonuclease inhibitor	Rnh1	Uncharacterized protein OS=Mus musculus GN=Rnh1 PE=2 SV=1;Ribonuclease inhibitor OS=Mus musculus GN=Rnh1 PE=1 SV=1;Ribonuclease inhibitor OS=Mus musculus GN=Rnh1 PE=1 SV=1;Ribonuclease inhibitor (Fragment) OS=Mus musculus GN=Rnh1 PE=1 SV=1	43.6	0	48.682	12	8	8	3	11	5	6	3	76807000	95991000	80984000	70909000	65063000	69447000	74486000	53994000	81172750	65747500	1.23461	0.0669995
Q7TSJ2;Q7TSJ2-2;D3Z6W1	Q7TSJ2	Microtubule-associated protein 6	Map6	Microtubule-associated protein 6 OS=Mus musculus GN=Map6 PE=1 SV=2	82.7	0	323.31	117	129	109	114	122	133	114	130	15394000000	14405000000	14572000000	17031000000	21044000000	15990000000	16661000000	19787000000	15350500000	18370500000	0.835606	0.067552
Q8K070;B7ZC59	Q8K070	Sterile alpha motif domain-containing protein 14	Samd14	Sterile alpha motif domain-containing protein 14 OS=Mus musculus GN=Samd14 PE=1 SV=1	16.5	0	26.669	4	3	4	4	5	4	3	9	60779000	50614000	58320000	58879000	87851000	60305000	62937000	87152000	57148000	74561250	0.766457	0.0675563
Q91WN1;Q8BRQ6	Q91WN1;Q8BRQ6	DnaJ homolog subfamily C member 9	Dnajc9	DnaJ homolog subfamily C member 9 OS=Mus musculus GN=Dnajc9 PE=1 SV=2;Uncharacterized protein OS=Mus musculus GN=Dnajc9 PE=2 SV=1	25.1	0	27.641	6	3	2	7	4	4	3	5	57542000	53044000	52238000	48014000	64203000	63376000	52561000	74997000	52709500	63784250	0.826372	0.0678935
D3YYL1;Q921K9;A0A0J9YV82;Q921K9-2;Q9CXE2-2;Q9CXE2	D3YYL1;Q921K9;A0A0J9YV82;Q921K9-2	B-cell CLL/lymphoma 7 protein family member B	Bcl7b	B-cell CLL/lymphoma 7 protein family member B OS=Mus musculus GN=Bcl7b PE=1 SV=1;B-cell CLL/lymphoma 7 protein family member B OS=Mus musculus GN=Bcl7b PE=1 SV=1;B-cell CLL/lymphoma 7 protein family member B (Fragment) OS=Mus musculus GN=Bcl7b PE=1 SV=1;Is	23.4	0	4.8475	1	1	2	2	1	2	2	1	16392000	16492000	13246000	16902000	25530000	19868000	17505000	18069000	15758000	20243000	0.778442	0.0679801
Q9CZS1;G3UYH1	Q9CZS1	Aldehyde dehydrogenase X, mitochondrial	Aldh1b1	Aldehyde dehydrogenase X, mitochondrial OS=Mus musculus GN=Aldh1b1 PE=1 SV=1	14.1	0	11.862	2	2	1	1	2	5	4	2	12648000	10686000	11871000	7319200	NA	14368000	15139000	12834000	10631050	1.41137e+07	0.753245	0.0681338
E9PV41;Q5DTQ4;F6XC54;D3Z074;E9PXV7;O08808;Q3US76;Q3U104;Q3UX40	E9PV41;Q5DTQ4;F6XC54;D3Z074;E9PXV7;O08808;Q3US76;Q3U104	Protein diaphanous homolog 1	Diap1;Diaph1	Protein diaphanous homolog 1 OS=Mus musculus GN=Diaph1 PE=1 SV=1;MKIAA4062 protein (Fragment) OS=Mus musculus GN=Diaph1 PE=2 SV=1;Protein diaphanous homolog 1 OS=Mus musculus GN=Diaph1 PE=1 SV=1;Protein diaphanous homolog 1 OS=Mus musculus GN=Diaph1 PE=1 S	6.2	0	23.393	3	4	2	1	1	0	0	0	80062000	99865000	53272000	4283800	19675000	9280400	18155000	4782700	59370700	12973275	4.57638	0.0692036
Q8BTJ4-2;Q8BTJ4;A2A5N7;Q3TIW9;B7ZWB9;D3Z6V6	Q8BTJ4-2;Q8BTJ4	Bis(5-adenosyl)-triphosphatase enpp4	Enpp4	Isoform 2 of Bis(5-adenosyl)-triphosphatase enpp4 OS=Mus musculus GN=Enpp4;Bis(5-adenosyl)-triphosphatase enpp4 OS=Mus musculus GN=Enpp4 PE=1 SV=1	12.5	0	5.353	1	4	2	2	2	1	2	3	30197000	36403000	38271000	39825000	34500000	27178000	21849000	30899000	36174000	28606500	1.26454	0.0695135
Q8BG51;Q8BG51-2;Q8BG51-3;Q8BG51-4;F7ASU3	Q8BG51;Q8BG51-2;Q8BG51-3;Q8BG51-4	Mitochondrial Rho GTPase 1	Rhot1	Mitochondrial Rho GTPase 1 OS=Mus musculus GN=Rhot1 PE=1 SV=1;Isoform 2 of Mitochondrial Rho GTPase 1 OS=Mus musculus GN=Rhot1;Isoform 3 of Mitochondrial Rho GTPase 1 OS=Mus musculus GN=Rhot1;Isoform 4 of Mitochondrial Rho GTPase 1 OS=Mus musculus GN=Rhot1	7.6	0	3.9827	1	1	3	0	2	0	3	0	NA	12874000	14102000	NA	11244000	NA	11317000	NA	13488000	11280500	1.19569	0.0696259
Q3UII2;P40237;A2AIJ1;A2AIJ2	Q3UII2;P40237;A2AIJ1	Tetraspanin;CD82 antigen	Cd82	Tetraspanin OS=Mus musculus GN=Cd82 PE=1 SV=1;CD82 antigen OS=Mus musculus GN=Cd82 PE=1 SV=1;Tetraspanin (Fragment) OS=Mus musculus GN=Cd82 PE=1 SV=1	12	0	113.36	4	2	2	3	3	4	3	2	110230000	108290000	104280000	139570000	216400000	130700000	131850000	178540000	115592500	164372500	0.703235	0.069824
D3Z710;Q91W40	D3Z710;Q91W40	Kinesin light chain 3	Klc3	Kinesin light chain 3 OS=Mus musculus GN=Klc3 PE=1 SV=1;Kinesin light chain 3 OS=Mus musculus GN=Klc3 PE=1 SV=1	5.5	0.001467	1.9861	1	0	2	0	0	0	1	0	59633000	60697000	85852000	NA	43603000	39533000	58952000	51839000	6.87273e+07	48481750	1.41759	0.0699368
B2RQZ6;Q8BWS5	B2RQZ6;Q8BWS5	G protein-regulated inducer of neurite outgrowth 3	Gprin3	GPRIN family member 3 OS=Mus musculus GN=Gprin3 PE=1 SV=1;G protein-regulated inducer of neurite outgrowth 3 OS=Mus musculus GN=Gprin3 PE=1 SV=1	57.9	0	311.32	27	27	27	29	26	27	27	32	341790000	320670000	330030000	352030000	394050000	361160000	336800000	412930000	336130000	376235000	0.893404	0.0706229
Q3TLX1;Q99KQ4	Q3TLX1;Q99KQ4	Nicotinamide phosphoribosyltransferase	Nampt	Uncharacterized protein OS=Mus musculus GN=Nampt PE=2 SV=1;Nicotinamide phosphoribosyltransferase OS=Mus musculus GN=Nampt PE=1 SV=1	17.9	0	13.247	2	4	4	4	1	3	3	1	80771000	103390000	173380000	140600000	57534000	78598000	97928000	70211000	124535250	76067750	1.63716	0.0709082
Q4FJL8;P56528;Q3UCS6;Q76N18	Q4FJL8;P56528;Q3UCS6	ADP-ribosyl cyclase/cyclic ADP-ribose hydrolase 1	Cd38	Cd38 protein OS=Mus musculus GN=Cd38 PE=1 SV=1;ADP-ribosyl cyclase/cyclic ADP-ribose hydrolase 1 OS=Mus musculus GN=Cd38 PE=1 SV=2;Uncharacterized protein OS=Mus musculus GN=Cd38 PE=2 SV=1	36.8	0	52.233	9	8	6	4	1	6	5	2	146220000	157280000	99431000	138630000	95733000	64662000	100300000	125560000	135390250	96563750	1.40208	0.0711133
Q642K5;Q3THB2;Q920W8;Q91V99;P62862	Q642K5;Q3THB2;Q920W8;Q91V99;P62862	40S ribosomal protein S30	Fau;fau	40S ribosomal protein S30 OS=Mus musculus GN=Fau PE=1 SV=1;40S ribosomal protein S30 OS=Mus musculus PE=2 SV=1;40S ribosomal protein S30 (Fragment) OS=Mus musculus GN=fau PE=3 SV=1;40S ribosomal protein S30 (Fragment) OS=Mus musculus GN=fau PE=3 SV=1;40S r	9	0	5.7058	3	3	3	2	4	3	3	3	282210000	264570000	285920000	300030000	466970000	298950000	334650000	355810000	283182500	364095000	0.777771	0.071213
Q05CA9;Q9EQC8	Q05CA9;Q9EQC8		Prcc	Prcc protein (Fragment) OS=Mus musculus GN=Prcc PE=2 SV=1;Papillary Renal Cell carcinoma (translocation-associated) OS=Mus musculus GN=Prcc PE=1 SV=1	18.1	0	25.669	4	4	4	6	5	6	5	6	73537000	75642000	84118000	94757000	104330000	86262000	91599000	103070000	82013500	96315250	0.851511	0.0712174
Q8R317;Q66K07	Q8R317;Q66K07	Ubiquilin-1	Ubqln1	Ubiquilin-1 OS=Mus musculus GN=Ubqln1 PE=1 SV=1;Ubqln1 protein OS=Mus musculus GN=Ubqln1 PE=2 SV=1	46.7	0	323.31	31	32	29	33	34	34	34	45	2438900000	2222200000	2403900000	2550700000	3302500000	2770600000	2369300000	3504900000	2403925000	2986825000	0.804843	0.0713033
B2RVN8;Q8BUM6	B2RVN8;Q8BUM6	Protein FAM163B	Fam163b	Family with sequence similarity 163, member B OS=Mus musculus GN=Fam163b PE=1 SV=1;Protein FAM163B OS=Mus musculus GN=Fam163b PE=1 SV=1	28.7	0	25.331	1	1	2	2	1	3	2	1	27033000	23143000	32667000	26549000	26236000	42848000	41430000	36039000	27348000	36638250	0.746433	0.071498
Q08331;Q8CCS7	Q08331;Q8CCS7	Calretinin	Calb2	Calretinin OS=Mus musculus GN=Calb2 PE=1 SV=3;Calbindin 2, isoform CRA_a OS=Mus musculus GN=Calb2 PE=1 SV=1	79	0	291.53	28	31	22	31	23	29	28	21	5334200000	5493400000	5092000000	4634500000	4253400000	5063200000	4613800000	3888300000	5138525000	4454675000	1.15351	0.0717412
A6H624;Q9D0E3	A6H624;Q9D0E3	LysM and putative peptidoglycan-binding domain-containing protein 1	Lysmd1	LysM, putative peptidoglycan-binding, domain containing 1 OS=Mus musculus GN=Lysmd1 PE=1 SV=1;LysM and putative peptidoglycan-binding domain-containing protein 1 OS=Mus musculus GN=Lysmd1 PE=1 SV=1	51.8	0	84.304	5	5	7	8	5	5	6	6	112230000	101190000	106430000	128120000	123890000	130070000	119570000	129630000	111992500	125790000	0.890313	0.0726147
Q8C6B5;Q00899;Q3TLF0;E9QK22;P22227;Q3TTC2	Q8C6B5;Q00899	Transcriptional repressor protein YY1	Yy1	Uncharacterized protein OS=Mus musculus GN=Yy1 PE=2 SV=1;Transcriptional repressor protein YY1 OS=Mus musculus GN=Yy1 PE=1 SV=1	9.7	0	5.4391	2	2	2	2	1	1	3	1	8069800	8811400	9307600	8802500	10035000	9501900	9442200	8948400	8747825	9481875	0.922584	0.0730206
Q7TNR6	Q7TNR6	Immunoglobulin superfamily member 21	Igsf21	Immunoglobulin superfamily member 21 OS=Mus musculus GN=Igsf21 PE=2 SV=1	24.8	0	44.554	8	5	8	7	5	7	7	8	146200000	131320000	137980000	149340000	144640000	175910000	168340000	149630000	141210000	159630000	0.884608	0.0730864
Q8C3W1	Q8C3W1	Uncharacterized protein C1orf198 homolog		Uncharacterized protein C1orf198 homolog OS=Mus musculus PE=1 SV=1	70.2	0	153.54	13	16	15	13	20	16	14	22	510690000	481390000	484670000	463030000	724580000	598020000	455600000	730620000	484945000	627205000	0.773184	0.0731866
Q3TCW5;D3YUV1;Q99J45;A0A0J9YUZ6;A0A0J9YTX8;A0A0J9YUQ4	Q3TCW5;D3YUV1;Q99J45	Nuclear receptor-binding protein	Nrbp1	Uncharacterized protein OS=Mus musculus GN=Nrbp1 PE=2 SV=1;Nuclear receptor-binding protein OS=Mus musculus GN=Nrbp1 PE=1 SV=1;Nuclear receptor-binding protein OS=Mus musculus GN=Nrbp1 PE=1 SV=1	12.3	0	3.0316	1	1	0	1	1	0	1	2	9268600	7335500	6412400	NA	10090000	8588300	13337000	11097000	7.67217e+06	10778075	0.711831	0.0732142
Q6PB68;A0A087WPX2;Q8BL11;E9Q4H5;Q5DTN9;Q3UHD1	Q6PB68;A0A087WPX2;Q8BL11;E9Q4H5;Q5DTN9;Q3UHD1	Brain-specific angiogenesis inhibitor 1	Adgrb1;Bai1	Bai1 protein (Fragment) OS=Mus musculus GN=Adgrb1 PE=2 SV=1;Adhesion G protein-coupled receptor B1 (Fragment) OS=Mus musculus GN=Adgrb1 PE=1 SV=1;Uncharacterized protein OS=Mus musculus GN=Adgrb1 PE=2 SV=1;Adhesion G protein-coupled receptor B1 OS=Mus musc	18.9	0	12.432	2	2	2	3	3	6	6	4	34518000	36696000	43237000	59615000	51890000	51248000	91415000	95292000	43516500	72461250	0.600549	0.0733375
Q9DAW9;A0A0G2JDV8;Q99JN5;A0A0G2JFC8;A0A0G2JFG3	Q9DAW9;A0A0G2JDV8	Calponin-3	Cnn3	Calponin-3 OS=Mus musculus GN=Cnn3 PE=1 SV=1;Calponin OS=Mus musculus GN=Cnn3 PE=1 SV=1	52.4	0	106.67	13	14	15	16	12	11	16	14	730540000	682830000	652520000	635670000	598450000	475340000	545070000	675110000	675390000	573492500	1.17768	0.0735926
Q3UH68;D3YU22;D3Z589;Q3UH68-2;Q3UH68-3;Q8CGB7;D3YU59;F6X3N8;D3YV55;A0A0J9YUH0;D6RHT2	Q3UH68;D3YU22;D3Z589;Q3UH68-2;Q3UH68-3;Q8CGB7;D3YU59	LIM and calponin homology domains-containing protein 1	Limch1	LIM and calponin homology domains-containing protein 1 OS=Mus musculus GN=Limch1 PE=1 SV=2;LIM and calponin homology domains-containing protein 1 OS=Mus musculus GN=Limch1 PE=1 SV=1;LIM and calponin homology domains-containing protein 1 OS=Mus musculus GN=	32.9	0	133.86	18	21	16	18	15	17	14	19	256970000	236740000	269980000	254670000	286120000	303570000	255500000	277730000	254590000	280730000	0.906886	0.0740742
Q8VDQ8-2;Q8VDQ8;Q3UJK6;A0A140LHL5;Q8VDQ8-4;Q8VDQ8-3	Q8VDQ8-2;Q8VDQ8;Q3UJK6;A0A140LHL5;Q8VDQ8-4;Q8VDQ8-3	NAD-dependent protein deacetylase sirtuin-2	Sirt2	Isoform 2 of NAD-dependent protein deacetylase sirtuin-2 OS=Mus musculus GN=Sirt2;NAD-dependent protein deacetylase sirtuin-2 OS=Mus musculus GN=Sirt2 PE=1 SV=2;NAD-dependent protein deacetylase OS=Mus musculus GN=Sirt2 PE=2 SV=1;NAD-dependent protein deac	63.1	0	101.84	16	14	13	12	14	14	16	12	369220000	431390000	347680000	280820000	447750000	466400000	503850000	371490000	357277500	447372500	0.798613	0.0741078
Q0KL02-3;Q0KL02;Q0KL02-4;Q0KL02-2	Q0KL02-3;Q0KL02;Q0KL02-4;Q0KL02-2	Triple functional domain protein	Trio	Isoform 3 of Triple functional domain protein OS=Mus musculus GN=Trio;Triple functional domain protein OS=Mus musculus GN=Trio PE=1 SV=3;Isoform 4 of Triple functional domain protein OS=Mus musculus GN=Trio;Isoform 2 of Triple functional domain protein OS=	2.5	0	13.301	1	3	2	3	2	3	3	2	22173000	18930000	29839000	15673000	12168000	18115000	15800000	10198000	21653750	14070250	1.53897	0.0744543
Q8BIF9	Q8BIF9	Zinc finger protein 787	Znf787	Zinc finger protein 787 OS=Mus musculus GN=Znf787 PE=2 SV=3	11	0.001006	2.2525	0	2	1	1	0	1	1	0	5219000	4435500	5075300	NA	5761400	5449700	5653800	7058100	4.90993e+06	5980750	0.820956	0.0745062
E9QLA5;Q0GNC1-3;Q0GNC1;A0A1Y7VM80	E9QLA5;Q0GNC1-3;Q0GNC1;A0A1Y7VM80	Inverted formin-2	Inf2	Inverted formin-2 OS=Mus musculus GN=Inf2 PE=1 SV=1;Isoform 2 of Inverted formin-2 OS=Mus musculus GN=Inf2;Inverted formin-2 OS=Mus musculus GN=Inf2 PE=1 SV=1;Inverted formin-2 (Fragment) OS=Mus musculus GN=Inf2 PE=1 SV=1	6	0	7.3894	1	3	2	2	1	1	1	2	12354000	7157700	13772000	7252500	8204100	4955900	6072300	5221800	10134050	6113525	1.65764	0.0747584
Q9R1Z7;A0A1L1SRN0;A0A1L1SQY6	Q9R1Z7	6-pyruvoyl tetrahydrobiopterin synthase	Pts	6-pyruvoyl tetrahydrobiopterin synthase OS=Mus musculus GN=Pts PE=1 SV=2	50.7	0	28.983	4	7	2	1	5	5	3	5	124250000	116090000	113490000	128950000	120770000	146870000	137030000	133790000	120695000	134615000	0.896594	0.0749436
Q3KNZ1;P97326;Q3UYK5	Q3KNZ1;P97326	Cadherin-6	Cdh6	Cadherin 6 OS=Mus musculus GN=Cdh6 PE=2 SV=1;Cadherin-6 OS=Mus musculus GN=Cdh6 PE=1 SV=2	21.3	0	20.05	6	9	4	7	4	5	5	9	49006000	62970000	61578000	61117000	61592000	65341000	70373000	75687000	58667750	68248250	0.859623	0.0754142
Q8R2K3;Q9CYR0;D3Z3Y3	Q8R2K3;Q9CYR0	Single-stranded DNA-binding protein;Single-stranded DNA-binding protein, mitochondrial	Ssbp1	Single-stranded DNA binding protein 1 OS=Mus musculus GN=Ssbp1 PE=1 SV=1;Single-stranded DNA-binding protein, mitochondrial OS=Mus musculus GN=Ssbp1 PE=1 SV=1	46.6	0	120.05	3	4	5	5	3	3	5	4	87881000	84024000	82251000	83327000	73624000	85104000	74384000	79299000	84370750	78102750	1.08025	0.0755112
A0A0N4SW73;Q6ZQ33;Q8R361;Q3UM85	A0A0N4SW73;Q6ZQ33;Q8R361	Rab11 family-interacting protein 5	Rab11fip5	Rab11 family-interacting protein 5 OS=Mus musculus GN=Rab11fip5 PE=1 SV=1;MKIAA0857 protein (Fragment) OS=Mus musculus GN=Rab11fip5 PE=2 SV=1;Rab11 family-interacting protein 5 OS=Mus musculus GN=Rab11fip5 PE=1 SV=2	33.9	0	138.56	16	18	18	15	16	21	10	15	274770000	239470000	257220000	234950000	281210000	295800000	252320000	316250000	251602500	286395000	0.878516	0.0757466
A5A4Y9;A5A4Z2;G3UZ30;A5A4Z1;A5A4Z0;Q8K1L5	A5A4Y9;A5A4Z2;G3UZ30;A5A4Z1;A5A4Z0;Q8K1L5	Protein phosphatase 1 regulatory subunit 11	Ppp1r11	Protein phosphatase 1 regulatory subunit 11 OS=Mus musculus GN=Ppp1r11 PE=1 SV=1;TCTEX5 isoform 2 OS=Mus musculus GN=Ppp1r11 PE=2 SV=1;Protein phosphatase 1 regulatory subunit 11 (Fragment) OS=Mus musculus GN=Ppp1r11 PE=1 SV=2;TCTEX5 isoform 1 OS=Mus muscu	67.2	0	66.48	10	2	8	5	8	9	7	8	198520000	217350000	237300000	235500000	208800000	159010000	158160000	212330000	222167500	184575000	1.20367	0.0759879
Q4FJM3;P52800;Q3V1E0;F6RSU6	Q4FJM3;P52800;Q3V1E0	Ephrin-B2	Efnb2	Efnb2 protein OS=Mus musculus GN=Efnb2 PE=1 SV=1;Ephrin-B2 OS=Mus musculus GN=Efnb2 PE=1 SV=1;Uncharacterized protein OS=Mus musculus GN=Efnb2 PE=2 SV=1	33.6	0	35.934	5	4	5	5	4	7	7	6	285700000	192010000	234700000	284880000	290300000	308780000	299880000	294010000	249322500	298242500	0.835972	0.0763309
Q3UAZ7;Q9CT19;Q3U566;P30681;A0A1B0GQX9	Q3UAZ7;Q9CT19;Q3U566;P30681	High mobility group protein B2	Hmgb2	Uncharacterized protein (Fragment) OS=Mus musculus GN=Hmgb2 PE=2 SV=1;Uncharacterized protein (Fragment) OS=Mus musculus GN=Hmgb2 PE=2 SV=3;MCG4647 OS=Mus musculus GN=Hmgb2 PE=2 SV=1;High mobility group protein B2 OS=Mus musculus GN=Hmgb2 PE=1 SV=3	22.7	0	19.585	2	3	3	5	2	3	3	3	90562000	91708000	86865000	104310000	101170000	108590000	96365000	114710000	93361250	105208750	0.887391	0.0764806
Q9Z0U1;Q921G9;Q3UZ47;Q9QXY1	Q9Z0U1	Tight junction protein ZO-2	Tjp2	Tight junction protein ZO-2 OS=Mus musculus GN=Tjp2 PE=1 SV=2	13.8	0	45.635	4	5	6	5	3	4	2	2	41443000	30874000	36312000	37547000	23175000	34077000	31493000	30180000	36544000	29731250	1.22914	0.0768589
Q99KJ0	Q99KJ0	UBX domain-containing protein 2A	Ubxn2a	UBX domain-containing protein 2A OS=Mus musculus GN=Ubxn2a PE=1 SV=1	17.1	0	19.105	3	3	4	2	3	2	1	3	21296000	25004000	36625000	32667000	35587000	53471000	36731000	36916000	28898000	40676250	0.710439	0.0769759
B7ZNP2;Q3V4B5;B7ZNP3	B7ZNP2;Q3V4B5;B7ZNP3	COMM domain-containing protein 6	Commd6	COMM domain containing 6 OS=Mus musculus GN=Commd6 PE=1 SV=1;COMM domain-containing protein 6 OS=Mus musculus GN=Commd6 PE=1 SV=1;COMM domain-containing protein 6 OS=Mus musculus GN=Commd6 PE=1 SV=1	57.5	0	6.7929	3	3	4	3	2	3	2	3	38663000	30806000	34637000	30550000	25633000	31230000	30814000	21563000	33664000	27310000	1.23266	0.0777413
V9GWV1;V9GXM1;Q3TGS9;Q05DE0;Q9EPJ9-2;Q9EPJ9;Q6PB94;Q05BC5	V9GWV1;V9GXM1;Q3TGS9;Q05DE0;Q9EPJ9-2;Q9EPJ9;Q6PB94;Q05BC5	ADP-ribosylation factor GTPase-activating protein 1	Arfgap1	ADP-ribosylation factor GTPase-activating protein 1 OS=Mus musculus GN=Arfgap1 PE=1 SV=1;ADP-ribosylation factor GTPase-activating protein 1 OS=Mus musculus GN=Arfgap1 PE=1 SV=1;ADP-ribosylation factor GTPase-activating protein 1 OS=Mus musculus GN=Arfgap1	50	0	85.929	10	10	7	10	12	14	15	3	110360000	107660000	116750000	106270000	114790000	122580000	134850000	114210000	110260000	121607500	0.906687	0.0777891
D3Z4U5;Q8BVL9;D3Z555;G3UYZ9;G3UY22;G3UXP1;A0A1D5RLA4	D3Z4U5;Q8BVL9;D3Z555;G3UYZ9	Janus kinase and microtubule-interacting protein 1	Jakmip1	Janus kinase and microtubule-interacting protein 1 OS=Mus musculus GN=Jakmip1 PE=1 SV=1;Janus kinase and microtubule-interacting protein 1 OS=Mus musculus GN=Jakmip1 PE=1 SV=2;Janus kinase and microtubule-interacting protein 1 (Fragment) OS=Mus musculus GN	14.4	0	57.853	5	5	7	7	7	9	9	8	70410000	61641000	70911000	67056000	72538000	75148000	73801000	92671000	67504500	78539500	0.859497	0.0779918
Q8R4U7;B2RQ68;B7ZW89;Q05CE8;Q6KAP6;F6XG76;E9Q9L3	Q8R4U7;B2RQ68;B7ZW89	Leucine zipper protein 1	Luzp1	Leucine zipper protein 1 OS=Mus musculus GN=Luzp1 PE=1 SV=2;Luzp1 protein OS=Mus musculus GN=Luzp1 PE=2 SV=1;Uncharacterized protein OS=Mus musculus GN=Luzp1 PE=2 SV=1	32.6	0	186.8	19	19	18	17	18	20	12	19	228640000	223650000	211580000	201890000	294940000	272530000	203590000	269430000	216440000	260122500	0.83207	0.0780614
Q4FZG2;Q545P3;P46656;A0A1L1SU91;Q3UG56;A0A1L1STP5	Q4FZG2;Q545P3;P46656	Adrenodoxin, mitochondrial	Fdx1	Fdx1 protein (Fragment) OS=Mus musculus GN=Fdx1 PE=2 SV=1;Ferredoxin 1 OS=Mus musculus GN=Fdx1 PE=1 SV=1;Adrenodoxin, mitochondrial OS=Mus musculus GN=Fdx1 PE=1 SV=1	21.2	0	5.2132	2	2	1	2	2	1	2	1	16135000	17301000	14791000	15833000	29207000	21666000	17364000	18701000	16015000	21734500	0.736847	0.0782878
Q9JIG8;A0A140LJ36	Q9JIG8;A0A140LJ36	PRA1 family protein 2	Praf2	PRA1 family protein 2 OS=Mus musculus GN=Praf2 PE=1 SV=1;PRA1 family protein OS=Mus musculus GN=Gm45208 PE=3 SV=1	16.9	0	42.543	2	2	2	2	2	3	2	1	88266000	64274000	120880000	46031000	44542000	56462000	46521000	20420000	79862750	41986250	1.90212	0.0786405
Q9CPY7-2;Q9CPY7;A0A0G2JEM7	Q9CPY7-2;Q9CPY7	Cytosol aminopeptidase	Lap3	Isoform 2 of Cytosol aminopeptidase OS=Mus musculus GN=Lap3;Cytosol aminopeptidase OS=Mus musculus GN=Lap3 PE=1 SV=3	73.6	0	185.25	14	14	12	13	10	14	12	10	261800000	264560000	281860000	227370000	234880000	228020000	237910000	172430000	258897500	218310000	1.18592	0.0788397
Q9D7P6;D3Z7W0;D3Z0K9	Q9D7P6;D3Z7W0;D3Z0K9	Iron-sulfur cluster assembly enzyme ISCU, mitochondrial	Iscu	Iron-sulfur cluster assembly enzyme ISCU, mitochondrial OS=Mus musculus GN=Iscu PE=1 SV=1;Iron-sulfur cluster assembly enzyme ISCU, mitochondrial OS=Mus musculus GN=Iscu PE=1 SV=1;Iron-sulfur cluster assembly enzyme ISCU, mitochondrial (Fragment) OS=Mus mu	33.3	0	15.947	5	5	5	5	5	5	5	5	155750000	150190000	128330000	151000000	161550000	162740000	152100000	167180000	146317500	160892500	0.909412	0.0788784
E9PUY9;E9Q7A8;E9PYC6;E9Q858;E9PYA9;E9PVM6;Q3TCD4;Q9WUR2-2;Q9WUR2	E9PUY9;E9Q7A8;E9PYC6;E9Q858;E9PYA9;E9PVM6;Q3TCD4;Q9WUR2-2;Q9WUR2	Enoyl-CoA delta isomerase 2, mitochondrial	Eci2	Enoyl-CoA delta isomerase 2, mitochondrial (Fragment) OS=Mus musculus GN=Eci2 PE=1 SV=1;Enoyl-CoA delta isomerase 2, mitochondrial (Fragment) OS=Mus musculus GN=Eci2 PE=1 SV=1;Enoyl-CoA delta isomerase 2, mitochondrial (Fragment) OS=Mus musculus GN=Eci2 PE	39.6	0	10.632	4	4	3	3	3	4	5	3	47687000	38689000	43997000	32512000	22033000	34850000	37898000	26439000	40721250	30305000	1.34371	0.0793788
Q3TWE3;Q3THC3;Q3TF72;P09103;Q3UDR2;Q3URP6;Q3UBY9;Q3UJA8;Q3UA23;Q3TIM0;Q3TGS0;Q3U738;Q3TT76;E9Q8G8;Q3TIQ5	Q3TWE3;Q3THC3;Q3TF72;P09103;Q3UDR2;Q3URP6;Q3UBY9;Q3UJA8;Q3UA23;Q3TIM0;Q3TGS0;Q3U738;Q3TT76	Protein disulfide-isomerase	P4hb	Protein disulfide-isomerase OS=Mus musculus GN=P4hb PE=2 SV=1;Protein disulfide-isomerase OS=Mus musculus GN=P4hb PE=2 SV=1;Protein disulfide-isomerase OS=Mus musculus GN=P4hb PE=2 SV=1;Protein disulfide-isomerase OS=Mus musculus GN=P4hb PE=1 SV=2;Protein	67.2	0	323.31	34	35	28	33	35	28	24	31	2264400000	1987600000	2038100000	2091100000	1865300000	2129300000	1657100000	1646800000	2095300000	1824625000	1.14835	0.079476
Q8BZN5;Q8BZJ5;Q8VD63;Q8K0N1	Q8BZN5;Q8BZJ5;Q8VD63	Testis-specific Y-encoded-like protein 4	Tspyl4	Uncharacterized protein OS=Mus musculus GN=Tspyl4 PE=2 SV=1;Uncharacterized protein OS=Mus musculus GN=Tspyl4 PE=2 SV=1;Testis-specific Y-encoded-like protein 4 OS=Mus musculus GN=Tspyl4 PE=1 SV=1	20.9	0	9.5788	2	2	1	1	2	4	3	1	NA	11143000	11342000	11738000	12129000	18238000	16872000	NA	1.14077e+07	1.57463e+07	0.724465	0.079956
Q3TFF0;Q9QYJ0	Q3TFF0;Q9QYJ0	DnaJ homolog subfamily A member 2	Dnaja2	Uncharacterized protein OS=Mus musculus GN=Dnaja2 PE=2 SV=1;DnaJ homolog subfamily A member 2 OS=Mus musculus GN=Dnaja2 PE=1 SV=1	18.9	0	18.84	4	6	5	3	3	3	4	3	71905000	98190000	85916000	56261000	51192000	53555000	71724000	25095000	78068000	50391500	1.54923	0.0805521
Q3UW40;Q8BP67;Q8BT08;Q9CS31;F6RSK3	Q3UW40;Q8BP67;Q8BT08;Q9CS31	60S ribosomal protein L24	Rpl24	Uncharacterized protein OS=Mus musculus GN=Rpl24 PE=2 SV=1;60S ribosomal protein L24 OS=Mus musculus GN=Rpl24 PE=1 SV=2;Uncharacterized protein (Fragment) OS=Mus musculus GN=Rpl24 PE=2 SV=1;Uncharacterized protein (Fragment) OS=Mus musculus GN=Rpl24 PE=2 S	25	0	4.7574	2	3	1	1	1	2	2	3	92060000	114760000	89169000	77634000	91830000	144740000	144300000	117360000	93405750	124557500	0.749901	0.0806492
Q5DTL0;Q9EQG7;Q5FWJ8	Q5DTL0;Q9EQG7;Q5FWJ8	Ectonucleotide pyrophosphatase/phosphodiesterase family member 5	Enpp5	MKIAA4152 protein (Fragment) OS=Mus musculus GN=Enpp5 PE=2 SV=1;Ectonucleotide pyrophosphatase/phosphodiesterase family member 5 OS=Mus musculus GN=Enpp5 PE=1 SV=3;Enpp5 protein (Fragment) OS=Mus musculus GN=Enpp5 PE=2 SV=1	8.4	0	26.266	1	1	2	3	1	2	2	2	19757000	16263000	20940000	23661000	14531000	15898000	17375000	18235000	20155250	16509750	1.22081	0.0806935
Q8CI70	Q8CI70	Leucine-rich repeat-containing protein 20	Lrrc20	Leucine-rich repeat-containing protein 20 OS=Mus musculus GN=Lrrc20 PE=1 SV=1	39.7	0	19.077	2	4	5	4	4	3	4	3	59715000	51736000	46699000	44781000	68166000	62590000	55846000	54712000	50732750	60328500	0.840942	0.0809472
Q9CQB5;D3Z3X4	Q9CQB5;D3Z3X4	CDGSH iron-sulfur domain-containing protein 2	Cisd2	CDGSH iron-sulfur domain-containing protein 2 OS=Mus musculus GN=Cisd2 PE=1 SV=1;CDGSH iron-sulfur domain-containing protein 2 OS=Mus musculus GN=Cisd2 PE=1 SV=1	42.2	0	32.812	4	3	3	4	2	2	3	4	116160000	117440000	108670000	97364000	121620000	115040000	143360000	169570000	109908500	137397500	0.799931	0.0814966
Q6ZWQ9;Q9D6E6;Q9CXD2;Q922W7;D3YV37	Q6ZWQ9;Q9D6E6;Q9CXD2;Q922W7		Myl12a	MCG5400 OS=Mus musculus GN=Myl12a PE=1 SV=1;Uncharacterized protein OS=Mus musculus GN=Myl12a PE=2 SV=1;Uncharacterized protein OS=Mus musculus GN=Myl12a PE=2 SV=1;2900073G15Rik protein (Fragment) OS=Mus musculus GN=Myl12a PE=2 SV=1	22.1	0	3.8704	2	2	1	1	1	1	1	1	42759000	81742000	24782000	49211000	25562000	28569000	19330000	24356000	49623500	24454250	2.02924	0.0816047
Q810U4;Q810U4-3;Q6QRP1;Q6P9Y5;A0A1W2P7X4;A0A1W2P6Z1	Q810U4;Q810U4-3	Neuronal cell adhesion molecule	Nrcam	Neuronal cell adhesion molecule OS=Mus musculus GN=Nrcam PE=1 SV=2;Isoform 3 of Neuronal cell adhesion molecule OS=Mus musculus GN=Nrcam	35.4	0	239.48	32	28	26	28	23	37	32	28	1644000000	1558100000	1678500000	1713000000	1354400000	1579100000	1629700000	1315900000	1648400000	1469775000	1.12153	0.0817533
A3KG36;Q790Y8;Q00612;Q3TNL1;G3UWD6;P97324;A0FF38	A3KG36;Q790Y8;Q00612;Q3TNL1	Glucose-6-phosphate 1-dehydrogenase;Glucose-6-phosphate 1-dehydrogenase X	G6pdx	Glucose-6-phosphate 1-dehydrogenase (Fragment) OS=Mus musculus GN=G6pdx PE=1 SV=1;Glucose-6-phosphate 1-dehydrogenase OS=Mus musculus GN=G6pdx PE=1 SV=1;Glucose-6-phosphate 1-dehydrogenase X OS=Mus musculus GN=G6pdx PE=1 SV=3;Glucose-6-phosphate 1-dehydrog	17.9	0	6.1237	2	3	0	3	2	1	2	1	28716000	24506000	23218000	20048000	20909000	21785000	19181000	14847000	24122000	19180500	1.25763	0.0818361
B0R030;A2AKH4;Q9D3L3;O09044;B0R029;E9Q8A1	B0R030;A2AKH4;Q9D3L3;O09044;B0R029;E9Q8A1	Synaptosomal-associated protein;Synaptosomal-associated protein 23	Snap23	Synaptosomal-associated protein (Fragment) OS=Mus musculus GN=Snap23 PE=1 SV=8;Synaptosomal-associated protein OS=Mus musculus GN=Snap23 PE=1 SV=1;Synaptosomal-associated protein OS=Mus musculus GN=Snap23 PE=1 SV=1;Synaptosomal-associated protein 23 OS=Mus	35.4	0	7.357	2	1	1	2	6	1	2	2	36702000	28568000	29968000	28111000	49703000	42782000	29133000	63120000	30837250	46184500	0.667697	0.0819968
Q9CQ54;Q9D846;A0A0U1RPJ5	Q9CQ54;Q9D846	NADH dehydrogenase [ubiquinone] 1 subunit C2	Ndufc2	NADH dehydrogenase [ubiquinone] 1 subunit C2 OS=Mus musculus GN=Ndufc2 PE=1 SV=1;NADH dehydrogenase [ubiquinone] 1 subunit C2 OS=Mus musculus GN=Ndufc2 PE=2 SV=1	42.5	0	9.4289	5	4	5	4	2	3	6	4	71091000	65317000	76294000	68722000	64117000	60635000	68826000	51092000	70356000	61167500	1.15022	0.0821432
Q3UNN2;Q3U8S1;Q3U468;A2APM5;A2APM3;A2APM4;E9QKM8;Q80X37;A2APM1;A2APM2;P15379-2;P15379-3;P15379-6;P15379-11;P15379-5;P15379-10;P15379-9;P15379-4;P15379-8;P15379-7;P15379;Q3TLT9;P15379-12;P15379-13	Q3UNN2;Q3U8S1;Q3U468;A2APM5;A2APM3;A2APM4;E9QKM8;Q80X37;A2APM1;A2APM2;P15379-2;P15379-3;P15379-6;P15379-11;P15379-5;P15379-10;P15379-9;P15379-4;P15379-8;P15379-7;P15379;Q3TLT9;P15379-12;P15379-13	CD44 antigen	Cd44	Uncharacterized protein OS=Mus musculus GN=Cd44 PE=2 SV=1;CD44 antigen OS=Mus musculus GN=Cd44 PE=1 SV=1;Uncharacterized protein OS=Mus musculus GN=Cd44 PE=2 SV=1;CD44 antigen OS=Mus musculus GN=Cd44 PE=1 SV=1;CD44 antigen OS=Mus musculus GN=Cd44 PE=1 SV=1	7.9	0	31.113	2	3	2	4	2	1	4	3	157710000	170990000	129320000	162500000	153990000	82987000	94437000	132490000	155130000	115976000	1.3376	0.0826372
Q8BL86;A0A286YCV6	Q8BL86	Metallo-beta-lactamase domain-containing protein 2	Mblac2	Metallo-beta-lactamase domain-containing protein 2 OS=Mus musculus GN=Mblac2 PE=1 SV=2	17.2	0	4.5495	3	4	4	2	4	2	3	2	47339000	29722000	48247000	NA	23389000	37575000	24930000	26406000	4.17693e+07	28075000	1.48778	0.0826843
Q69ZC8;Q9D4A1	Q69ZC8	GPALPP motifs-containing protein 1	Gpalpp1	GPALPP motifs-containing protein 1 OS=Mus musculus GN=Gpalpp1 PE=1 SV=2	24.3	0	10.781	3	4	6	2	3	2	4	5	26363000	25815000	22173000	16021000	29439000	28129000	24456000	33473000	22593000	28874250	0.782462	0.0828141
Q80Y14;A0A1Y7VN70;Q3UF85	Q80Y14;A0A1Y7VN70	Glutaredoxin-related protein 5, mitochondrial	Glrx5	Glutaredoxin-related protein 5, mitochondrial OS=Mus musculus GN=Glrx5 PE=1 SV=2;Glutaredoxin-related protein 5, mitochondrial OS=Mus musculus GN=Glrx5 PE=1 SV=1	29.6	0	90.634	3	4	3	2	3	3	3	3	306930000	336670000	320750000	243620000	248140000	215770000	234960000	292400000	301992500	247817500	1.21861	0.0831096
E9Q7S0;F7BQW7;D3Z656;Q8CHC4;D3Z1M7;F7CD11;F6VSS8;F6XIX0	E9Q7S0;F7BQW7;D3Z656;Q8CHC4	Synaptojanin-1	Synj1	Synaptojanin-1 OS=Mus musculus GN=Synj1 PE=1 SV=1;Synaptojanin-1 (Fragment) OS=Mus musculus GN=Synj1 PE=1 SV=1;Synaptojanin-1 OS=Mus musculus GN=Synj1 PE=1 SV=1;Synaptojanin-1 OS=Mus musculus GN=Synj1 PE=1 SV=3	34.1	0	323.31	25	23	24	23	25	29	29	17	561730000	505410000	520810000	518610000	587450000	574740000	673150000	534100000	526640000	592360000	0.889054	0.0832963
A0A0G2JEG8;Q7TQF7;C6EQG9;Q8BXH2;Q80YA2	A0A0G2JEG8;Q7TQF7;C6EQG9;Q8BXH2	Amphiphysin	Amph	Amphiphysin OS=Mus musculus GN=Amph PE=1 SV=1;Amphiphysin OS=Mus musculus GN=Amph PE=1 SV=1;ASL1/Amph fusion protein OS=Mus musculus PE=2 SV=1;Uncharacterized protein OS=Mus musculus GN=Amph PE=2 SV=1	52.9	0	323.31	50	49	52	48	54	59	49	60	13053000000	13454000000	13857000000	14704000000	19239000000	14563000000	14174000000	17661000000	13767000000	16409250000	0.838978	0.0834038
A0A087WNV1;A0A087WSR7;A0A087WR52;Q8K2K6-3;Q8K2K6-1;Q8K2K6;A0A087WRL1;Q8K2K6-2	A0A087WNV1;A0A087WSR7;A0A087WR52;Q8K2K6-3;Q8K2K6-1;Q8K2K6;A0A087WRL1;Q8K2K6-2	Arf-GAP domain and FG repeat-containing protein 1	Agfg1	Arf-GAP domain and FG repeat-containing protein 1 OS=Mus musculus GN=Agfg1 PE=1 SV=1;Arf-GAP domain and FG repeat-containing protein 1 OS=Mus musculus GN=Agfg1 PE=1 SV=1;Arf-GAP domain and FG repeat-containing protein 1 (Fragment) OS=Mus musculus GN=Agfg1	21.3	0	51.869	5	5	8	5	5	4	7	6	116460000	102590000	113300000	118970000	89402000	78569000	95161000	116160000	112830000	94823000	1.1899	0.0834691
Q3UMJ4;Q8R0A0	Q3UMJ4;Q8R0A0	General transcription factor IIF subunit 2	Gtf2f2	General transcription factor IIF subunit 2 OS=Mus musculus GN=Gtf2f2 PE=1 SV=1;General transcription factor IIF subunit 2 OS=Mus musculus GN=Gtf2f2 PE=1 SV=1	38.2	0	12.111	5	3	5	5	4	4	5	3	79032000	72147000	83010000	95382000	130400000	88565000	94482000	159830000	82392750	118319250	0.69636	0.0836649
Q8CEB1;Q544U5;Q8CDV7;P55772;D6RHQ2;Q921Q6;D6RFA9;F7B9M9	Q8CEB1;Q544U5;Q8CDV7;P55772;D6RHQ2;Q921Q6	Ectonucleoside triphosphate diphosphohydrolase 1	Entpd1	Uncharacterized protein (Fragment) OS=Mus musculus GN=Entpd1 PE=2 SV=1;Uncharacterized protein OS=Mus musculus GN=Entpd1 PE=1 SV=1;Ectonucleoside triphosphate diphosphohydrolase 1 OS=Mus musculus GN=Entpd1 PE=1 SV=1;Ectonucleoside triphosphate diphosphohyd	21.2	0	18.777	5	5	4	6	2	5	5	2	71472000	74684000	64600000	79772000	55513000	52634000	53473000	75971000	72632000	59397750	1.22281	0.0841724
A2AEC2;Q8R0A5;Q9DB24;A2AEC1	A2AEC2;Q8R0A5;Q9DB24	Transcription elongation factor A protein-like 3	Tceal3;Tceal6	Transcription elongation factor A protein-like 3 (Fragment) OS=Mus musculus GN=Tceal3 PE=1 SV=1;Transcription elongation factor A protein-like 3 OS=Mus musculus GN=Tceal3 PE=1 SV=2;Transcription elongation factor A (SII)-like 6 OS=Mus musculus GN=Tceal6 PE	8	0	3.6298	1	2	2	1	1	2	1	1	463970000	413880000	471680000	440720000	595660000	478140000	463620000	519910000	447562500	514332500	0.870181	0.0845965
Q9ES18;Q3U3U9;A0A0N4SWA4	Q9ES18;Q3U3U9;A0A0N4SWA4	Forkhead box protein J2	Foxj2	Forkhead box protein J2 OS=Mus musculus GN=Foxj2 PE=2 SV=1;Uncharacterized protein (Fragment) OS=Mus musculus GN=Foxj2 PE=2 SV=1;Forkhead box protein J2 (Fragment) OS=Mus musculus GN=Foxj2 PE=1 SV=1	9.4	0	19.143	2	2	2	2	3	1	5	2	27430000	24590000	20160000	26539000	18205000	14713000	15743000	25682000	24679750	18585750	1.32789	0.0850829
Q8K183	Q8K183	Pyridoxal kinase	Pdxk	Pyridoxal kinase OS=Mus musculus GN=Pdxk PE=1 SV=1	46.8	0	105.38	9	6	8	6	5	7	6	6	270180000	237760000	229050000	170270000	305770000	303190000	265610000	243990000	226815000	279640000	0.811096	0.0853162
Q7TPE5	Q7TPE5	Probable RNA polymerase II nuclear localization protein SLC7A6OS	Slc7a6os	Probable RNA polymerase II nuclear localization protein SLC7A6OS OS=Mus musculus GN=Slc7a6os PE=1 SV=1	20.6	0.0064755	1.4885	1	2	0	1	2	0	0	1	9334100	13255000	8960200	10153000	13010000	12517000	NA	13244000	10425575	1.29237e+07	0.806704	0.0854562
Q3TLG2;Q9D0K8;Q5RL57;Q9R0L7;Q99LI6	Q3TLG2;Q9D0K8;Q5RL57;Q9R0L7	A-kinase anchor protein 8-like	Akap8l	Uncharacterized protein OS=Mus musculus GN=Akap8l PE=2 SV=1;Uncharacterized protein OS=Mus musculus GN=Akap8l PE=2 SV=1;A kinase (PRKA) anchor protein 8-like OS=Mus musculus GN=Akap8l PE=1 SV=1;A-kinase anchor protein 8-like OS=Mus musculus GN=Akap8l PE=1	17.3	0	25.702	4	4	4	7	1	3	2	2	41226000	35939000	42952000	39070000	37051000	27251000	32886000	38166000	39796750	33838500	1.17608	0.0855033
Q9DAR7;Q3TBW9	Q9DAR7;Q3TBW9	m7GpppX diphosphatase	Dcps	m7GpppX diphosphatase OS=Mus musculus GN=Dcps PE=1 SV=1;m7GpppX diphosphatase OS=Mus musculus GN=Dcps PE=1 SV=1	17.5	0	12.342	2	0	3	2	2	2	4	1	32721000	40161000	38758000	34832000	26753000	32161000	36154000	29852000	36618000	31230000	1.17253	0.0857529
Q6ZWR0;P61226;Q80ZJ1-2;Q8BU31	Q6ZWR0;P61226;Q80ZJ1-2;Q8BU31	Ras-related protein Rap-2b;Ras-related protein Rap-2a;Ras-related protein Rap-2c	Rap2b;Rap2a;Rap2c	MCG5466 OS=Mus musculus GN=Rap2b PE=1 SV=1;Ras-related protein Rap-2b OS=Mus musculus GN=Rap2b PE=1 SV=1;Isoform 2 of Ras-related protein Rap-2a OS=Mus musculus GN=Rap2a;Ras-related protein Rap-2c OS=Mus musculus GN=Rap2c PE=1 SV=1	15.3	0	3.0796	1	1	0	2	2	1	1	1	43968000	38257000	53462000	38394000	29722000	39748000	38390000	28046000	43520250	33976500	1.28089	0.0857701
F7CYX4;B8QI34;Q5DTM9;Q8BSS9;S4R1D4	F7CYX4;B8QI34;Q5DTM9;Q8BSS9	Liprin-alpha-2	Ppfia2	Liprin-alpha-2 OS=Mus musculus GN=Ppfia2 PE=1 SV=1;Liprin-alpha-2 OS=Mus musculus GN=Ppfia2 PE=1 SV=1;MKIAA4112 protein (Fragment) OS=Mus musculus GN=Ppfia2 PE=2 SV=1;Liprin-alpha-2 OS=Mus musculus GN=Ppfia2 PE=1 SV=2	18.4	0	33.848	8	8	6	11	8	6	8	9	89634000	85741000	78348000	104660000	112330000	96916000	100180000	138210000	89595750	111909000	0.800613	0.0863205
E9QPK1;Q8R1U2	E9QPK1;Q8R1U2	Cell growth regulator with EF hand domain protein 1	Cgref1	Cell growth regulator with EF hand domain protein 1 OS=Mus musculus GN=Cgref1 PE=1 SV=1;Cell growth regulator with EF hand domain protein 1 OS=Mus musculus GN=Cgref1 PE=1 SV=1	10.8	0	14.778	1	1	0	3	2	2	0	3	24404000	17415000	NA	14821000	36891000	22814000	NA	30733000	18880000	30146000	0.626285	0.0864155
P61264;A0A0U1RNT8	P61264	Syntaxin-1B	Stx1b	Syntaxin-1B OS=Mus musculus GN=Stx1b PE=1 SV=1	54.2	0	323.31	60	41	51	55	43	54	45	58	6873800000	6552300000	6353500000	7746700000	7145200000	8057100000	7462600000	8896500000	6881575000	7890350000	0.872151	0.0865946
Q8CFX3;Q8QZT6	Q8CFX3;Q8QZT6		Pcdh1	Protocadherin 1 OS=Mus musculus GN=Pcdh1 PE=1 SV=1;Pcdh1 protein (Fragment) OS=Mus musculus GN=Pcdh1 PE=2 SV=1	5.2	0	28.603	4	5	5	4	4	3	4	4	331890000	409360000	376840000	409870000	383350000	453380000	437170000	464870000	381990000	434692500	0.878759	0.0867649
Q99K86;Q9R069;Q8BGB4;D3YTK7	Q99K86;Q9R069;Q8BGB4	Basal cell adhesion molecule	Bcam	Bcam protein OS=Mus musculus GN=Bcam PE=2 SV=1;Basal cell adhesion molecule OS=Mus musculus GN=Bcam PE=1 SV=1;Uncharacterized protein OS=Mus musculus GN=Bcam PE=2 SV=1	13.1	0	15.932	4	4	5	4	2	5	3	4	20263000	23101000	21361000	22551000	15418000	19639000	22097000	17054000	21819000	18552000	1.1761	0.0868356
Q3UBX7;Q3TXB1;P98086	Q3UBX7;Q3TXB1;P98086	Complement C1q subcomponent subunit A	C1qa	Uncharacterized protein OS=Mus musculus GN=C1qa PE=2 SV=1;Uncharacterized protein OS=Mus musculus GN=C1qa PE=2 SV=1;Complement C1q subcomponent subunit A OS=Mus musculus GN=C1qa PE=1 SV=2	18	0	3.0782	0	2	0	1	0	0	1	1	NA	9134200	NA	7691100	NA	4754900	NA	6014200	8412650	5384550	1.56237	0.0871419
Q80W04;Q3TYQ4;Q3T9T1;Q3TZY4	Q80W04;Q3TYQ4;Q3T9T1;Q3TZY4	Transmembrane and coiled-coil domains protein 2	Tmcc2	Transmembrane and coiled-coil domains protein 2 OS=Mus musculus GN=Tmcc2 PE=1 SV=1;Uncharacterized protein OS=Mus musculus GN=Tmcc2 PE=2 SV=1;Transmembrane and coiled-coil domains protein 2 OS=Mus musculus GN=Tmcc2 PE=1 SV=1;Transmembrane and coiled-coil d	32.9	0	89.356	8	12	9	10	11	11	10	11	246180000	285800000	256620000	245700000	348030000	263710000	281010000	382700000	258575000	318862500	0.810929	0.0872636
F2Z4B3;O35207;G3UYI1;Q9CPY4	F2Z4B3;O35207;G3UYI1;Q9CPY4	Cyclin-dependent kinase 2-associated protein 1;Cyclin-dependent kinase 2-associated protein 2	Cdk2ap1;Cdk2ap2	Cyclin-dependent kinase 2-associated protein 1 OS=Mus musculus GN=Cdk2ap1 PE=1 SV=1;Cyclin-dependent kinase 2-associated protein 1 OS=Mus musculus GN=Cdk2ap1 PE=1 SV=2;CDK2-associated protein 2, isoform CRA_b OS=Mus musculus GN=Cdk2ap2 PE=4 SV=1;Cyclin-dep	26.4	0	3.1374	2	1	1	1	1	1	1	1	15377000	NA	15455000	NA	14556000	NA	13241000	14410000	15416000	14069000	1.09574	0.087427
Q9CR41;Q9CR41-2	Q9CR41;Q9CR41-2	Huntingtin-interacting protein K	Hypk	Huntingtin-interacting protein K OS=Mus musculus GN=Hypk PE=1 SV=2;Isoform 2 of Huntingtin-interacting protein K OS=Mus musculus GN=Hypk	51.9	0	193.03	4	5	7	4	4	5	2	4	129870000	123940000	211410000	169670000	109990000	105410000	141730000	90432000	158722500	111890500	1.41855	0.0876469
Q9WV55	Q9WV55	Vesicle-associated membrane protein-associated protein A	Vapa	Vesicle-associated membrane protein-associated protein A OS=Mus musculus GN=Vapa PE=1 SV=2	67.5	0	136.32	15	19	14	15	12	18	15	16	1545200000	1418700000	1575900000	1701200000	1645400000	1933400000	1927400000	1601400000	1560250000	1776900000	0.878074	0.0876871
Q9ES97-3	Q9ES97-3	Reticulon-3	Rtn3	Isoform 3 of Reticulon-3 OS=Mus musculus GN=Rtn3	6.3	0	4.6483	0	1	4	1	1	3	1	2	35327000	38489000	33611000	34974000	31746000	19651000	33588000	30509000	35600250	28873500	1.23297	0.0879174
Q8BTG7-3;Q8BTG7;E0CZ50;A0A1D5RMH3;E9Q168;A0A1D5RM17	Q8BTG7-3;Q8BTG7	Protein NDRG4	Ndrg4	Isoform 3 of Protein NDRG4 OS=Mus musculus GN=Ndrg4;Protein NDRG4 OS=Mus musculus GN=Ndrg4 PE=1 SV=1	46	0	63.503	17	7	13	6	6	10	15	6	290540000	243300000	244200000	282720000	241070000	221810000	255130000	191180000	265190000	227297500	1.16671	0.0882894
Q69ZZ6;Q8K2V2;F8WJ98;A0A0N4SWB9;Q69ZZ6-2;Q69ZZ6-3;G3UXR4;Q3TQU9;Q8CB64	Q69ZZ6;Q8K2V2;F8WJ98;A0A0N4SWB9;Q69ZZ6-2;Q69ZZ6-3	Transmembrane and coiled-coil domains protein 1	Tmcc1	Transmembrane and coiled-coil domains protein 1 OS=Mus musculus GN=Tmcc1 PE=1 SV=2;Tmcc1 protein (Fragment) OS=Mus musculus GN=Tmcc1 PE=2 SV=1;Transmembrane and coiled-coil domains protein 1 (Fragment) OS=Mus musculus GN=Tmcc1 PE=1 SV=2;Transmembrane and c	38.7	0	127.82	11	9	10	8	10	8	9	11	134450000	124980000	154270000	120340000	183770000	154130000	131750000	185110000	133510000	163690000	0.815627	0.0886319
Q9DAY7;Q9D7W5;A2A9C8;Q9CY05;A2A9C6	Q9DAY7;Q9D7W5;A2A9C8;Q9CY05	Mediator of RNA polymerase II transcription subunit 8	Med8	Mediator of RNA polymerase II transcription subunit 8 OS=Mus musculus GN=Med8 PE=1 SV=1;Mediator of RNA polymerase II transcription subunit 8 OS=Mus musculus GN=Med8 PE=1 SV=1;Mediator of RNA polymerase II transcription subunit 8 OS=Mus musculus GN=Med8 PE	22.2	0	4.6205	0	2	1	3	0	3	0	2	14118000	15649000	17985000	16905000	19498000	17015000	NA	22719000	16164250	19744000	0.818692	0.0886394
Q549X4;Q99P58;Q4VA90;Q05D38;Q544U7;Q9ERI2	Q549X4;Q99P58;Q4VA90	Ras-related protein Rab-27B	Rab27b	RAB27b, member RAS oncogene family, isoform CRA_a OS=Mus musculus GN=Rab27b PE=1 SV=1;Ras-related protein Rab-27B OS=Mus musculus GN=Rab27b PE=1 SV=3;RAB27b, member RAS oncogene family OS=Mus musculus GN=Rab27b PE=2 SV=1	34.9	0	12.817	5	4	3	4	4	4	4	2	66224000	66588000	75824000	54928000	56650000	58927000	58363000	42123000	65891000	54015750	1.21985	0.0887219
A0A0G2JGN4;Q3UN87;P27048;P63163;O70499	A0A0G2JGN4;Q3UN87;P27048;P63163;O70499	Small nuclear ribonucleoprotein-associated protein;Small nuclear ribonucleoprotein-associated protein B;Small nuclear ribonucleoprotein-associated protein N	Snrpn;Snrpb	Small nuclear ribonucleoprotein-associated protein B OS=Mus musculus GN=Snrpb PE=4 SV=1;Small nuclear ribonucleoprotein-associated protein OS=Mus musculus GN=Snrpn PE=2 SV=1;Small nuclear ribonucleoprotein-associated protein B OS=Mus musculus GN=Snrpb PE=1	21.4	0.0086031	1.3263	1	1	1	0	1	2	2	1	7438200	7104800	8302800	NA	9957200	8005900	10494000	NA	7.61527e+06	9485700	0.802815	0.088883
Q3TDE4;Q3TD54;Q3T9E5;Q6ZQF2;P57716	Q3TDE4;Q3TD54;Q3T9E5;Q6ZQF2;P57716	Nicastrin	Ncstn	Uncharacterized protein (Fragment) OS=Mus musculus GN=Ncstn PE=2 SV=1;Uncharacterized protein OS=Mus musculus GN=Ncstn PE=2 SV=1;Uncharacterized protein OS=Mus musculus GN=Ncstn PE=2 SV=1;MKIAA0253 protein (Fragment) OS=Mus musculus GN=Ncstn PE=2 SV=1;Nica	15.3	0	22.947	5	4	6	2	1	3	2	1	71700000	116670000	113980000	45844000	45923000	45823000	60542000	53913000	87048500	51550250	1.68861	0.0892601
P11087-2;P11087;Q99LL6;Q61022	P11087-2;P11087	Collagen alpha-1(I) chain	Col1a1	Isoform 2 of Collagen alpha-1(I) chain OS=Mus musculus GN=Col1a1;Collagen alpha-1(I) chain OS=Mus musculus GN=Col1a1 PE=1 SV=4	7.1	0	27.512	4	4	3	1	3	4	3	3	148970000	233850000	164460000	122630000	117570000	118420000	113370000	127160000	167477500	119130000	1.40584	0.089801
Q564F6;P56812;D3Z7Q5	Q564F6;P56812;D3Z7Q5	Programmed cell death protein 5	Pdcd5	MCG128907 OS=Mus musculus GN=Pdcd5 PE=1 SV=1;Programmed cell death protein 5 OS=Mus musculus GN=Pdcd5 PE=1 SV=3;Programmed cell death protein 5 OS=Mus musculus GN=Pdcd5 PE=1 SV=1	61.9	0	27.041	7	7	6	7	8	9	7	6	841250000	696570000	651570000	752510000	989530000	813760000	757900000	1103800000	735475000	916247500	0.802703	0.0899681
Q543N5;Q9QYB1	Q543N5;Q9QYB1	Chloride intracellular channel protein;Chloride intracellular channel protein 4	Clic4	Chloride intracellular channel protein OS=Mus musculus GN=Clic4 PE=1 SV=1;Chloride intracellular channel protein 4 OS=Mus musculus GN=Clic4 PE=1 SV=3	43.5	0	57.008	6	5	7	7	7	12	6	5	94879000	91429000	111270000	84626000	62955000	89664000	88795000	52060000	95551000	73368500	1.30234	0.0901434
Q63918	Q63918	Serum deprivation-response protein	Sdpr	Caveolae-associated protein 2 OS=Mus musculus GN=Cavin2 PE=1 SV=3	48.1	0	27.314	8	5	4	5	5	5	6	5	76296000	73252000	82941000	86474000	118260000	93934000	78114000	99815000	79740750	97530750	0.817596	0.0903964
Q9D0Y8;Q9D0Y8-2	Q9D0Y8;Q9D0Y8-2	39S ribosomal protein L52, mitochondrial	Mrpl52	39S ribosomal protein L52, mitochondrial OS=Mus musculus GN=Mrpl52 PE=1 SV=1;Isoform 2 of 39S ribosomal protein L52, mitochondrial OS=Mus musculus GN=Mrpl52	40.5	0	23.79	3	1	2	1	3	3	2	2	89759000	17498000	27965000	61671000	119410000	65137000	93844000	80409000	49223250	89700000	0.548754	0.090625
Q9QYE6;A0A1Y7VMD3	Q9QYE6	Golgin subfamily A member 5	Golga5	Golgin subfamily A member 5 OS=Mus musculus GN=Golga5 PE=1 SV=2	25	0	122.86	5	9	6	7	8	6	4	10	56785000	50461000	57055000	49771000	48610000	46794000	52554000	40663000	53518000	47155250	1.13493	0.0910102
Q61823	Q61823	Programmed cell death protein 4	Pdcd4	Programmed cell death protein 4 OS=Mus musculus GN=Pdcd4 PE=1 SV=1	14.7	0	7.8301	4	3	4	3	3	4	3	2	25017000	21550000	23795000	16080000	26152000	24356000	31100000	24958000	21610500	26641500	0.811159	0.0910915
Q8R357;O88998;A3KGE4;G3X9Q7;O88998-3;O88998-2;O88998-4	Q8R357;O88998;A3KGE4;G3X9Q7;O88998-3;O88998-2	Noelin	Olfm1	Noelin OS=Mus musculus GN=Olfm1 PE=1 SV=1;Noelin OS=Mus musculus GN=Olfm1 PE=1 SV=1;Noelin OS=Mus musculus GN=Olfm1 PE=1 SV=1;Noelin OS=Mus musculus GN=Olfm1 PE=1 SV=1;Isoform 3 of Noelin OS=Mus musculus GN=Olfm1;Isoform 2 of Noelin OS=Mus musculus GN=Olfm	23.5	0	56.5	7	4	7	5	9	7	10	8	99876000	98257000	117760000	129070000	109710000	142670000	139330000	139260000	111240750	132742500	0.838019	0.0911391
E9Q6R4;E9Q4N7	E9Q6R4;E9Q4N7		Arid1b	AT-rich interactive domain-containing protein 1B OS=Mus musculus GN=Arid1b PE=1 SV=1;AT-rich interactive domain-containing protein 1B OS=Mus musculus GN=Arid1b PE=1 SV=1	1.5	0	4.2729	1	2	1	1	0	2	1	2	5998500	6433700	6121000	5749700	7512400	9111200	6040400	12066000	6075725	8682500	0.699767	0.0914101
Q3YAB2;E9QNK8;Q3YAB3;Q9JJ69-2;Q9JJ69;E0CX94;Q3YAB1;Q3YAA4;Q9JJ69-3;Q9JJ69-4;F7BWB2;E0CXC0;F6TBA6	Q3YAB2;E9QNK8;Q3YAB3;Q9JJ69-2;Q9JJ69;E0CX94;Q3YAB1;Q3YAA4;Q9JJ69-3;Q9JJ69-4	Kv channel-interacting protein 2	Kcnip2	Kv channel-interacting protein 2 OS=Mus musculus GN=Kcnip2 PE=1 SV=1;Kv channel-interacting protein 2 OS=Mus musculus GN=Kcnip2 PE=1 SV=1;Kv channel-interacting protein 2 OS=Mus musculus GN=Kcnip2 PE=1 SV=1;Isoform 2 of Kv channel-interacting protein 2 OS=	23.8	0	33.187	7	6	5	6	6	4	4	2	64299000	63323000	68555000	63853000	71185000	70503000	64496000	78043000	65007500	71056750	0.914867	0.0920192
O08915;D3YW40	O08915;D3YW40	AH receptor-interacting protein	Aip	AH receptor-interacting protein OS=Mus musculus GN=Aip PE=1 SV=1;AH receptor-interacting protein (Fragment) OS=Mus musculus GN=Aip PE=1 SV=1	34.5	0	30.433	10	9	9	8	10	5	7	5	138080000	125110000	146110000	129010000	110590000	118440000	136430000	97315000	134577500	115693750	1.16322	0.0921233
A2AEV7;A0A286YDD1	A2AEV7		Ccdc120	Coiled-coil domain-containing protein 120 OS=Mus musculus GN=Ccdc120 PE=2 SV=1	17.5	0	23.265	2	1	4	2	1	4	5	2	30346000	19747000	22212000	27721000	25915000	49827000	57034000	30394000	25006500	40792500	0.613017	0.0921923
O35972;A0A1B0GQZ1;A0A1B0GSZ9	O35972;A0A1B0GQZ1;A0A1B0GSZ9	39S ribosomal protein L23, mitochondrial	Mrpl23	39S ribosomal protein L23, mitochondrial OS=Mus musculus GN=Mrpl23 PE=1 SV=1;39S ribosomal protein L23, mitochondrial OS=Mus musculus GN=Mrpl23 PE=1 SV=1;39S ribosomal protein L23, mitochondrial OS=Mus musculus GN=Mrpl23 PE=1 SV=1	20.5	0	8.5777	3	2	2	2	1	3	3	1	24017000	25684000	37151000	25913000	18365000	20987000	NA	22210000	28191250	2.05207e+07	1.3738	0.0924035
Q8CD23;Q3TT41;Q3TL52;P09405;Q3TGR3;Q8CE30;Q9CT46	Q8CD23;Q3TT41;Q3TL52;P09405;Q3TGR3;Q8CE30	Nucleolin	Ncl	Uncharacterized protein OS=Mus musculus GN=Ncl PE=2 SV=1;Uncharacterized protein OS=Mus musculus GN=Ncl PE=2 SV=1;Uncharacterized protein OS=Mus musculus GN=Ncl PE=2 SV=1;Nucleolin OS=Mus musculus GN=Ncl PE=1 SV=2;Uncharacterized protein OS=Mus musculus GN	36.2	0	311.17	23	22	22	23	19	28	26	26	1874400000	1913900000	1922000000	2025600000	2110100000	2033300000	1943700000	2289300000	1933975000	2094100000	0.923535	0.0928367
Q9CQ60;Q8CBG6;D3Z4X1;Q8C6M6;F6X8L5	Q9CQ60;Q8CBG6;D3Z4X1	6-phosphogluconolactonase	Pgls	6-phosphogluconolactonase OS=Mus musculus GN=Pgls PE=1 SV=1;6-phosphogluconolactonase OS=Mus musculus GN=Pgls PE=1 SV=1;6-phosphogluconolactonase OS=Mus musculus GN=Pgls PE=1 SV=1	70	0	65.991	12	7	7	6	4	6	10	4	277210000	275590000	305770000	219990000	162440000	253130000	248410000	180100000	269640000	211020000	1.27779	0.0929433
E9Q9N7;Q5RKR3;A0A1L1SS00;A0A1L1SQV1;A0A1L1SV86;A0A1L1SVD6;A0A1L1SSI6;A0A1L1SSZ4	E9Q9N7;Q5RKR3;A0A1L1SS00;A0A1L1SQV1;A0A1L1SV86;A0A1L1SVD6;A0A1L1SSI6;A0A1L1SSZ4	Immunoglobulin superfamily containing leucine-rich repeat protein 2	Islr2	Immunoglobulin superfamily-containing leucine-rich repeat protein 2 OS=Mus musculus GN=Islr2 PE=1 SV=1;Immunoglobulin superfamily containing leucine-rich repeat protein 2 OS=Mus musculus GN=Islr2 PE=1 SV=1;Immunoglobulin superfamily-containing leucine-rich	6	0	34.232	3	2	4	2	0	1	2	2	20400000	26269000	24719000	21357000	16028000	18003000	23949000	16457000	23186250	18609250	1.24595	0.0930186
Q3UIA1;P19426-2;P19426;G3UY39	Q3UIA1;P19426-2;P19426;G3UY39	Negative elongation factor E	Nelfe	Uncharacterized protein OS=Mus musculus GN=Nelfe PE=2 SV=1;Isoform 2 of Negative elongation factor E OS=Mus musculus GN=Nelfe;Negative elongation factor E OS=Mus musculus GN=Nelfe PE=1 SV=2;Negative elongation factor E (Fragment) OS=Mus musculus GN=Nelfe P	29.4	0	25.951	2	3	4	3	4	4	2	5	34490000	33435000	35414000	33780000	41640000	37943000	33134000	44998000	34279750	39428750	0.86941	0.0932231
P99028;Q8BMU6	P99028	Cytochrome b-c1 complex subunit 6, mitochondrial	Uqcrh	Cytochrome b-c1 complex subunit 6, mitochondrial OS=Mus musculus GN=Uqcrh PE=1 SV=2	67.4	0	22.372	9	7	7	5	8	7	8	11	1120300000	1231700000	1155200000	1240800000	1611800000	1333600000	1181400000	1890000000	1187000000	1504200000	0.789124	0.0933716
Q3TJ55;Q80W45;Q3TN38;Q00262;D3YY94	Q3TJ55;Q80W45;Q3TN38;Q00262	Syntaxin-2	Stx2	Syntaxin-2 OS=Mus musculus GN=Stx2 PE=1 SV=1;Syntaxin-2 OS=Mus musculus GN=Stx2 PE=1 SV=1;Uncharacterized protein OS=Mus musculus GN=Stx2 PE=2 SV=1;Syntaxin-2 OS=Mus musculus GN=Stx2 PE=1 SV=1	19.1	0	7.5518	2	3	2	2	3	4	4	1	42435000	46561000	42975000	39087000	45166000	43497000	55250000	56004000	42764500	49979250	0.855645	0.0934083
Q8R0F8	Q8R0F8	Acylpyruvase FAHD1, mitochondrial	Fahd1	Acylpyruvase FAHD1, mitochondrial OS=Mus musculus GN=Fahd1 PE=1 SV=2	33.5	0	83.799	4	5	5	3	2	4	5	2	100350000	80215000	95265000	63151000	64615000	71949000	60428000	71718000	84745250	67177500	1.26151	0.0938967
Q80UU0;O88630	Q80UU0;O88630	Golgi SNAP receptor complex member 1	Gosr1	Golgi SNAP receptor complex member 1 OS=Mus musculus GN=Gosr1 PE=2 SV=1;Golgi SNAP receptor complex member 1 OS=Mus musculus GN=Gosr1 PE=1 SV=2	10.8	0	9.3274	2	1	2	2	1	1	2	2	19769000	44189000	23804000	53121000	14989000	19973000	10364000	NA	35220750	1.51087e+07	2.33116	0.0942991
Q9Z1P7;G3UXN4;A0A068BFV2;A0A068BIR7	Q9Z1P7;G3UXN4;A0A068BFV2;A0A068BIR7	KN motif and ankyrin repeat domain-containing protein 3	Kank3	KN motif and ankyrin repeat domain-containing protein 3 OS=Mus musculus GN=Kank3 PE=1 SV=1;KN motif and ankyrin repeat domain-containing protein 3 OS=Mus musculus GN=Kank3 PE=1 SV=1;Putative KN motif and ankyrin repeat domains 3 isoform 2 OS=Mus musculus G	8.2	0	5.8772	2	1	1	5	1	1	2	0	6837700	9204800	13872000	7411100	NA	4660900	3417400	NA	9331400	4039150	2.31024	0.0943063
Q920X8;Q91VD3;Q91VC2;Q91V69;Q4FJP7;Q3UE54;Q3U6A3;P10810;Q3UB18;Q920X7;Q920X9	Q920X8;Q91VD3;Q91VC2;Q91V69;Q4FJP7;Q3UE54;Q3U6A3;P10810;Q3UB18;Q920X7;Q920X9	Monocyte differentiation antigen CD14	CD14;Cd14	CD14 antigen (Fragment) OS=Mus musculus GN=CD14 PE=4 SV=1;CD14 antigen (Fragment) OS=Mus musculus GN=CD14 PE=4 SV=1;CD14 antigen (Fragment) OS=Mus musculus GN=CD14 PE=4 SV=1;CD14 antigen (Fragment) OS=Mus musculus GN=CD14 PE=4 SV=1;Monocyte differentiation	28.1	0	10.125	2	3	5	4	2	1	1	2	41062000	37343000	51443000	59514000	29239000	NA	NA	32255000	47340500	30747000	1.53968	0.0947221
Q8BK30	Q8BK30	NADH dehydrogenase [ubiquinone] flavoprotein 3, mitochondrial	Ndufv3	NADH dehydrogenase [ubiquinone] flavoprotein 3, mitochondrial OS=Mus musculus GN=Ndufv3 PE=1 SV=1	16.3	0	19.581	3	2	1	1	3	2	0	3	151930000	124350000	123560000	161470000	150260000	157650000	170310000	203050000	140327500	170317500	0.823917	0.0949886
Q91V77;Q9JL08;P56565;Q9D3M4;D3YUT6	Q91V77;Q9JL08;P56565;Q9D3M4	Protein S100;Protein S100-A1	S100a1;S100A1	Protein S100 OS=Mus musculus GN=S100a1 PE=1 SV=1;Protein S100 (Fragment) OS=Mus musculus GN=S100A1 PE=3 SV=1;Protein S100-A1 OS=Mus musculus GN=S100a1 PE=1 SV=2;Protein S100 OS=Mus musculus GN=S100a1 PE=2 SV=1	52.1	0	236.81	9	12	6	10	9	7	9	10	1401900000	549290000	912450000	690020000	497560000	567810000	578890000	391010000	888415000	508817500	1.74604	0.0950081
Q91WE1;D3Z479;D3YVT2;Q9CW22	Q91WE1;D3Z479	Sorting nexin-15	Snx15	Sorting nexin-15 OS=Mus musculus GN=Snx15 PE=1 SV=1;Sorting nexin-15 OS=Mus musculus GN=Snx15 PE=1 SV=1	63.5	0	49.55	10	7	11	10	8	14	10	10	194150000	144080000	176540000	176150000	215960000	194390000	175960000	230950000	172730000	204315000	0.84541	0.0950149
Q3UZD4;Q3UFP6;P70445	Q3UZD4;Q3UFP6;P70445	Eukaryotic translation initiation factor 4E-binding protein 2	Eif4ebp2	Uncharacterized protein OS=Mus musculus GN=Eif4ebp2 PE=2 SV=1;Eif4ebp2 protein OS=Mus musculus GN=Eif4ebp2 PE=1 SV=1;Eukaryotic translation initiation factor 4E-binding protein 2 OS=Mus musculus GN=Eif4ebp2 PE=1 SV=1	35.8	0	4.2524	3	1	1	1	2	1	1	0	11507000	10544000	NA	9589400	9004100	6766900	9405000	NA	10546800	8392000	1.25677	0.0951049
Q99LJ0;A0A0G2JFS0	Q99LJ0	CTTNBP2 N-terminal-like protein	Cttnbp2nl	CTTNBP2 N-terminal-like protein OS=Mus musculus GN=Cttnbp2nl PE=1 SV=1	21.5	0	20.613	4	5	5	1	4	5	4	7	34125000	37357000	36780000	33123000	38326000	36462000	37368000	42450000	35346250	38651500	0.914486	0.0952945
F8WHT3;Q80TY7;F6V431;F6Q3E1	F8WHT3		Prrc2b	Protein PRRC2B OS=Mus musculus GN=Prrc2b PE=1 SV=1	19.3	0	192.46	9	20	16	16	16	10	11	14	160810000	157980000	169930000	186730000	196730000	178690000	173900000	211980000	168862500	190325000	0.887232	0.0958374
Q8R3X4;O35857;A2VCP9	Q8R3X4;O35857	Mitochondrial import inner membrane translocase subunit TIM44	Timm44	Timm44 protein (Fragment) OS=Mus musculus GN=Timm44 PE=2 SV=1;Mitochondrial import inner membrane translocase subunit TIM44 OS=Mus musculus GN=Timm44 PE=1 SV=2	19.1	0	7.6333	2	4	0	4	0	2	6	4	25303000	20118000	21756000	26907000	31749000	30113000	25829000	49614000	23521000	34326250	0.685219	0.0958542
P10852-2	P10852-2	4F2 cell-surface antigen heavy chain	Slc3a2	Isoform 2 of 4F2 cell-surface antigen heavy chain OS=Mus musculus GN=Slc3a2	47.4	0	198.69	36	30	32	38	29	24	32	32	3712200000	4013400000	3528000000	3940800000	3787600000	3173400000	3370700000	3518600000	3798600000	3462575000	1.09704	0.0958824
Q3TDN8;Q8R164	Q3TDN8;Q8R164	Valacyclovir hydrolase	Bphl	Uncharacterized protein OS=Mus musculus GN=Bphl PE=2 SV=1;Valacyclovir hydrolase OS=Mus musculus GN=Bphl PE=1 SV=1	26.1	0	132.73	4	7	6	5	4	6	3	5	43026000	44570000	34734000	37598000	38684000	32853000	34555000	25422000	39982000	32878500	1.21605	0.0960385
P97450;E9QAD6;Q812D0	P97450;E9QAD6	ATP synthase-coupling factor 6, mitochondrial	Atp5j	ATP synthase-coupling factor 6, mitochondrial OS=Mus musculus GN=Atp5j PE=1 SV=1;ATP synthase-coupling factor 6, mitochondrial (Fragment) OS=Mus musculus GN=Atp5j PE=1 SV=8	63.9	0	52.468	12	10	11	11	13	11	8	11	3273100000	2638300000	2772900000	2509700000	2771300000	3437600000	3408100000	3412900000	2798500000	3257475000	0.859101	0.0962002
Q3UHB8	Q3UHB8	Coiled-coil domain-containing protein 177	Ccdc177	Coiled-coil domain-containing protein 177 OS=Mus musculus GN=Ccdc177 PE=1 SV=1	34.1	0	155.57	18	16	18	17	18	19	19	22	206360000	228040000	224530000	254630000	244630000	320880000	258690000	249550000	228390000	268437500	0.850813	0.0963126
Q5XJE5	Q5XJE5	RNA polymerase-associated protein LEO1	Leo1	RNA polymerase-associated protein LEO1 OS=Mus musculus GN=Leo1 PE=1 SV=2	14.4	0	10.494	2	2	1	5	3	4	1	5	18111000	20280000	18274000	23324000	29007000	24024000	19171000	27354000	19997250	24889000	0.803457	0.0966381
Q810U4-2	Q810U4-2	Neuronal cell adhesion molecule	Nrcam	Isoform 2 of Neuronal cell adhesion molecule OS=Mus musculus GN=Nrcam	1.6	0.0014786	2.0495	1	0	2	1	1	1	1	0	224460000	230240000	169310000	167560000	250070000	193650000	307450000	269860000	197892500	255257500	0.775266	0.0973027
S0DHL8;Q3V3V9-2;Q3V3V9;Q14BI8	S0DHL8;Q3V3V9-2;Q3V3V9	Leucine-rich repeat-containing protein 16C	Rltpr	Capping protein, Arp2/3 and myosin-I linker protein 2 OS=Mus musculus GN=Carmil2 PE=1 SV=1;Isoform 2 of Capping protein, Arp2/3 and myosin-I linker protein 2 OS=Mus musculus GN=Carmil2;Capping protein, Arp2/3 and myosin-I linker protein 2 OS=Mus musculus G	19.6	0	246.91	22	24	17	15	26	20	20	20	633720000	618610000	583470000	623760000	797170000	650610000	609700000	759310000	614890000	704197500	0.873178	0.0977105
Q9WTP6-2;Q9WTP6;F7BP55	Q9WTP6-2;Q9WTP6	Adenylate kinase 2, mitochondrial;Adenylate kinase 2, mitochondrial, N-terminally processed	Ak2	Isoform 2 of Adenylate kinase 2, mitochondrial OS=Mus musculus GN=Ak2;Adenylate kinase 2, mitochondrial OS=Mus musculus GN=Ak2 PE=1 SV=5	43.1	0	97.105	7	7	9	8	6	8	6	4	70510000	56353000	66501000	70295000	45333000	56902000	66843000	49322000	65914750	54600000	1.20723	0.0980573
Q9DCW5;P43024	Q9DCW5;P43024	Cytochrome c oxidase subunit 6A, mitochondrial;Cytochrome c oxidase subunit 6A1, mitochondrial	Cox6a1	Cytochrome c oxidase subunit 6A, mitochondrial OS=Mus musculus GN=Cox6a1 PE=1 SV=1;Cytochrome c oxidase subunit 6A1, mitochondrial OS=Mus musculus GN=Cox6a1 PE=1 SV=2	44.6	0	3.8328	1	3	1	2	1	1	1	0	114390000	127690000	98563000	257550000	96402000	86203000	78419000	30429000	149548250	72863250	2.05245	0.098938
Q80TZ3-2;Q80TZ3;Q80TZ3-3;B1B0B8;B1B0B7	Q80TZ3-2;Q80TZ3;Q80TZ3-3	Putative tyrosine-protein phosphatase auxilin	Dnajc6	Isoform 2 of Putative tyrosine-protein phosphatase auxilin OS=Mus musculus GN=Dnajc6;Putative tyrosine-protein phosphatase auxilin OS=Mus musculus GN=Dnajc6 PE=1 SV=2;Isoform 3 of Putative tyrosine-protein phosphatase auxilin OS=Mus musculus GN=Dnajc6	31.3	0	180.68	11	12	12	18	11	10	14	12	400320000	337740000	346080000	339940000	402340000	392850000	388260000	529920000	356020000	428342500	0.831157	0.0991223
E9PYI7;Q6ZQ32;Q3UPW3;F6VG99;E9PYF4;A0T1J8;E0CZD8;B7ZN52;F6TFN2	E9PYI7;Q6ZQ32;Q3UPW3;F6VG99;E9PYF4;A0T1J8;E0CZD8		Lmo7	LIM domain only 7 OS=Mus musculus GN=Lmo7 PE=1 SV=1;MKIAA0858 protein (Fragment) OS=Mus musculus GN=Lmo7 PE=2 SV=1;LIM domain only 7 (Fragment) OS=Mus musculus GN=Lmo7 PE=1 SV=1;LIM domain only 7 (Fragment) OS=Mus musculus GN=Lmo7 PE=1 SV=1;LIM domain only	5.7	0	18.763	3	1	4	4	1	4	1	2	44007000	27590000	24714000	32096000	40680000	44237000	49443000	34868000	32101750	42307000	0.758781	0.099317
Q3V117;Q91V92;Q3TED3;Q3UEA1;Q3UVY4;Q99K05;Q3TS02;Q6P063	Q3V117;Q91V92;Q3TED3;Q3UEA1	ATP-citrate synthase	Acly	ATP-citrate synthase OS=Mus musculus GN=Acly PE=1 SV=1;ATP-citrate synthase OS=Mus musculus GN=Acly PE=1 SV=1;ATP-citrate synthase OS=Mus musculus GN=Acly PE=2 SV=1;Uncharacterized protein (Fragment) OS=Mus musculus GN=Acly PE=2 SV=1	19.3	0	33.815	9	8	7	7	8	7	12	8	73418000	87253000	65067000	58601000	85888000	75627000	115650000	89181000	71084750	91586500	0.776149	0.0995102
A2AF31;Q8C0W0;A2AF33	A2AF31;Q8C0W0;A2AF33		Tmsb15b2;Tmsb15l;Tmsb15b1	Thymosin beta 15b2 OS=Mus musculus GN=Tmsb15b2 PE=1 SV=1;Thymosin beta 15b-like OS=Mus musculus GN=Tmsb15l PE=1 SV=1;Thymosin beta 15b1 OS=Mus musculus GN=Tmsb15b1 PE=1 SV=1	60	0	16.158	1	2	2	2	1	1	1	1	25565000	21426000	29733000	25177000	44315000	24122000	32398000	36334000	25475250	34292250	0.742887	0.09957
B1AV75;Q3UJP5;Q9D005	B1AV75;Q3UJP5;Q9D005	Protein C8orf37 homolog	2610301B20Rik	RIKEN cDNA 2610301B20 gene OS=Mus musculus GN=2610301B20Rik PE=1 SV=1;Protein C8orf37 homolog OS=Mus musculus PE=1 SV=1;Uncharacterized protein OS=Mus musculus GN=2610301B20Rik PE=2 SV=1	12.9	0	20.455	1	2	1	1	3	2	1	4	9842500	9917100	12753000	9528100	7910400	9657700	9646700	6593800	10510175	8452150	1.24349	0.0995913
P02798;Q6VEU6;CON__P67983	P02798;Q6VEU6;CON__P67983	Metallothionein-2;Metallothionein	Mt2	Metallothionein-2 OS=Mus musculus GN=Mt2 PE=1 SV=2;Metallothionein OS=Mus musculus PE=2 SV=1;	52.5	0	32.211	3	5	4	4	2	3	2	3	22899000	22860000	12591000	22505000	15908000	13787000	15319000	15703000	20213750	15179250	1.33167	0.0996357
Q9CPQ1;A0A0G2JDA6;D3Z6E1	Q9CPQ1	Cytochrome c oxidase subunit 6C	Cox6c	Cytochrome c oxidase subunit 6C OS=Mus musculus GN=Cox6c PE=1 SV=3	52.6	0	29.499	9	7	9	8	8	11	8	6	1217400000	996160000	996440000	1230100000	1399700000	1329700000	1364900000	1091400000	1110025000	1296425000	0.85622	0.0998675
Q545I6;Q9ES94;Q9WUU7	Q545I6;Q9ES94;Q9WUU7	Cathepsin Z	Ctsz	Cathepsin Z, isoform CRA_b OS=Mus musculus GN=Ctsz PE=1 SV=1;Cathepsin Z OS=Mus musculus GN=Ctsz PE=2 SV=1;Cathepsin Z OS=Mus musculus GN=Ctsz PE=1 SV=1	28.4	0	3.8721	1	4	0	1	0	0	3	0	27226000	34556000	29017000	22541000	NA	NA	22282000	17329000	28335000	19805500	1.43066	0.101202
B9EIE8;Q9DA03	B9EIE8;Q9DA03	Complex III assembly factor LYRM7	Lyrm7	LYR motif containing 7 OS=Mus musculus GN=Lyrm7 PE=2 SV=1;Complex III assembly factor LYRM7 OS=Mus musculus GN=Lyrm7 PE=3 SV=2	35.3	0	29.209	4	5	3	2	1	5	3	3	101340000	105220000	83251000	112520000	124000000	128500000	96276000	140790000	100582750	122391500	0.821812	0.101234
A6H6H9;Q5QGZ6;Q61818-2;Q61818	A6H6H9;Q5QGZ6;Q61818-2;Q61818	Retinoic acid-induced protein 1	Rai1	Rai1 protein OS=Mus musculus GN=Rai1 PE=2 SV=1;Retinoic acid induced 1 OS=Mus musculus GN=Rai1 PE=2 SV=1;Isoform 2 of Retinoic acid-induced protein 1 OS=Mus musculus GN=Rai1;Retinoic acid-induced protein 1 OS=Mus musculus GN=Rai1 PE=1 SV=3	2.4	0	11.772	2	0	0	0	2	0	3	3	6181800	4882000	2839700	NA	NA	NA	7523900	7623200	4634500	7573550	0.611932	0.101268
Q3UWX7;P10711;Q3UPE0;E9PYD5;P10711-2;Q3UV78;B7ZCS4;F6XMY4;Q810R3;Q9QVN7	Q3UWX7;P10711;Q3UPE0;E9PYD5;P10711-2	Transcription elongation factor A protein 1	Tcea1	Uncharacterized protein OS=Mus musculus GN=Tcea1 PE=2 SV=1;Transcription elongation factor A protein 1 OS=Mus musculus GN=Tcea1 PE=1 SV=2;Uncharacterized protein OS=Mus musculus GN=Tcea1 PE=2 SV=1;Transcription elongation factor A protein 1 OS=Mus musculus	64.8	0	323.31	16	14	17	19	16	18	15	18	556510000	559640000	565740000	595050000	664670000	639710000	561050000	797090000	569235000	665630000	0.855182	0.10134
Q80YN3;Q14DK3;A2AVX1;Q14CE2;E9Q8Q5	Q80YN3;Q14DK3;A2AVX1;Q14CE2;E9Q8Q5	Breast carcinoma-amplified sequence 1 homolog	Bcas1	Breast carcinoma-amplified sequence 1 homolog OS=Mus musculus GN=Bcas1 PE=1 SV=3;Bcas1 protein OS=Mus musculus GN=Bcas1 PE=2 SV=1;Breast carcinoma-amplified sequence 1 homolog OS=Mus musculus GN=Bcas1 PE=1 SV=1;Bcas1 protein OS=Mus musculus GN=Bcas1 PE=2 S	42.3	0	323.31	21	24	16	19	27	19	20	28	1246800000	1203700000	996430000	1412300000	2570700000	1216400000	1402900000	2501300000	1214807500	1922825000	0.631783	0.101561
P24549;B2RTL5;O35945	P24549;B2RTL5;O35945	Retinal dehydrogenase 1;Aldehyde dehydrogenase, cytosolic 1	Aldh1a1;Aldh1a7	Retinal dehydrogenase 1 OS=Mus musculus GN=Aldh1a1 PE=1 SV=5;Aldehyde dehydrogenase family 1, subfamily A7 OS=Mus musculus GN=Aldh1a7 PE=1 SV=1;Aldehyde dehydrogenase, cytosolic 1 OS=Mus musculus GN=Aldh1a7 PE=1 SV=1	16.4	0	11.149	3	1	0	2	2	2	1	1	22621000	26515000	17480000	21330000	31049000	25610000	25095000	24637000	21986500	26597750	0.82663	0.101923
Q9CZN4-3;Q9CZN4	Q9CZN4-3;Q9CZN4	Protein shisa-9	Shisa9	Isoform 3 of Protein shisa-9 OS=Mus musculus GN=Shisa9;Protein shisa-9 OS=Mus musculus GN=Shisa9 PE=1 SV=2	23.2	0	15.779	2	6	5	3	4	6	2	2	92949000	81687000	87425000	92168000	83549000	102830000	115860000	109530000	88557250	102942250	0.860261	0.101957
Q4FJK0;Q9CQ62	Q4FJK0;Q9CQ62	2,4-dienoyl-CoA reductase, mitochondrial	Decr1	Decr1 protein OS=Mus musculus GN=Decr1 PE=1 SV=1;2,4-dienoyl-CoA reductase, mitochondrial OS=Mus musculus GN=Decr1 PE=1 SV=1	18.8	0	29.987	6	4	3	4	3	3	3	1	63861000	52073000	33152000	33799000	86556000	54062000	57359000	65495000	45721250	65868000	0.694134	0.102035
P99027	P99027	60S acidic ribosomal protein P2	Rplp2	60S acidic ribosomal protein P2 OS=Mus musculus GN=Rplp2 PE=1 SV=3	95.7	0	202.51	16	15	13	12	16	15	14	16	2939600000	2241400000	2449600000	2108800000	2871600000	2822900000	2654300000	2843900000	2434850000	2798175000	0.870156	0.102566
Q3TQK9;E9PXB7;Q8CFI0-3;Q8CFI0;A0A286YDR6;Q80U03;Q641N8;A0A286YCM8;G3X9H8;Q8CFI0-2	Q3TQK9;E9PXB7;Q8CFI0-3;Q8CFI0;A0A286YDR6;Q80U03;Q641N8	E3 ubiquitin-protein ligase NEDD4-like	Nedd4l	Uncharacterized protein (Fragment) OS=Mus musculus GN=Nedd4l PE=2 SV=1;E3 ubiquitin-protein ligase NEDD4-like OS=Mus musculus GN=Nedd4l PE=1 SV=1;Isoform 3 of E3 ubiquitin-protein ligase NEDD4-like OS=Mus musculus GN=Nedd4l;E3 ubiquitin-protein ligase NEDD	3.9	0.0028763	1.8141	1	2	0	0	0	0	0	1	12576000	11454000	12275000	NA	13356000	NA	NA	12969000	1.21017e+07	13162500	0.919405	0.102604
E9Q1K3;A0A0J9YVI4;Q8BJT2;D3Z0T1;F6V4G5	E9Q1K3		Add1	Alpha-adducin OS=Mus musculus GN=Add1 PE=1 SV=1	48.2	0	193.98	28	24	21	20	21	23	15	20	847990000	672310000	757160000	684010000	631770000	623270000	732080000	555760000	740367500	635720000	1.16461	0.10278
Q3TRJ7;Q62419;Q3U3C4;Q3TJB4	Q3TRJ7;Q62419;Q3U3C4;Q3TJB4	Endophilin-A2	Sh3gl1	SH3-domain GRB2-like 1 OS=Mus musculus GN=Sh3gl1 PE=1 SV=1;Endophilin-A2 OS=Mus musculus GN=Sh3gl1 PE=1 SV=1;Uncharacterized protein OS=Mus musculus GN=Sh3gl1 PE=2 SV=1;Uncharacterized protein OS=Mus musculus GN=Sh3gl1 PE=2 SV=1	68.8	0	188.64	24	27	27	21	34	26	27	30	3913500000	3587200000	4142500000	3853700000	4458300000	4332800000	3852800000	4187400000	3874225000	4207825000	0.920719	0.102836
Q80W21;D3YVP6;D3YVP5;E9QAC8;D3YZ29	Q80W21;D3YVP6;D3YVP5;E9QAC8;D3YZ29	Glutathione S-transferase Mu 7	Gstm7	Glutathione S-transferase Mu 7 OS=Mus musculus GN=Gstm7 PE=1 SV=1;Glutathione S-transferase Mu 7 OS=Mus musculus GN=Gstm7 PE=1 SV=2;Glutathione S-transferase Mu 7 OS=Mus musculus GN=Gstm7 PE=1 SV=1;Glutathione S-transferase Mu 7 (Fragment) OS=Mus musculus	52.3	0	22.004	6	8	5	4	5	6	6	5	79392000	85293000	82574000	84917000	81563000	70402000	82200000	69664000	83044000	75957250	1.0933	0.102848
E9Q242;Q3TMB8;P54822;E9Q3T7;A0A0G2JFL8	E9Q242;Q3TMB8;P54822;E9Q3T7	Adenylosuccinate lyase	Adsl	Adenylosuccinate lyase OS=Mus musculus GN=Adsl PE=1 SV=1;Adenylosuccinate lyase OS=Mus musculus GN=Adsl PE=2 SV=1;Adenylosuccinate lyase OS=Mus musculus GN=Adsl PE=1 SV=2;Adenylosuccinate lyase OS=Mus musculus GN=Adsl PE=1 SV=1	10.2	0	9.3239	2	2	3	3	2	2	2	2	23441000	15042000	18417000	12828000	13146000	11502000	13571000	13387000	17432000	12901500	1.35116	0.103009
Q3TCN2;Q3TCN2-2	Q3TCN2;Q3TCN2-2	Putative phospholipase B-like 2;Putative phospholipase B-like 2 28 kDa form;Putative phospholipase B-like 2 40 kDa form;Putative phospholipase B-like 2 15 kDa form	Plbd2	Putative phospholipase B-like 2 OS=Mus musculus GN=Plbd2 PE=1 SV=2;Isoform 2 of Putative phospholipase B-like 2 OS=Mus musculus GN=Plbd2	14	0	58.158	5	5	7	5	4	4	7	4	71952000	65550000	68102000	51456000	58638000	59084000	49304000	50146000	64265000	54293000	1.18367	0.103162
Q9D5T0;Q9D9C1	Q9D5T0;Q9D9C1	ATPase family AAA domain-containing protein 1	Atad1	ATPase family AAA domain-containing protein 1 OS=Mus musculus GN=Atad1 PE=1 SV=1;Uncharacterized protein (Fragment) OS=Mus musculus GN=Atad1 PE=2 SV=2	22.7	0	5.7416	3	1	3	2	0	0	2	0	15059000	9911300	21158000	14793000	NA	6748100	13180000	5779600	15230325	8.56923e+06	1.77733	0.10321
Z4YK03;Q9D154;Q8BK60	Z4YK03;Q9D154;Q8BK60	Leukocyte elastase inhibitor A	Serpinb1a	Leukocyte elastase inhibitor A (Fragment) OS=Mus musculus GN=Serpinb1a PE=1 SV=2;Leukocyte elastase inhibitor A OS=Mus musculus GN=Serpinb1a PE=1 SV=1;Uncharacterized protein OS=Mus musculus GN=Serpinb1a PE=2 SV=1	34	0	6.7429	3	1	1	2	1	0	4	3	102060000	92472000	80415000	84588000	127390000	86882000	155730000	107560000	89883750	119390500	0.752855	0.104228
F8WHU9;Q62384;Q9JJA1;Q8C8U3;Q3TI08;Q3TY03;Q3TIH8;Q9CUE2	F8WHU9;Q62384;Q9JJA1;Q8C8U3;Q3TI08;Q3TY03;Q3TIH8;Q9CUE2	Zinc finger protein ZPR1	Zpr1	Zinc finger protein ZPR1 (Fragment) OS=Mus musculus GN=Zpr1 PE=1 SV=1;Zinc finger protein ZPR1 OS=Mus musculus GN=Zpr1 PE=1 SV=1;Brain cDNA, clone MNCb-6015, similar to Mus musculus zinc finger protein 259 (Zfp259), mRNA OS=Mus musculus GN=Zpr1 PE=2 SV=1;U	43	0	89.678	6	5	9	5	7	9	9	7	161950000	144910000	168410000	167730000	236930000	159650000	172610000	235800000	160750000	201247500	0.798768	0.10426
Q546K1;Q9CX80;Q8BN80	Q546K1;Q9CX80;Q8BN80	Cytoglobin	Cygb	Cytoglobin OS=Mus musculus GN=Cygb PE=1 SV=1;Cytoglobin OS=Mus musculus GN=Cygb PE=1 SV=1;Uncharacterized protein OS=Mus musculus GN=Cygb PE=2 SV=1	36.3	0	6.9093	2	3	3	1	3	0	3	2	24431000	31133000	24716000	20542000	22193000	21334000	20880000	18707000	25205500	20778500	1.21306	0.104423
Q9JKF6	Q9JKF6	Nectin-1	Pvrl1	Nectin-1 OS=Mus musculus GN=Nectin1 PE=1 SV=3	25.6	0	67.673	16	14	12	13	10	20	13	16	297610000	221310000	284530000	263270000	308410000	377820000	277530000	309170000	266680000	318232500	0.838004	0.104538
Q3ULL5;Q99L45;E0CXJ3	Q3ULL5;Q99L45	Eukaryotic translation initiation factor 2 subunit 2	Eif2s2	Eif2s2 protein OS=Mus musculus GN=Eif2s2 PE=1 SV=1;Eukaryotic translation initiation factor 2 subunit 2 OS=Mus musculus GN=Eif2s2 PE=1 SV=1	37.2	0	28.419	6	6	5	4	5	4	6	8	162160000	140860000	143620000	154950000	127420000	143500000	114820000	147200000	150397500	133235000	1.12881	0.104766
A0A1Y7VNZ5;Q3TBR1;Q8BGR8;Q8BGR8-2	A0A1Y7VNZ5;Q3TBR1;Q8BGR8;Q8BGR8-2	GSK3-beta interaction protein	Gskip	GSK3B-interacting protein OS=Mus musculus GN=Gskip PE=1 SV=1;RIKEN cDNA 4933433P14, isoform CRA_b OS=Mus musculus GN=Gskip PE=2 SV=1;GSK3B-interacting protein OS=Mus musculus GN=Gskip PE=2 SV=1;Isoform 2 of GSK3B-interacting protein OS=Mus musculus GN=Gski	27.8	0	3.7258	2	3	2	2	2	3	2	1	22302000	25114000	18600000	22676000	32278000	28373000	20522000	29216000	22173000	27597250	0.80345	0.104843
Q0PD53;P61294	Q0PD53;P61294	Ras-related protein Rab-6B	Rab6b	RAB6B, member RAS oncogene family OS=Mus musculus GN=Rab6b PE=1 SV=1;Ras-related protein Rab-6B OS=Mus musculus GN=Rab6b PE=1 SV=1	37	0	111.51	6	4	7	5	5	7	8	5	345340000	313350000	329600000	271060000	375260000	432300000	528550000	304180000	314837500	410072500	0.767761	0.105588
O70400;Q3TZ17;S4R1V0	O70400;Q3TZ17;S4R1V0	PDZ and LIM domain protein 1	Pdlim1	PDZ and LIM domain protein 1 OS=Mus musculus GN=Pdlim1 PE=1 SV=4;Uncharacterized protein OS=Mus musculus GN=Pdlim1 PE=2 SV=1;PDZ and LIM domain protein 1 (Fragment) OS=Mus musculus GN=Pdlim1 PE=1 SV=1	49.8	0	55.456	3	4	4	5	4	8	7	5	147890000	113430000	135550000	124720000	151990000	200390000	126750000	174300000	130397500	163357500	0.798234	0.106246
Q3UGR5;Q3UGR5-2	Q3UGR5	Haloacid dehalogenase-like hydrolase domain-containing protein 2	Hdhd2	Haloacid dehalogenase-like hydrolase domain-containing protein 2 OS=Mus musculus GN=Hdhd2 PE=1 SV=2	43.2	0	33.743	7	5	4	4	3	4	5	1	117650000	122340000	117810000	101660000	97931000	106520000	111910000	79985000	114865000	99086500	1.15924	0.107015
Q5DU31;Q5DU31-2;Q3UX69;D3YVQ1;Q5DU31-3;D3Z0U6	Q5DU31;Q5DU31-2;Q3UX69;D3YVQ1;Q5DU31-3	Interactor protein for cytohesin exchange factors 1	Ipcef1	Interactor protein for cytohesin exchange factors 1 OS=Mus musculus GN=Ipcef1 PE=1 SV=2;Isoform 2 of Interactor protein for cytohesin exchange factors 1 OS=Mus musculus GN=Ipcef1;Interactor protein for cytohesin exchange factors 1 OS=Mus musculus GN=Ipcef1	19.7	0	3.4264	2	2	1	1	4	3	2	1	35311000	37421000	35582000	34997000	42612000	52552000	40471000	35326000	35827750	42740250	0.838267	0.107163
Q3U7F3;Q3TIK8;Q3TFB1;Q5EBP8;Q3UK83;P49312;P49312-2;B7ZWG9;V9GXF8	Q3U7F3;Q3TIK8;Q3TFB1;Q5EBP8;Q3UK83;P49312;P49312-2	Heterogeneous nuclear ribonucleoprotein A1;Heterogeneous nuclear ribonucleoprotein A1, N-terminally processed	Hnrnpa1	Uncharacterized protein OS=Mus musculus GN=Hnrnpa1 PE=2 SV=1;Uncharacterized protein OS=Mus musculus GN=Hnrnpa1 PE=2 SV=1;Uncharacterized protein OS=Mus musculus GN=Hnrnpa1 PE=2 SV=1;Heterogeneous nuclear ribonucleoprotein A1 OS=Mus musculus GN=Hnrnpa1 PE=	33.8	0	56.259	7	6	6	9	6	5	6	3	123650000	137930000	113330000	128260000	82731000	98531000	136010000	84821000	125792500	100523250	1.25138	0.1073
P46660	P46660	Alpha-internexin	Ina	Alpha-internexin OS=Mus musculus GN=Ina PE=1 SV=3	70.3	0	323.31	84	68	72	62	74	77	75	63	10056000000	10638000000	11418000000	10826000000	12273000000	10935000000	11117000000	11746000000	10734500000	11517750000	0.931996	0.108132
Q4KL76;Q64433;Q9JI95	Q4KL76;Q64433;Q9JI95	10 kDa heat shock protein, mitochondrial	Hspe1;Cpn10-rs1	Heat shock protein 1 (Chaperonin 10) OS=Mus musculus GN=Hspe1 PE=1 SV=1;10 kDa heat shock protein, mitochondrial OS=Mus musculus GN=Hspe1 PE=1 SV=2;CPN10-like protein OS=Mus musculus GN=Cpn10-rs1 PE=3 SV=1	88.2	0	26.051	22	14	17	20	20	19	14	24	6921100000	6181800000	5654300000	6241300000	6860600000	6868200000	6475200000	8090200000	6249625000	7073550000	0.88352	0.108181
Q9Z2Y3;Q9Z2Y3-3;Q9Z2Y3-2;D3Z6A7;E9Q0I7;E9Q0I8;Q3UVL6;Q5D052;D3Z6A8;D3Z6A9;Q9Z2Y3-5;Q9Z2Y3-4;Q8C655;REV__Q674R4;REV__E9Q4S3	Q9Z2Y3;Q9Z2Y3-3;Q9Z2Y3-2;D3Z6A7;E9Q0I7	Homer protein homolog 1	Homer1	Homer protein homolog 1 OS=Mus musculus GN=Homer1 PE=1 SV=2;Isoform 3 of Homer protein homolog 1 OS=Mus musculus GN=Homer1;Isoform 2 of Homer protein homolog 1 OS=Mus musculus GN=Homer1;Homer protein homolog 1 OS=Mus musculus GN=Homer1 PE=1 SV=1;Homer prot	74	0	323.31	23	22	18	26	22	25	21	28	1290600000	1204900000	1385900000	1388600000	1334500000	1610700000	1591700000	1370100000	1317500000	1476750000	0.892162	0.10882
Q9D1B9	Q9D1B9	39S ribosomal protein L28, mitochondrial	Mrpl28	39S ribosomal protein L28, mitochondrial OS=Mus musculus GN=Mrpl28 PE=1 SV=3	8.6	0	6.1709	2	0	2	2	1	1	2	0	5672900	1552600	6927700	NA	2254700	1429000	2965200	705380	4.71773e+06	1838570	2.56598	0.108835
Q8BJW6-2;Q8BJW6	Q8BJW6-2;Q8BJW6	Eukaryotic translation initiation factor 2A;Eukaryotic translation initiation factor 2A, N-terminally processed	Eif2a	Isoform 2 of Eukaryotic translation initiation factor 2A OS=Mus musculus GN=Eif2a;Eukaryotic translation initiation factor 2A OS=Mus musculus GN=Eif2a PE=1 SV=2	12.1	0	12.801	1	2	3	3	2	1	2	3	20304000	34803000	16912000	31989000	22710000	10955000	11904000	19244000	26002000	16203250	1.60474	0.109162
O35969;O35969-2	O35969;O35969-2	Guanidinoacetate N-methyltransferase	Gamt	Guanidinoacetate N-methyltransferase OS=Mus musculus GN=Gamt PE=1 SV=1;Isoform 2 of Guanidinoacetate N-methyltransferase OS=Mus musculus GN=Gamt	16.1	0	5.2226	1	3	0	3	1	2	3	1	11472000	8373000	10109000	6589300	NA	7465400	6817900	4874900	9135825	6.38607e+06	1.43059	0.109167
A2AWI7	A2AWI7		Sh3glb2	Endophilin-B2 OS=Mus musculus GN=Sh3glb2 PE=1 SV=1	57.7	0	190.28	21	25	18	29	18	26	24	24	2858700000	3026400000	3091400000	3166100000	3651200000	3304400000	2926000000	3754700000	3035650000	3409075000	0.890461	0.109297
Q810B1;Q6P060;Q5RL20;Q99N89	Q810B1;Q6P060;Q5RL20;Q99N89	39S ribosomal protein L43, mitochondrial	Mrpl43	Mitochondrial ribosomal protein L43 (Fragment) OS=Mus musculus GN=Mrpl43 PE=2 SV=1;Mrpl43 protein (Fragment) OS=Mus musculus GN=Mrpl43 PE=2 SV=1;39S ribosomal protein L43, mitochondrial OS=Mus musculus GN=Mrpl43 PE=1 SV=1;39S ribosomal protein L43, mitocho	25.2	0	3.0764	2	2	2	2	2	3	2	3	44180000	40114000	40579000	56869000	62568000	48223000	51133000	76850000	45435500	59693500	0.761147	0.109455
Q9CWZ3-2;Q9CWZ3;A0A0G2JEA9;A0A0G2JFX7;A0A0N4SUH6;Q9CT44	Q9CWZ3-2;Q9CWZ3;A0A0G2JEA9;A0A0G2JFX7;A0A0N4SUH6	RNA-binding protein 8A	Rbm8a	Isoform 2 of RNA-binding protein 8A OS=Mus musculus GN=Rbm8a;RNA-binding protein 8A OS=Mus musculus GN=Rbm8a PE=1 SV=4;RNA-binding protein 8A OS=Mus musculus GN=Rbm8a PE=1 SV=1;RNA-binding protein 8A OS=Mus musculus GN=Rbm8a PE=1 SV=1;RNA-binding protein 8	31.2	0	21.641	5	3	4	5	2	3	6	4	64491000	50290000	96629000	77767000	48421000	60030000	59586000	33558000	72294250	50398750	1.43445	0.109521
O88569;O88569-2;B7ZP22;O88569-3;A0A0N4SUM2	O88569;O88569-2;B7ZP22;O88569-3	Heterogeneous nuclear ribonucleoproteins A2/B1	Hnrnpa2b1	Heterogeneous nuclear ribonucleoproteins A2/B1 OS=Mus musculus GN=Hnrnpa2b1 PE=1 SV=2;Isoform 2 of Heterogeneous nuclear ribonucleoproteins A2/B1 OS=Mus musculus GN=Hnrnpa2b1;Heterogeneous nuclear ribonucleoprotein A2/B1 OS=Mus musculus GN=Hnrnpa2b1 PE=2 S	71.7	0	323.31	26	30	31	37	24	31	31	24	3603000000	4099600000	4168600000	3917000000	3166200000	3856200000	3814300000	2779200000	3947050000	3403975000	1.15954	0.110579
P43274	P43274	Histone H1.4	Hist1h1e	Histone H1.4 OS=Mus musculus GN=Hist1h1e PE=1 SV=2	15.5	0	132.21	12	11	11	12	14	10	13	15	6915600000	5429900000	5896600000	7785000000	7546100000	7558400000	7301800000	7595800000	6506775000	7500525000	0.867509	0.110599
F6SVV1;Q4FZE6;P62082	F6SVV1;Q4FZE6;P62082	40S ribosomal protein S7	Gm9493;Rps7	40S ribosomal protein S7 OS=Mus musculus GN=Gm9493 PE=3 SV=1;40S ribosomal protein S7 OS=Mus musculus GN=Rps7 PE=2 SV=1;40S ribosomal protein S7 OS=Mus musculus GN=Rps7 PE=2 SV=1	23.4	0	68.58	3	3	3	4	4	3	2	5	123440000	184490000	125580000	126110000	113500000	115380000	119940000	83160000	139905000	107995000	1.29548	0.110863
Q9EPL2-2;Q9EPL2	Q9EPL2-2;Q9EPL2	Calsyntenin-1;Soluble Alc-alpha;CTF1-alpha	Clstn1	Isoform 2 of Calsyntenin-1 OS=Mus musculus GN=Clstn1;Calsyntenin-1 OS=Mus musculus GN=Clstn1 PE=1 SV=1	10.4	0	6.7931	1	2	2	1	1	5	2	0	35358000	36804000	41843000	34978000	36692000	48772000	48296000	NA	37245750	4.45867e+07	0.835356	0.111082
Q6ZWZ4;Q5M9L1;P47964;D3YX71	Q6ZWZ4;Q5M9L1;P47964	60S ribosomal protein L36	Rpl36	60S ribosomal protein L36 OS=Mus musculus GN=Rpl36 PE=1 SV=1;60S ribosomal protein L36 OS=Mus musculus GN=Rpl36 PE=2 SV=1;60S ribosomal protein L36 OS=Mus musculus GN=Rpl36 PE=3 SV=2	30.5	0	17.699	1	5	3	3	3	3	2	4	77431000	135760000	78789000	126090000	152260000	118850000	123370000	168480000	104517500	140740000	0.742628	0.111242
Q3USP9;P28184;A0A1D5RLI5;A0A1D5RLF4	Q3USP9;P28184	Metallothionein;Metallothionein-3	Mt3	Metallothionein OS=Mus musculus GN=Mt3 PE=1 SV=1;Metallothionein-3 OS=Mus musculus GN=Mt3 PE=1 SV=1	73.5	0	23.307	7	9	7	9	7	6	5	8	255070000	387670000	307070000	358080000	394020000	461170000	391120000	343530000	326972500	397460000	0.822655	0.112254
Q8BL65-4;Q8BL65-2;Q8BL65-3;E9Q0W6;Q3U409;F6VVW4	Q8BL65-4;Q8BL65-2;Q8BL65-3;E9Q0W6;Q3U409;F6VVW4		Ablim2	Isoform 4 of Actin-binding LIM protein 2 OS=Mus musculus GN=Ablim2;Isoform 2 of Actin-binding LIM protein 2 OS=Mus musculus GN=Ablim2;Isoform 3 of Actin-binding LIM protein 2 OS=Mus musculus GN=Ablim2;Actin-binding LIM protein 2 OS=Mus musculus GN=Ablim2 P	30.3	0	84.725	8	4	8	7	5	3	4	7	102950000	104430000	120260000	86080000	125040000	119700000	132720000	104480000	103430000	120485000	0.858447	0.112768
Q4VAE3	Q4VAE3	Transmembrane protein 65	Tmem65	Transmembrane protein 65 OS=Mus musculus GN=Tmem65 PE=1 SV=1	19.2	0	4.8557	3	2	2	3	3	2	4	1	26437000	35281000	29658000	27533000	46823000	44630000	36929000	26951000	29727250	38833250	0.76551	0.112791
G3X9V0;Q5SVP3;P97372;E0CZ90;Q99LN3	G3X9V0;Q5SVP3;P97372;E0CZ90	Proteasome activator complex subunit 2	Psme2;PSME2b	MCG22048, isoform CRA_a OS=Mus musculus GN=Psme2 PE=1 SV=1;MCG22048, isoform CRA_c OS=Mus musculus GN=PSME2b PE=1 SV=1;Proteasome activator complex subunit 2 OS=Mus musculus GN=Psme2 PE=1 SV=4;Proteasome activator complex subunit 2 (Fragment) OS=Mus muscul	51.1	0	124.51	9	5	8	7	5	10	9	8	470070000	546420000	401500000	602570000	302140000	310960000	408920000	510620000	505140000	383160000	1.31835	0.112909
Q3TDD1;A0A1L1SRE8;Q91ZJ1;Q8VCT0;Q3U8R7;Q3TVR4;P35951	Q3TDD1;A0A1L1SRE8;Q91ZJ1;Q8VCT0;Q3U8R7;Q3TVR4;P35951	Low-density lipoprotein receptor	Ldlr	Uncharacterized protein OS=Mus musculus GN=Ldlr PE=2 SV=1;Low-density lipoprotein receptor OS=Mus musculus GN=Ldlr PE=1 SV=1;Low density lipoprotein receptor OS=Mus musculus GN=Ldlr PE=2 SV=1;Low density lipoprotein receptor OS=Mus musculus GN=Ldlr PE=2 SV	6.7	0	6.6408	1	3	1	0	1	1	0	0	NA	10642000	11130000	15314000	17459000	19385000	13733000	NA	12362000	16859000	0.733258	0.11335
E9PW07;Q66L44	E9PW07;Q66L44	Protein Dos	Dos	Voltage-dependent calcium channel beta subunit-associated regulatory protein OS=Mus musculus GN=Cbarp PE=1 SV=2;Voltage-dependent calcium channel beta subunit-associated regulatory protein OS=Mus musculus GN=Cbarp PE=1 SV=4	27.8	0	61.707	13	9	5	10	10	7	9	8	154730000	129500000	122450000	168270000	193040000	152300000	153020000	208270000	143737500	176657500	0.813651	0.113734
O08539;Q8C5M9	O08539	Myc box-dependent-interacting protein 1	Bin1	Myc box-dependent-interacting protein 1 OS=Mus musculus GN=Bin1 PE=1 SV=1	54.3	0	323.31	49	55	49	49	56	54	49	69	12310000000	12933000000	13066000000	14284000000	18264000000	13222000000	13727000000	19514000000	13148250000	16181750000	0.812536	0.11382
P56213	P56213	FAD-linked sulfhydryl oxidase ALR	Gfer	FAD-linked sulfhydryl oxidase ALR OS=Mus musculus GN=Gfer PE=1 SV=2	48.5	0	116.18	4	7	6	6	7	4	7	8	181860000	190990000	171180000	183950000	229970000	207120000	172440000	263980000	181995000	218377500	0.833396	0.114153
O88737;O88737-2;V9GX98;Q3UXD6;Q3TUN1;Q3V2Z5;Q3UYU7;Q8BL48-2;Q8BL48	O88737;O88737-2	Protein bassoon	Bsn	Protein bassoon OS=Mus musculus GN=Bsn PE=1 SV=4;Isoform 2 of Protein bassoon OS=Mus musculus GN=Bsn	63.7	0	323.31	157	154	153	168	151	177	158	165	6939300000	7095600000	7394300000	7840600000	7455700000	8543500000	8105400000	7548400000	7317450000	7913250000	0.924709	0.114234
Q9D394;Q9D394-3;Q8BLC2	Q9D394;Q9D394-3	Protein RUFY3	Rufy3	Protein RUFY3 OS=Mus musculus GN=Rufy3 PE=1 SV=1;Isoform 3 of Protein RUFY3 OS=Mus musculus GN=Rufy3	7.9	0	8.6657	2	1	1	2	2	2	2	2	20772000	20234000	26787000	20490000	23302000	35652000	25565000	26869000	22070750	27847000	0.792572	0.114484
Q3ULN6;Q8R127;J3QNN5	Q3ULN6;Q8R127;J3QNN5	Saccharopine dehydrogenase-like oxidoreductase	Sccpdh	Uncharacterized protein OS=Mus musculus GN=Sccpdh PE=2 SV=1;Saccharopine dehydrogenase-like oxidoreductase OS=Mus musculus GN=Sccpdh PE=1 SV=1;Saccharopine dehydrogenase-like oxidoreductase OS=Mus musculus GN=Sccpdh PE=1 SV=1	14.2	0	6.6937	0	0	1	1	2	1	2	1	11051000	9054400	NA	8819200	NA	11862000	17440000	NA	9.64153e+06	14651000	0.65808	0.114531
Q8BFY6	Q8BFY6	Peflin	Pef1	Peflin OS=Mus musculus GN=Pef1 PE=1 SV=1	29.5	0	78.864	5	2	1	4	1	4	3	5	119970000	159770000	96584000	88212000	40890000	65002000	100620000	99231000	116134000	76435750	1.51937	0.115208
D3YTS3;Q68FD9;Q8C3K4	D3YTS3;Q68FD9	UPF0606 protein KIAA1549	D630045J12Rik;Kiaa1549	RIKEN cDNA D630045J12 gene OS=Mus musculus GN=D630045J12Rik PE=1 SV=2;UPF0606 protein KIAA1549 OS=Mus musculus GN=Kiaa1549 PE=1 SV=3	13.3	0	55.446	12	9	11	8	10	14	16	14	321270000	300700000	343050000	262370000	328200000	372990000	368580000	318920000	306847500	347172500	0.883847	0.116756
A0A0A6YY34;A0A0A6YVV2;P11352	A0A0A6YY34;A0A0A6YVV2;P11352	Glutathione peroxidase;Glutathione peroxidase 1	Gpx1	Glutathione peroxidase OS=Mus musculus GN=Gpx1 PE=1 SV=1;Glutathione peroxidase OS=Mus musculus GN=Gpx1 PE=1 SV=1;Glutathione peroxidase 1 OS=Mus musculus GN=Gpx1 PE=1 SV=2	51.4	0	5.1314	2	3	2	3	1	4	0	3	45478000	39055000	44294000	38147000	46986000	45220000	44045000	44925000	41743500	45294000	0.921612	0.117015
Q60829;Q60829-2;Q9ERU0	Q60829;Q60829-2	Protein phosphatase 1 regulatory subunit 1B	Ppp1r1b	Protein phosphatase 1 regulatory subunit 1B OS=Mus musculus GN=Ppp1r1b PE=1 SV=2;Isoform 2 of Protein phosphatase 1 regulatory subunit 1B OS=Mus musculus GN=Ppp1r1b	86.6	0	136.91	9	15	17	19	15	19	15	17	1783500000	1768400000	1719800000	2130800000	2147300000	2070800000	1899000000	2652100000	1850625000	2192300000	0.844148	0.117977
Q8BTN3;P54797;D3Z2V8;Q99K56	Q8BTN3;P54797	Transport and Golgi organization 2 homolog	Tango2	DNA segment, Chr 16, human D22S680E, expressed, isoform CRA_c OS=Mus musculus GN=Tango2 PE=1 SV=1;Transport and Golgi organization 2 homolog OS=Mus musculus GN=Tango2 PE=1 SV=1	26.4	0	9.9286	1	1	1	2	2	2	2	1	10418000	9512300	8449500	10588000	13232000	10860000	10416000	NA	9741950	1.15027e+07	0.84693	0.118155
Q91VJ2	Q91VJ2	Protein kinase C delta-binding protein	Prkcdbp	Caveolae-associated protein 3 OS=Mus musculus GN=Cavin3 PE=1 SV=1	20.8	0	4.4396	2	1	3	2	2	0	1	1	19129000	17704000	16297000	14137000	23106000	18767000	NA	NA	16816750	20936500	0.803226	0.118272
Q9CR09;M0QWS4	Q9CR09;M0QWS4	Ubiquitin-fold modifier-conjugating enzyme 1	Ufc1	Ubiquitin-fold modifier-conjugating enzyme 1 OS=Mus musculus GN=Ufc1 PE=1 SV=1;Ubiquitin-fold modifier conjugating enzyme 1, isoform CRA_c OS=Mus musculus GN=Ufc1 PE=1 SV=1	13.8	0.0014907	2.1335	2	3	1	1	0	0	1	0	17242000	17007000	13522000	14932000	11165000	9166900	15748000	NA	15675750	1.20266e+07	1.30342	0.1184
Q9QZH3	Q9QZH3	Peptidyl-prolyl cis-trans isomerase E	Ppie	Peptidyl-prolyl cis-trans isomerase E OS=Mus musculus GN=Ppie PE=1 SV=2	11.6	0	3.3444	2	0	0	0	0	1	1	0	19419000	15723000	13148000	11292000	10133000	11770000	10840000	NA	14895500	1.09143e+07	1.36476	0.119236
P08228;Q8C355	P08228	Superoxide dismutase [Cu-Zn]	Sod1	Superoxide dismutase [Cu-Zn] OS=Mus musculus GN=Sod1 PE=1 SV=2	61	0	323.31	25	26	26	29	22	26	24	35	4716900000	5091500000	5098500000	6838500000	6261800000	6317500000	5963700000	7952300000	5436350000	6623825000	0.820727	0.119608
D3YUG5;D3YUI2;Q3U1I6;Q8K4J6-2;Q8K4J6;Q3U3V7	D3YUG5;D3YUI2;Q3U1I6;Q8K4J6-2;Q8K4J6;Q3U3V7	MKL/myocardin-like protein 1	Mkl1	MKL/myocardin-like protein 1 (Fragment) OS=Mus musculus GN=Mkl1 PE=1 SV=1;MKL/myocardin-like protein 1 OS=Mus musculus GN=Mkl1 PE=1 SV=1;Uncharacterized protein OS=Mus musculus GN=Mkl1 PE=2 SV=1;Isoform 2 of MKL/myocardin-like protein 1 OS=Mus musculus GN=	19	0	28.992	1	3	4	3	2	2	5	4	45053000	42515000	29614000	32515000	51128000	47307000	36966000	50373000	37424250	46443500	0.805802	0.119872
Q8BTB8;Q9CQ40	Q8BTB8;Q9CQ40	39S ribosomal protein L49, mitochondrial	Mrpl49	Uncharacterized protein (Fragment) OS=Mus musculus GN=Mrpl49 PE=2 SV=1;39S ribosomal protein L49, mitochondrial OS=Mus musculus GN=Mrpl49 PE=1 SV=1	27.6	0	138.57	3	2	2	3	3	2	2	4	80427000	64882000	83100000	75048000	66974000	74090000	66674000	56164000	75864250	65975500	1.14989	0.120217
Q8VDQ1;Q3TXN1;Q8VDQ1-2;D6RGL6	Q8VDQ1;Q3TXN1;Q8VDQ1-2	Prostaglandin reductase 2	Ptgr2	Prostaglandin reductase 2 OS=Mus musculus GN=Ptgr2 PE=1 SV=2;Prostaglandin reductase 2 OS=Mus musculus GN=Ptgr2 PE=1 SV=1;Isoform 2 of Prostaglandin reductase 2 OS=Mus musculus GN=Ptgr2	29.9	0	16.535	2	1	3	6	3	5	4	1	54533000	58770000	66524000	44275000	36206000	55760000	47156000	20348000	56025500	39867500	1.40529	0.120567
Q9CZ42-2;J3QN06;J3QMM7;K3W4M4;Q9CZ42-3;Q9CZ42;J3QPU6	Q9CZ42-2;J3QN06;J3QMM7;K3W4M4;Q9CZ42-3;Q9CZ42	ATP-dependent (S)-NAD(P)H-hydrate dehydratase	Carkd	Isoform 2 of ATP-dependent (S)-NAD(P)H-hydrate dehydratase OS=Mus musculus GN=Naxd;ATP-dependent (S)-NAD(P)H-hydrate dehydratase OS=Mus musculus GN=Naxd PE=1 SV=1;ATP-dependent (S)-NAD(P)H-hydrate dehydratase OS=Mus musculus GN=Naxd PE=1 SV=1;ATP-dependent	28.2	0	14.307	5	6	6	4	4	7	5	6	62122000	81127000	62219000	62395000	50465000	59618000	65390000	44447000	66965750	54980000	1.218	0.120971
Q3TF84;Q922Q8;Q3UBL0	Q3TF84;Q922Q8	Leucine-rich repeat-containing protein 59	Lrrc59	Uncharacterized protein OS=Mus musculus GN=Lrrc59 PE=2 SV=1;Leucine-rich repeat-containing protein 59 OS=Mus musculus GN=Lrrc59 PE=1 SV=1	68.8	0	91.044	8	10	10	12	9	9	9	11	707440000	604800000	670930000	713640000	855940000	813860000	710440000	1335300000	674202500	928885000	0.725819	0.121127
Q8CHU3;Q5NCM7;Q8CHU3-2;Q5NCM6;A8Y5D4	Q8CHU3;Q5NCM7;Q8CHU3-2;Q5NCM6	Epsin-2	Epn2	Epsin-2 OS=Mus musculus GN=Epn2 PE=1 SV=1;Uncharacterized protein OS=Mus musculus GN=Epn2 PE=2 SV=1;Isoform 2 of Epsin-2 OS=Mus musculus GN=Epn2;Epsin-2 OS=Mus musculus GN=Epn2 PE=1 SV=1	4.9	0	8.1335	1	1	0	0	1	2	0	0	NA	16602000	16109000	26068000	NA	48310000	NA	27970000	19593000	38140000	0.513713	0.121606
D3Z6I8	D3Z6I8		Tpm3	Tropomyosin alpha-3 chain OS=Mus musculus GN=Tpm3 PE=1 SV=1	9.3	0.0069013	1.4487	3	2	2	2	1	2	2	2	53414000	61490000	48099000	56632000	87399000	56110000	57324000	98714000	54908750	74886750	0.733224	0.122156
Q63836;P17563;A0A0R4J135;D6RHN2;G3UYY2;G3UWK0;G3UZT2	Q63836;P17563;A0A0R4J135;D6RHN2;G3UYY2	Selenium-binding protein 2;Selenium-binding protein 1	Selenbp2;Selenbp1	Selenium-binding protein 2 OS=Mus musculus GN=Selenbp2 PE=1 SV=2;Selenium-binding protein 1 OS=Mus musculus GN=Selenbp1 PE=1 SV=2;Selenium-binding protein 2 OS=Mus musculus GN=Selenbp2 PE=1 SV=1;Selenium-binding protein 1 OS=Mus musculus GN=Selenbp1 PE=1 S	18.6	0	7.4658	2	1	2	2	5	4	3	2	35218000	38416000	19752000	43772000	63493000	37017000	53108000	40637000	34289500	48563750	0.706072	0.122797
Q6PDL0;A0A1D5RMC1;A0A1D5RM94	Q6PDL0;A0A1D5RMC1;A0A1D5RM94	Cytoplasmic dynein 1 light intermediate chain 2	Dync1li2	Cytoplasmic dynein 1 light intermediate chain 2 OS=Mus musculus GN=Dync1li2 PE=1 SV=2;Cytoplasmic dynein 1 light intermediate chain 2 (Fragment) OS=Mus musculus GN=Dync1li2 PE=1 SV=1;Cytoplasmic dynein 1 light intermediate chain 2 OS=Mus musculus GN=Dync1l	31.1	0	27.139	4	7	3	8	4	5	3	6	54860000	53707000	44165000	50752000	55562000	53547000	54670000	64048000	50871000	56956750	0.893151	0.122899
Q9WU01;A0A087WSL3;A0A087WR32;Q9WU01-2	Q9WU01;A0A087WSL3;A0A087WR32;Q9WU01-2	KH domain-containing, RNA-binding, signal transduction-associated protein 2	Khdrbs2	KH domain-containing, RNA-binding, signal transduction-associated protein 2 OS=Mus musculus GN=Khdrbs2 PE=1 SV=1;KH domain-containing, RNA-binding, signal transduction-associated protein 2 OS=Mus musculus GN=Khdrbs2 PE=1 SV=1;KH domain-containing, RNA-bind	14.3	0	3.5684	2	3	2	1	2	3	1	3	49753000	50169000	53822000	42861000	73733000	57047000	47172000	93989000	49151250	67985250	0.722969	0.123232
Q9D9Z5;D3Z6F8	Q9D9Z5	DET1- and DDB1-associated protein 1	Dda1	DET1- and DDB1-associated protein 1 OS=Mus musculus GN=Dda1 PE=1 SV=1	36.3	0	14.194	0	5	1	4	3	3	3	5	19484000	15432000	10745000	19999000	20379000	21747000	19642000	19679000	16415000	20361750	0.806168	0.123506
Q8VDN4;D3YUR9;D6RJ58	Q8VDN4;D3YUR9	Coiled-coil domain-containing protein 92	Ccdc92	Coiled-coil domain-containing protein 92 OS=Mus musculus GN=Ccdc92 PE=1 SV=1;Coiled-coil domain-containing protein 92 (Fragment) OS=Mus musculus GN=Ccdc92 PE=1 SV=1	29.9	0	51.443	5	7	6	2	3	4	6	4	100940000	97125000	109310000	84616000	128510000	120030000	122440000	91079000	97997750	115514750	0.848357	0.123865
P62631	P62631	Elongation factor 1-alpha 2	Eef1a2	Elongation factor 1-alpha 2 OS=Mus musculus GN=Eef1a2 PE=1 SV=1	57.5	0	150.83	19	14	15	16	11	10	18	14	1646100000	1422800000	1400100000	1555400000	1195400000	1315800000	1572200000	1124700000	1506100000	1302025000	1.15674	0.123877
Q2TBF9;Q9CQV6;M0QWC2	Q2TBF9;Q9CQV6;M0QWC2	Microtubule-associated proteins 1A/1B light chain 3B	Map1lc3b	Microtubule-associated protein 1 light chain 3 beta OS=Mus musculus GN=Map1lc3b PE=2 SV=1;Microtubule-associated proteins 1A/1B light chain 3B OS=Mus musculus GN=Map1lc3b PE=1 SV=3;MCG14171, isoform CRA_b OS=Mus musculus GN=Map1lc3b PE=1 SV=1	21.6	0	4.1862	2	2	2	3	3	2	3	3	164740000	186370000	187600000	236910000	212080000	217750000	229490000	229600000	193905000	222230000	0.872542	0.124767
P05201;F7ALS6	P05201	Aspartate aminotransferase, cytoplasmic	Got1	Aspartate aminotransferase, cytoplasmic OS=Mus musculus GN=Got1 PE=1 SV=3	61.5	0	80.154	18	18	20	15	19	17	16	17	2473000000	3056400000	2122000000	2419500000	3944800000	2813000000	3543400000	2504500000	2517725000	3201425000	0.786439	0.124866
D3Z3M7;F6RCU2	D3Z3M7;F6RCU2		Clip1	CAP-Gly domain-containing linker protein 1 OS=Mus musculus GN=Clip1 PE=1 SV=1;CAP-Gly domain-containing linker protein 1 (Fragment) OS=Mus musculus GN=Clip1 PE=1 SV=1	2.9	0	16.877	1	2	3	3	3	2	3	1	69645000	45860000	47971000	94193000	32949000	48020000	35426000	NA	64417250	3.87983e+07	1.66031	0.124947
E9PZF0;Q5NC82;Q01768;B0LAA8;Q8R4B4	E9PZF0;Q5NC82;Q01768;B0LAA8	Nucleoside diphosphate kinase;Nucleoside diphosphate kinase B	Gm20390;Nme2	Nucleoside diphosphate kinase OS=Mus musculus GN=Gm20390 PE=3 SV=1;Nucleoside diphosphate kinase OS=Mus musculus GN=Nme2 PE=2 SV=1;Nucleoside diphosphate kinase B OS=Mus musculus GN=Nme2 PE=1 SV=1;Nucleoside diphosphate kinase (Fragment) OS=Mus musculus GN	21.3	0	92.385	2	3	6	4	4	1	4	3	424960000	650090000	396980000	935360000	369490000	253070000	481410000	353640000	601847500	364402500	1.6516	0.125023
Q3YAB0;Q9QXT8;Q3TMU2;Q3YAA9;A2AHT3;Q9QXT8-3;Q9QXT8-2	Q3YAB0;Q9QXT8;Q3TMU2;Q3YAA9;A2AHT3;Q9QXT8-3	Calsenilin	Kcnip3	Potassium channel interacting protein 3 OS=Mus musculus GN=Kcnip3 PE=2 SV=1;Calsenilin OS=Mus musculus GN=Kcnip3 PE=1 SV=2;Uncharacterized protein OS=Mus musculus GN=Kcnip3 PE=2 SV=1;Calsenilin isoform 4 OS=Mus musculus GN=Kcnip3 PE=1 SV=1;Calsenilin isofo	32.4	0	9.4181	3	2	5	0	3	1	1	1	37898000	34853000	43118000	29127000	31368000	31708000	32627000	22551000	36249000	29563500	1.22614	0.12511
F6QL70;Q5M8M8;P47915;A0A1L1SUN1;A0A1L1SS27;W4VSN7;F6YH22	F6QL70;Q5M8M8;P47915;A0A1L1SUN1;A0A1L1SS27;W4VSN7;F6YH22	60S ribosomal protein L29	Gm17669;Rpl29;Gm3550;Gm5218	60S ribosomal protein L29 OS=Mus musculus GN=Gm17669 PE=3 SV=1;60S ribosomal protein L29 OS=Mus musculus GN=Rpl29 PE=1 SV=1;60S ribosomal protein L29 OS=Mus musculus GN=Rpl29 PE=1 SV=2;60S ribosomal protein L29 (Fragment) OS=Mus musculus GN=Rpl29 PE=4 SV=1	20.1	0	4.9549	1	3	3	3	2	2	3	3	193870000	176570000	184900000	291200000	275860000	257950000	239090000	273690000	211635000	261647500	0.808855	0.125161
Q544R7;Q3U6W4;O70252;D3YX62;D3YXN4;D3Z4A2	Q544R7;Q3U6W4;O70252;D3YX62	Heme oxygenase 2	Hmox2	Heme oxygenase (Decycling) 2 OS=Mus musculus GN=Hmox2 PE=1 SV=1;Uncharacterized protein OS=Mus musculus GN=Hmox2 PE=2 SV=1;Heme oxygenase 2 OS=Mus musculus GN=Hmox2 PE=1 SV=1;Heme oxygenase 2 (Fragment) OS=Mus musculus GN=Hmox2 PE=1 SV=1	60.6	0	224.6	15	13	13	12	10	20	12	13	502020000	508080000	474740000	528960000	514360000	540040000	546690000	665530000	503450000	566655000	0.888459	0.125237
Q8C996	Q8C996	Transmembrane protein 163	Tmem163	Transmembrane protein 163 OS=Mus musculus GN=Tmem163 PE=1 SV=1	13.9	0	12.278	3	1	1	1	1	2	1	1	6229200	5922200	NA	NA	NA	8925300	7338100	NA	6075700	8131700	0.747162	0.126005
S4R170;S4R1Q3;S4R211;S4R2U3;A0A286YEB1;A0A0R4J2A7;Q3UHI0;Q3UHI0-2	S4R170;S4R1Q3;S4R211;S4R2U3;A0A286YEB1;A0A0R4J2A7;Q3UHI0;Q3UHI0-2	Serine-rich coiled-coil domain-containing protein 2	Ccser2	Serine-rich coiled-coil domain-containing protein 2 (Fragment) OS=Mus musculus GN=Ccser2 PE=1 SV=1;Serine-rich coiled-coil domain-containing protein 2 (Fragment) OS=Mus musculus GN=Ccser2 PE=4 SV=1;Serine-rich coiled-coil domain-containing protein 2 OS=Mus	13.2	0.0014674	1.9876	0	1	1	1	2	1	3	1	NA	8699500	8886600	8085000	NA	9084500	10134000	NA	8.55703e+06	9609250	0.8905	0.126376
Q3V331;Q3UG14;P62881-2;P62881;Q9CU21;Q3TSE8;A0A1L1STC5	Q3V331;Q3UG14;P62881-2;P62881;Q9CU21	Guanine nucleotide-binding protein subunit beta-5	Gnb5	Uncharacterized protein OS=Mus musculus GN=Gnb5 PE=2 SV=1;Uncharacterized protein OS=Mus musculus GN=Gnb5 PE=2 SV=1;Isoform 2 of Guanine nucleotide-binding protein subunit beta-5 OS=Mus musculus GN=Gnb5;Guanine nucleotide-binding protein subunit beta-5 OS=	25.8	0	28.08	2	4	2	2	3	5	6	1	37545000	49121000	37631000	29133000	47552000	43192000	56657000	NA	38357500	4.91337e+07	0.780677	0.126425
Q923M0;Q3TB53;Q571E1;Q8CFW6	Q923M0;Q3TB53;Q571E1	Protein phosphatase 1 regulatory subunit 16A	Ppp1r16a;mFLJ00392	Protein phosphatase 1 regulatory subunit 16A OS=Mus musculus GN=Ppp1r16a PE=1 SV=1;Uncharacterized protein OS=Mus musculus GN=Ppp1r16a PE=2 SV=1;MFLJ00392 protein (Fragment) OS=Mus musculus GN=mFLJ00392 PE=4 SV=1	22.1	0	18.657	3	3	2	2	1	3	4	2	45949000	60143000	77668000	31694000	27522000	44148000	39973000	27837000	53863500	34870000	1.54469	0.126447
Q9JMF3	Q9JMF3	Guanine nucleotide-binding protein G(I)/G(S)/G(O) subunit gamma-13	Gng13	Guanine nucleotide-binding protein G(I)/G(S)/G(O) subunit gamma-13 OS=Mus musculus GN=Gng13 PE=1 SV=1	73.1	0	39.708	5	5	8	8	9	8	6	9	815970000	823400000	918630000	830830000	1550700000	920350000	1068100000	920850000	847207500	1115000000	0.759827	0.127037
Q9DB52	Q9DB52	Protein FAM122A	Fam122a	Protein FAM122A OS=Mus musculus GN=Fam122a PE=1 SV=1	17.6	0	44.181	1	1	0	2	3	2	2	1	16062000	16441000	NA	12956000	21893000	16649000	16210000	24218000	15153000	19742500	0.767532	0.127054
Q8R191	Q8R191	Synaptogyrin-3	Syngr3	Synaptogyrin-3 OS=Mus musculus GN=Syngr3 PE=1 SV=1	16.2	0	3.9137	1	2	0	1	2	2	2	1	68515000	53225000	46825000	51073000	61575000	76062000	95681000	56706000	54909500	72506000	0.75731	0.127238
Q91VR8	Q91VR8	Protein BRICK1	Brk1	Protein BRICK1 OS=Mus musculus GN=Brk1 PE=1 SV=1	77.3	0	61.968	11	10	9	10	7	10	8	9	924580000	868090000	919290000	885470000	871520000	1053000000	947690000	1088400000	899357500	990152500	0.908302	0.127651
Q91YN9;A0A087WNX9	Q91YN9	BAG family molecular chaperone regulator 2	Bag2	BAG family molecular chaperone regulator 2 OS=Mus musculus GN=Bag2 PE=1 SV=1	27.1	0	26.746	5	2	5	4	3	3	1	5	54373000	55372000	82717000	58818000	48895000	36711000	37663000	63494000	62820000	46690750	1.34545	0.128772
Q7TSC1;Q5DTJ4;G3UX48;Q9CRP1;Q9CRP0;Q9CRU5	Q7TSC1;Q5DTJ4;G3UX48	Protein PRRC2A	Prrc2a	Protein PRRC2A OS=Mus musculus GN=Prrc2a PE=1 SV=1;MKIAA4178 protein (Fragment) OS=Mus musculus GN=Prrc2a PE=2 SV=1;Protein PRRC2A OS=Mus musculus GN=Prrc2a PE=1 SV=1	27.3	0	246	30	26	33	35	31	24	31	31	606670000	535040000	573650000	610180000	734400000	596070000	582330000	721570000	581385000	658592500	0.882769	0.129041
A0A0R4J138;P50429;B2RWQ7;P50429-2	A0A0R4J138;P50429	Arylsulfatase B	Arsb	Arylsulfatase B OS=Mus musculus GN=Arsb PE=1 SV=1;Arylsulfatase B OS=Mus musculus GN=Arsb PE=1 SV=3	8.6	0	15.241	4	3	2	1	1	1	3	2	24991000	20487000	15635000	10393000	21942000	21816000	23962000	28392000	17876500	24028000	0.743986	0.129063
Q3V2C6;Q3V1K9;P31001;Q9JJY2	Q3V2C6;Q3V1K9;P31001	Desmin	Des	Uncharacterized protein OS=Mus musculus GN=Des PE=2 SV=1;Uncharacterized protein OS=Mus musculus GN=Des PE=1 SV=1;Desmin OS=Mus musculus GN=Des PE=1 SV=3	33	0	72.699	5	5	7	7	4	3	2	7	105930000	114170000	103370000	112660000	109690000	106150000	84753000	79806000	109032500	95099750	1.14651	0.129971
Q9D9V3-2;Q9D9V3;E0CXS3	Q9D9V3-2;Q9D9V3;E0CXS3	Ethylmalonyl-CoA decarboxylase	Echdc1	Isoform 2 of Ethylmalonyl-CoA decarboxylase OS=Mus musculus GN=Echdc1;Ethylmalonyl-CoA decarboxylase OS=Mus musculus GN=Echdc1 PE=1 SV=2;Ethylmalonyl-CoA decarboxylase (Fragment) OS=Mus musculus GN=Echdc1 PE=1 SV=1	29.8	0	18.505	1	1	1	0	1	1	1	1	29199000	26931000	33503000	NA	24698000	21707000	29119000	26326000	2.98777e+07	25462500	1.1734	0.130334
Q8K1J6;A0A0N4SV41;A0A0N4SUW4;Q8K1J6-2	Q8K1J6;A0A0N4SV41;A0A0N4SUW4;Q8K1J6-2	CCA tRNA nucleotidyltransferase 1, mitochondrial	Trnt1	CCA tRNA nucleotidyltransferase 1, mitochondrial OS=Mus musculus GN=Trnt1 PE=1 SV=1;CCA tRNA nucleotidyltransferase 1, mitochondrial (Fragment) OS=Mus musculus GN=Trnt1 PE=1 SV=3;CCA tRNA nucleotidyltransferase 1, mitochondrial (Fragment) OS=Mus musculus G	5.8	0	3.4357	2	2	1	2	1	1	1	1	14792000	27125000	9067400	NA	6619500	8938500	11032000	8224600	16994800	8703650	1.95261	0.130502
Q497N1;P62855	Q497N1;P62855	40S ribosomal protein S26	Rps26	40S ribosomal protein S26 OS=Mus musculus GN=Rps26 PE=1 SV=1;40S ribosomal protein S26 OS=Mus musculus GN=Rps26 PE=1 SV=3	20.9	0.0014885	2.1264	0	1	1	1	1	1	1	1	NA	16055000	16394000	15291000	17698000	25492000	22414000	16300000	1.59133e+07	20476000	0.77717	0.13075
A0A0R4J0K1;Q9ERR7;A0A1C7ZMY4;A0A0G2JEF3	A0A0R4J0K1;Q9ERR7;A0A1C7ZMY4	15 kDa selenoprotein	44454	Selenoprotein F OS=Mus musculus GN=Selenof PE=1 SV=1;Selenoprotein F OS=Mus musculus GN=Selenof PE=1 SV=3;Selenoprotein F OS=Mus musculus GN=Selenof PE=1 SV=1	52.5	0	14.938	1	1	1	1	0	2	3	1	103130000	117340000	121660000	140690000	48091000	98511000	125340000	86142000	120705000	89521000	1.34834	0.130766
P70452;D6RJ29	P70452	Syntaxin-4	Stx4	Syntaxin-4 OS=Mus musculus GN=Stx4 PE=1 SV=1	31.2	0	156.42	5	3	3	6	7	4	3	7	150200000	155390000	144270000	127870000	184180000	146570000	150410000	211210000	144432500	173092500	0.834424	0.130836
Q9D8S9	Q9D8S9	BolA-like protein 1	Bola1	BolA-like protein 1 OS=Mus musculus GN=Bola1 PE=1 SV=1	69.3	0	28.785	6	4	5	5	7	7	9	6	161490000	141700000	158050000	120190000	157320000	167080000	154050000	184490000	145357500	165735000	0.877048	0.130883
Q3UR55;P14231;I7HIF3	Q3UR55;P14231	Sodium/potassium-transporting ATPase subunit beta-2	Atp1b2	Sodium/potassium-transporting ATPase subunit beta OS=Mus musculus GN=Atp1b2 PE=1 SV=1;Sodium/potassium-transporting ATPase subunit beta-2 OS=Mus musculus GN=Atp1b2 PE=1 SV=2	42.4	0	108.26	15	15	13	15	15	13	17	16	1712900000	1676800000	1562200000	1279700000	1187000000	1408200000	1546300000	1101800000	1557900000	1310825000	1.18849	0.130908
Q3UHH5;P21279	Q3UHH5;P21279	Guanine nucleotide-binding protein G(q) subunit alpha	Gnaq	Uncharacterized protein OS=Mus musculus GN=Gnaq PE=1 SV=1;Guanine nucleotide-binding protein G(q) subunit alpha OS=Mus musculus GN=Gnaq PE=1 SV=4	44.6	0	84.244	9	8	7	8	6	9	13	8	236120000	232530000	238590000	190330000	252830000	212940000	338510000	301330000	224392500	276402500	0.811832	0.13111
Q8K0T4;G5E8P9;D3YWJ8;D3YYB5;E9QKG2;E9PZI6;Q9WV86	Q8K0T4	Katanin p60 ATPase-containing subunit A-like 1	Katnal1	Katanin p60 ATPase-containing subunit A-like 1 OS=Mus musculus GN=Katnal1 PE=1 SV=1	29.5	0	14.728	10	8	6	9	4	7	6	4	93803000	79750000	89910000	74979000	58093000	87468000	76202000	52215000	84610500	68494500	1.23529	0.131295
Q8BFQ8	Q8BFQ8	Parkinson disease 7 domain-containing protein 1	Pddc1	Glutamine amidotransferase-like class 1 domain-containing protein 1 OS=Mus musculus GN=Gatd1 PE=1 SV=1	15.5	0	21.653	2	3	1	1	1	1	2	0	18784000	14029000	16619000	16978000	17998000	NA	26032000	NA	16602500	22015000	0.754145	0.131936
Q14C38;Q8CCT4;A2AJS2;A2AJS1	Q14C38;Q8CCT4	Transcription elongation factor A protein-like 5	Tceal5	Transcription elongation factor A (SII)-like 5 OS=Mus musculus GN=Tceal5 PE=1 SV=1;Transcription elongation factor A protein-like 5 OS=Mus musculus GN=Tceal5 PE=1 SV=1	61	0	238.83	10	16	13	12	12	15	13	15	1503500000	1526500000	1513900000	1743200000	1990900000	1571100000	1629100000	2146000000	1571775000	1834275000	0.856892	0.132158
Q8BI84;Q8BI84-2;Q8BI84-3;J3KMG3;A0A0R4J2D3	Q8BI84;Q8BI84-2	Melanoma inhibitory activity protein 3	Mia3	Transport and Golgi organization protein 1 homolog OS=Mus musculus GN=Mia3 PE=1 SV=2;Isoform 2 of Transport and Golgi organization protein 1 homolog OS=Mus musculus GN=Mia3	19.3	0	262.25	18	18	15	19	13	14	14	11	249190000	228410000	275700000	265940000	243240000	241990000	228060000	228050000	254810000	235335000	1.08275	0.132332
D3Z0V7;E9QLZ1;P62500-3;P62500;D3YW86;H3BLI9;H3BJ00;H3BLH4;H3BK98	D3Z0V7;E9QLZ1;P62500-3;P62500	TSC22 domain family protein 1	Tsc22d1	TSC22 domain family protein 1 OS=Mus musculus GN=Tsc22d1 PE=1 SV=1;TSC22 domain family protein 1 OS=Mus musculus GN=Tsc22d1 PE=1 SV=1;Isoform 3 of TSC22 domain family protein 1 OS=Mus musculus GN=Tsc22d1;TSC22 domain family protein 1 OS=Mus musculus GN=Tsc	25.7	0	264.55	16	16	12	13	15	17	15	19	553230000	526110000	520680000	682700000	747170000	611030000	579010000	783900000	570680000	680277500	0.838893	0.132489
Q8VDD5;Q3UFT0;Q811J9;Q99JJ3;Q7TQJ6;Q8BIE2;F2Z494;Q8BIM8;Q14B05;O89055;A2VCK0	Q8VDD5;Q3UFT0;Q811J9;Q99JJ3	Myosin-9	Myh9	Myosin-9 OS=Mus musculus GN=Myh9 PE=1 SV=4;Uncharacterized protein (Fragment) OS=Mus musculus GN=Myh9 PE=2 SV=1;Myh9 protein (Fragment) OS=Mus musculus GN=Myh9 PE=2 SV=1;Myh9 protein (Fragment) OS=Mus musculus GN=Myh9 PE=2 SV=1	21.7	0	249.69	20	22	17	24	24	21	15	17	314990000	351120000	339520000	328140000	300900000	342670000	300730000	258160000	333442500	300615000	1.1092	0.133178
Q3UQD5;Q71E74;F6M2K0;Q5XJV5;Q9JL19;Q6ZQH3;F6M2K1;F6M2J9;Q3TAG3;A2AQM9	Q3UQD5;Q71E74;F6M2K0;Q5XJV5;Q9JL19;Q6ZQH3	Nuclear receptor coactivator 6	Ncoa6;Rap250	Uncharacterized protein (Fragment) OS=Mus musculus GN=Ncoa6 PE=2 SV=1;RAP250 (Fragment) OS=Mus musculus GN=Rap250 PE=4 SV=1;Nuclear receptor coactivator-6 gamma OS=Mus musculus GN=Ncoa6 PE=2 SV=1;Nuclear receptor coactivator 6 OS=Mus musculus GN=Ncoa6 PE=1	8.1	0	29.96	3	2	3	1	2	5	3	2	34059000	31880000	32568000	NA	38878000	37201000	36183000	53352000	3.28357e+07	41403500	0.793065	0.133594
Q68ED7	Q68ED7	CREB-regulated transcription coactivator 1	Crtc1	CREB-regulated transcription coactivator 1 OS=Mus musculus GN=Crtc1 PE=1 SV=1	40.2	0	128.33	12	17	19	9	12	17	19	13	544780000	678870000	556190000	515770000	698810000	648370000	588540000	920480000	573902500	714050000	0.803729	0.133783
Q8VDT9	Q8VDT9	39S ribosomal protein L50, mitochondrial	Mrpl50	39S ribosomal protein L50, mitochondrial OS=Mus musculus GN=Mrpl50 PE=1 SV=2	40.9	0	14.683	6	6	6	6	5	5	7	5	123510000	118190000	113350000	106760000	119830000	127670000	117690000	141970000	115452500	126790000	0.91058	0.134193
Q6ZWX2;P20065-2;P20065	Q6ZWX2;P20065-2;P20065	Thymosin beta-4;Hematopoietic system regulatory peptide	Tmsb4x	Thymosin, beta 4, X chromosome OS=Mus musculus GN=Tmsb4x PE=2 SV=1;Isoform Short of Thymosin beta-4 OS=Mus musculus GN=Tmsb4x;Thymosin beta-4 OS=Mus musculus GN=Tmsb4x PE=1 SV=1	88.6	0	117.44	4	4	6	7	8	7	8	10	406500000	288600000	408560000	732020000	821360000	509820000	577090000	1220100000	458920000	782092500	0.586785	0.13423
A0A0J9YTR2	A0A0J9YTR2			RIKEN cDNA 0610012G03 gene OS=Mus musculus GN=0610012G03Rik PE=1 SV=1	26.3	0	4.4644	2	2	2	2	2	2	2	2	33616000	29909000	34293000	32260000	47204000	38119000	28727000	49865000	32519500	40978750	0.79357	0.134533
Q9CPS6;E9Q7F8;F8WH96	Q9CPS6;E9Q7F8;F8WH96	Histidine triad nucleotide-binding protein 3	Hint3	Histidine triad nucleotide-binding protein 3 OS=Mus musculus GN=Hint3 PE=1 SV=1;Histidine triad nucleotide-binding protein 3 (Fragment) OS=Mus musculus GN=Hint3 PE=1 SV=2;Histidine triad nucleotide-binding protein 3 (Fragment) OS=Mus musculus GN=Hint3 PE=1	15.2	0.0014903	2.1323	1	1	1	1	1	3	1	2	9719300	NA	7036800	9946100	7704500	22863000	14515000	26258000	8.90073e+06	17835125	0.499056	0.134598
A2A547;Q5I0T8;P84099	A2A547;Q5I0T8;P84099	Ribosomal protein L19;60S ribosomal protein L19	Rpl19	Ribosomal protein L19 OS=Mus musculus GN=Rpl19 PE=1 SV=1;Ribosomal protein L19 OS=Mus musculus GN=Rpl19 PE=1 SV=1;60S ribosomal protein L19 OS=Mus musculus GN=Rpl19 PE=1 SV=1	26.8	0	47.734	5	5	5	7	8	4	6	7	246930000	236150000	197320000	328230000	307550000	310300000	281670000	304580000	252157500	301025000	0.837663	0.13467
Q8C1K1;Q9QZ26	Q8C1K1;Q9QZ26	Potassium voltage-gated channel subfamily E regulatory beta subunit 5	Kcne1l;Kcne5	Uncharacterized protein OS=Mus musculus GN=Kcne1l PE=2 SV=1;Potassium voltage-gated channel subfamily E regulatory beta subunit 5 OS=Mus musculus GN=Kcne5 PE=2 SV=1	4.2	0.0035461	1.7072	1	1	1	1	1	1	1	1	29641000	24877000	26121000	34787000	22950000	23666000	25508000	NA	28856500	2.40413e+07	1.20029	0.13486
Q564G1;P58771-2	Q564G1;P58771-2	Tropomyosin alpha-1 chain	Tpm1	Tropomyosin 1, alpha OS=Mus musculus GN=Tpm1 PE=2 SV=1;Isoform 2 of Tropomyosin alpha-1 chain OS=Mus musculus GN=Tpm1	4.9	0	16.431	1	2	2	0	1	3	2	3	64395000	60892000	72118000	70356000	91454000	88898000	61867000	75810000	66940250	79507250	0.841939	0.135388
Q9ES97-2;Q9ES97;Q8C6L4;Q9ES97-5;Q9ES97-4	Q9ES97-2;Q9ES97;Q8C6L4	Reticulon-3	Rtn3	Isoform 2 of Reticulon-3 OS=Mus musculus GN=Rtn3;Reticulon-3 OS=Mus musculus GN=Rtn3 PE=1 SV=2;Uncharacterized protein (Fragment) OS=Mus musculus GN=Rtn3 PE=2 SV=1	60	0	323.31	38	38	32	34	42	37	34	47	882050000	901470000	869180000	964820000	951360000	1035200000	884620000	1048100000	904380000	979820000	0.923006	0.135638
Q32MD7;Q9CQE5;A0A0U1RPU5	Q32MD7;Q9CQE5	Regulator of G-protein signaling 10	Rgs10	Regulator of G-protein signalling 10 OS=Mus musculus GN=Rgs10 PE=1 SV=1;Regulator of G-protein signaling 10 OS=Mus musculus GN=Rgs10 PE=1 SV=1	43.6	0	40.069	4	7	5	6	6	8	6	9	212570000	229990000	222360000	218530000	266310000	236900000	239940000	388840000	220862500	282997500	0.78044	0.135807
Q80X50-2	Q80X50-2	Ubiquitin-associated protein 2-like	Ubap2l	Isoform 2 of Ubiquitin-associated protein 2-like OS=Mus musculus GN=Ubap2l	37.3	0	306.67	28	22	24	31	21	30	27	27	1073900000	1029500000	1073600000	1102000000	1234000000	1201700000	1014400000	1447500000	1069750000	1224400000	0.873693	0.136494
Q04758-2	Q04758-2	cAMP-dependent protein kinase inhibitor beta	Pkib	Isoform 1 of cAMP-dependent protein kinase inhibitor beta OS=Mus musculus GN=Pkib	66.2	0	11.972	1	0	0	0	0	3	1	2	18650000	NA	16850000	11667000	17951000	37050000	18566000	39521000	1.57223e+07	28272000	0.55611	0.136845
D3Z7G3;D3YYX8;D3Z2E9;Q9D882	D3Z7G3;D3YYX8;D3Z2E9;Q9D882	Uncharacterized protein C10orf35 homolog	2010107G23Rik	Uncharacterized protein FAM241B (Fragment) OS=Mus musculus GN=Fam241b PE=1 SV=1;Uncharacterized protein FAM241B (Fragment) OS=Mus musculus GN=Fam241b PE=1 SV=1;Uncharacterized protein FAM241B (Fragment) OS=Mus musculus GN=Fam241b PE=1 SV=8;Uncharacterized	25.3	0	7.1997	1	1	1	1	1	0	1	2	13009000	NA	12180000	13652000	NA	NA	14801000	21688000	12947000	18244500	0.709639	0.136899
Q9CUB4;Q14BL1;Z4YK42;Q8C5H8-2;Q8C5H8-4;Q8C5H8-3;Q8C5H8	Q9CUB4;Q14BL1;Z4YK42;Q8C5H8-2;Q8C5H8-4;Q8C5H8-3;Q8C5H8	NAD kinase 2, mitochondrial	Nadk2	Uncharacterized protein (Fragment) OS=Mus musculus GN=Nadk2 PE=2 SV=1;1110020G09Rik protein (Fragment) OS=Mus musculus GN=Nadk2 PE=2 SV=2;NAD kinase 2, mitochondrial OS=Mus musculus GN=Nadk2 PE=1 SV=1;Isoform 2 of NAD kinase 2, mitochondrial OS=Mus musculu	13.4	0	6.5767	2	1	1	1	0	2	1	1	12730000	NA	11422000	NA	NA	13735000	18196000	15044000	12076000	1.56583e+07	0.771219	0.137239
A0A0R4J0U2;Q0VGB7;A0A0N4SVH3;A4QMV1;A0A0N4SV05	A0A0R4J0U2;Q0VGB7;A0A0N4SVH3;A4QMV1;A0A0N4SV05	Serine/threonine-protein phosphatase 4 regulatory subunit 2	Ppp4r2	Serine/threonine-protein phosphatase 4 regulatory subunit 2 OS=Mus musculus GN=Ppp4r2 PE=1 SV=1;Serine/threonine-protein phosphatase 4 regulatory subunit 2 OS=Mus musculus GN=Ppp4r2 PE=1 SV=1;Serine/threonine-protein phosphatase 4 regulatory subunit 2 (Fra	28.1	0	37.381	5	5	2	4	3	2	3	1	14840000	13736000	14351000	16170000	15283000	14892000	18128000	17131000	14774250	16358500	0.903154	0.137244
Q545S4;Q9CZ46;P55821	Q545S4;Q9CZ46;P55821	Stathmin;Stathmin-2	Stmn2	Stathmin OS=Mus musculus GN=Stmn2 PE=1 SV=1;Uncharacterized protein OS=Mus musculus GN=Stmn2 PE=2 SV=1;Stathmin-2 OS=Mus musculus GN=Stmn2 PE=1 SV=1	11.2	0	3.3788	2	3	3	2	2	2	2	2	491370000	416440000	455280000	518980000	491930000	509570000	504170000	568270000	470517500	518485000	0.907485	0.137526
Q80Y09;Q9WU78;Q9WU78-3;Q6ZPS9;Q9WU78-2	Q80Y09;Q9WU78;Q9WU78-3;Q6ZPS9	Programmed cell death 6-interacting protein	Pdcd6ip	Pdcd6ip protein OS=Mus musculus GN=Pdcd6ip PE=2 SV=1;Programmed cell death 6-interacting protein OS=Mus musculus GN=Pdcd6ip PE=1 SV=3;Isoform 3 of Programmed cell death 6-interacting protein OS=Mus musculus GN=Pdcd6ip;MKIAA1375 protein (Fragment) OS=Mus mu	27.2	0	54.815	8	10	8	10	11	8	13	10	105560000	112340000	111830000	117750000	116320000	88137000	101920000	97389000	111870000	100941500	1.10827	0.137625
Q3UUF0;Q8BRM1;O08914;Q8C541	Q3UUF0;Q8BRM1;O08914;Q8C541	Fatty-acid amide hydrolase 1	Faah	Uncharacterized protein (Fragment) OS=Mus musculus GN=Faah PE=2 SV=1;Uncharacterized protein OS=Mus musculus GN=Faah PE=2 SV=1;Fatty-acid amide hydrolase 1 OS=Mus musculus GN=Faah PE=1 SV=1;Uncharacterized protein OS=Mus musculus GN=Faah PE=2 SV=1	11.6	0	57.475	2	0	4	1	3	1	3	1	18825000	25516000	9907900	16274000	27356000	27973000	30259000	16008000	17630725	25399000	0.69415	0.137923
A0A0G2JFB2;Q6PGG8;Q80VL1;A0A0G2JFE0;A0A0G2JE08;A0A0G2JFP5	A0A0G2JFB2;Q6PGG8;Q80VL1;A0A0G2JFE0;A0A0G2JE08	Tudor and KH domain-containing protein	Tdrkh	Tudor and KH domain-containing protein OS=Mus musculus GN=Tdrkh PE=1 SV=1;Tdrkh protein OS=Mus musculus GN=Tdrkh PE=2 SV=1;Tudor and KH domain-containing protein OS=Mus musculus GN=Tdrkh PE=1 SV=1;Tudor and KH domain-containing protein OS=Mus musculus GN=T	33.3	0	36.004	6	7	8	8	7	7	10	3	147010000	164740000	218470000	185460000	155440000	165540000	147080000	131920000	178920000	149995000	1.19284	0.138086
Q9CVE7;Q9CPZ8;A0A1L1SUP3	Q9CVE7;Q9CPZ8;A0A1L1SUP3	COX assembly mitochondrial protein homolog	Cmc1	COX assembly mitochondrial protein (Fragment) OS=Mus musculus GN=Cmc1 PE=2 SV=1;COX assembly mitochondrial protein homolog OS=Mus musculus GN=Cmc1 PE=1 SV=1;COX assembly mitochondrial protein OS=Mus musculus GN=Cmc1 PE=1 SV=1	37.1	0	4.1946	3	3	1	3	1	3	4	3	18756000	18533000	15142000	20223000	20814000	19064000	21349000	30609000	18163500	22959000	0.791128	0.138759
O88983;Q9D0J1;Q8BS59	O88983	Syntaxin-8	Stx8	Syntaxin-8 OS=Mus musculus GN=Stx8 PE=1 SV=1	55.9	0	54.434	7	10	9	10	9	10	10	11	161040000	147950000	149680000	171050000	176740000	178060000	152660000	208330000	157430000	178947500	0.879755	0.138841
Q9DBC7;Q3TYK4;Q8C3Z4;Q3UBA7;Q9CS50;A2AI69;F8S0Y0;D3Z4L4	Q9DBC7;Q3TYK4;Q8C3Z4;Q3UBA7;Q9CS50	cAMP-dependent protein kinase type I-alpha regulatory subunit;cAMP-dependent protein kinase type I-alpha regulatory subunit, N-terminally processed	Prkar1a	cAMP-dependent protein kinase type I-alpha regulatory subunit OS=Mus musculus GN=Prkar1a PE=1 SV=3;Uncharacterized protein OS=Mus musculus GN=Prkar1a PE=2 SV=1;Uncharacterized protein OS=Mus musculus GN=Prkar1a PE=2 SV=1;Uncharacterized protein OS=Mus musc	35.4	0	178.73	10	8	9	8	5	10	9	6	210950000	284120000	261690000	245990000	180320000	251300000	230000000	178260000	250687500	209970000	1.19392	0.138841
Q8BNH4;Q3UHC4;Q3UFZ8;Q80U27;Q61771;Q3TSM7;Q6P1D3	Q8BNH4;Q3UHC4;Q3UFZ8;Q80U27;Q61771;Q3TSM7	Kinesin-like protein;Kinesin-like protein KIF3B;Kinesin-like protein KIF3B, N-terminally processed	Kif3b	Kinesin-like protein OS=Mus musculus GN=Kif3b PE=2 SV=1;Kinesin-like protein OS=Mus musculus GN=Kif3b PE=1 SV=1;Kinesin-like protein OS=Mus musculus GN=Kif3b PE=2 SV=1;Kinesin-like protein (Fragment) OS=Mus musculus GN=Kif3b PE=2 SV=1;Kinesin-like protein	8.6	0	87.866	2	2	1	3	0	2	2	1	8696200	10411000	11495000	9074000	NA	14849000	9332400	14294000	9919050	1.28251e+07	0.773407	0.138849
Q8BL66;Q05CS7;Q3TQY5;A0A1W2P7A6	Q8BL66;Q05CS7	Early endosome antigen 1	Eea1	Early endosome antigen 1 OS=Mus musculus GN=Eea1 PE=1 SV=2;Eea1 protein (Fragment) OS=Mus musculus GN=Eea1 PE=2 SV=1	59.4	0	323.31	54	58	53	64	60	61	54	68	1854600000	1823000000	1828700000	2067400000	2331600000	2024800000	1825600000	2304700000	1893425000	2121675000	0.89242	0.13944
Q8VDC3;P28271	Q8VDC3;P28271	Aconitate hydratase;Cytoplasmic aconitate hydratase	aco1;Aco1	Cytoplasmic aconitase OS=Mus musculus GN=aco1 PE=3 SV=1;Cytoplasmic aconitate hydratase OS=Mus musculus GN=Aco1 PE=1 SV=3	9.1	0	20.424	4	3	3	4	4	3	5	3	32788000	36093000	34687000	44249000	40198000	56957000	58858000	35435000	36954250	47862000	0.7721	0.13978
A0A0G2JFD8;G4W8R4;G4W8R2;A0A0G2JEX1;A0A0G2JGI1;G4W8R3;Q7TPW1;A0A0G2JG59;A0A0G2JDY6;A0A0G2JDZ3;A0A0G2JFI0;A0A0G2JFT2;A0A0G2JDZ8	A0A0G2JFD8;G4W8R4;G4W8R2;A0A0G2JEX1;A0A0G2JGI1;G4W8R3;Q7TPW1;A0A0G2JG59	Nexilin	Nexn	Nexilin OS=Mus musculus GN=Nexn PE=1 SV=1;Nexilin gamma OS=Mus musculus GN=Nexn PE=2 SV=1;Nexilin alpha OS=Mus musculus GN=Nexn PE=2 SV=1;Nexilin OS=Mus musculus GN=Nexn PE=1 SV=1;Nexilin OS=Mus musculus GN=Nexn PE=1 SV=1;Nexilin beta OS=Mus musculus GN=Ne	13.1	0	9.9884	5	5	4	6	3	5	4	4	71736000	40866000	51413000	61936000	78986000	69047000	59671000	70970000	56487750	69668500	0.810808	0.139915
Q3TNH0;Q3UR33;Q61029-3;Q61029;Q3U955;Q3U7B3;Q61029-2;Q61029-4;Q61033-2;Q61033;Q78WP6;Q3TXQ1	Q3TNH0;Q3UR33;Q61029-3;Q61029;Q3U955;Q3U7B3;Q61029-2;Q61029-4;Q61033-2;Q61033	Lamina-associated polypeptide 2, isoforms beta/delta/epsilon/gamma;Lamina-associated polypeptide 2, isoforms alpha/zeta	Tmpo	Uncharacterized protein OS=Mus musculus GN=Tmpo PE=2 SV=1;Uncharacterized protein OS=Mus musculus GN=Tmpo PE=2 SV=1;Isoform Epsilon of Lamina-associated polypeptide 2, isoforms beta/delta/epsilon/gamma OS=Mus musculus GN=Tmpo;Lamina-associated polypeptide	51.7	0	199.38	11	15	12	17	15	12	16	17	1248700000	1089300000	995180000	1198900000	1477800000	1096100000	1231900000	1634700000	1133020000	1360125000	0.833026	0.139935
Q6GT24;D3Z0Y2;Q6A0D0;Q8BPD3;Q8BG37;A0A0A6YXQ7	Q6GT24;D3Z0Y2;Q6A0D0;Q8BPD3		Prdx6	Peroxiredoxin-6 OS=Mus musculus GN=Prdx6 PE=1 SV=1;Peroxiredoxin-6 OS=Mus musculus GN=Prdx6 PE=1 SV=1;MKIAA0106 protein (Fragment) OS=Mus musculus GN=Prdx6 PE=2 SV=1;Uncharacterized protein OS=Mus musculus GN=Prdx6 PE=2 SV=1	77.7	0	203.02	25	25	28	28	14	22	22	28	5563200000	5032000000	5985000000	4290100000	4282000000	5087000000	4533800000	2721000000	5217575000	4155950000	1.25545	0.140316
Q3UDG2;Q3U6U7;Q4FJZ4;P32921-2;P32921;E0CXX4;E0CXQ4	Q3UDG2;Q3U6U7;Q4FJZ4;P32921-2;P32921	Tryptophan--tRNA ligase, cytoplasmic;T1-TrpRS;T2-TrpRS	Wars	Uncharacterized protein OS=Mus musculus GN=Wars PE=2 SV=1;Uncharacterized protein OS=Mus musculus GN=Wars PE=2 SV=1;Wars protein OS=Mus musculus GN=Wars PE=2 SV=1;Isoform 2 of Tryptophan--tRNA ligase, cytoplasmic OS=Mus musculus GN=Wars;Tryptophan--tRNA li	19.4	0	13.015	4	6	9	2	3	5	4	3	76906000	78909000	83585000	53068000	48895000	57398000	73659000	53494000	73117000	58361500	1.25283	0.140702
Q8C7W8;Q8C3T7;Q543U3;P56564;Q99NG1;D3YY51	Q8C7W8;Q8C3T7;Q543U3;P56564	Amino acid transporter;Excitatory amino acid transporter 1	Slc1a3	Amino acid transporter OS=Mus musculus GN=Slc1a3 PE=2 SV=1;Amino acid transporter OS=Mus musculus GN=Slc1a3 PE=2 SV=1;Amino acid transporter OS=Mus musculus GN=Slc1a3 PE=1 SV=1;Excitatory amino acid transporter 1 OS=Mus musculus GN=Slc1a3 PE=1 SV=2	20.1	0	154.42	8	15	11	12	9	9	9	9	1392800000	1247600000	1421700000	1243800000	1104300000	1366100000	1182600000	821950000	1326475000	1118737500	1.18569	0.140856
B0V2N1-4;B0V2N1-3;B0V2N1-6;B0V2N1-2;B0V2N1;Q3UNN3;B0V2N1-5;Q3TP78;Q63847;Q64696;A0A286YEA4	B0V2N1-4;B0V2N1-3;B0V2N1-6;B0V2N1-2;B0V2N1;Q3UNN3;B0V2N1-5	Receptor-type tyrosine-protein phosphatase S	Ptprs	Isoform 4 of Receptor-type tyrosine-protein phosphatase S OS=Mus musculus GN=Ptprs;Isoform 3 of Receptor-type tyrosine-protein phosphatase S OS=Mus musculus GN=Ptprs;Isoform 6 of Receptor-type tyrosine-protein phosphatase S OS=Mus musculus GN=Ptprs;Isoform	5.1	0	41.287	4	3	6	2	2	4	3	1	48606000	56033000	40885000	30195000	33622000	33776000	35078000	35669000	43929750	34536250	1.27199	0.141327
G5E8A7;Q80XS6	G5E8A7		Samd4b	Protein Smaug homolog 2 OS=Mus musculus GN=Samd4b PE=1 SV=1	5.8	0	6.5172	2	2	3	2	1	1	3	0	42032000	52675000	40385000	39014000	37131000	34308000	43095000	34217000	43526500	37187750	1.17045	0.141359
Q8JZX5;Q9D1G5;A2AKH7;Q9CSK4;Q9CTX7	Q8JZX5;Q9D1G5;A2AKH7;Q9CSK4;Q9CTX7	Leucine-rich repeat-containing protein 57	Lrrc57	Leucine rich repeat containing 57 OS=Mus musculus GN=Lrrc57 PE=1 SV=1;Leucine-rich repeat-containing protein 57 OS=Mus musculus GN=Lrrc57 PE=1 SV=1;Leucine-rich repeat-containing protein 57 (Fragment) OS=Mus musculus GN=Lrrc57 PE=1 SV=8;Uncharacterized pro	27.2	0	6.9343	3	3	1	3	4	2	4	3	140820000	161450000	165230000	126260000	125670000	136620000	140510000	122870000	148440000	131417500	1.12953	0.141925
Q8CHR4;O35619;B0QZN5;P63044	Q8CHR4;O35619;B0QZN5;P63044	Vesicle-associated membrane protein 2	Vamp2	Vesicle-associated membrane protein 2 OS=Mus musculus GN=Vamp2 PE=1 SV=2;Vesicle associated membrane protein 2 OS=Mus musculus GN=Vamp2 PE=2 SV=1;Vesicle-associated membrane protein 2 OS=Mus musculus GN=Vamp2 PE=1 SV=1;Vesicle-associated membrane protein 2	39.7	0	53.447	22	18	15	15	16	16	16	19	2363900000	2356400000	1981400000	2645900000	2200000000	3191300000	2617500000	3454400000	2336900000	2865800000	0.815444	0.142689
Q3UI46;P29595;Q3TY05	Q3UI46;P29595	NEDD8	Nedd8	Neural cell expressed, developmentally down-regulated gene 8, isoform CRA_a OS=Mus musculus GN=Nedd8 PE=1 SV=1;NEDD8 OS=Mus musculus GN=Nedd8 PE=1 SV=2	38.3	0	20.126	2	1	2	2	3	2	2	3	122480000	82144000	88969000	95565000	111020000	112120000	114190000	111570000	97289500	112225000	0.866915	0.142811
B7ZWE5;Q9Z0H7;Q3THY9	B7ZWE5;Q9Z0H7;Q3THY9	B-cell lymphoma/leukemia 10	Bcl10	B-cell leukemia/lymphoma 10 OS=Mus musculus GN=Bcl10 PE=1 SV=1;B-cell lymphoma/leukemia 10 OS=Mus musculus GN=Bcl10 PE=1 SV=1;Uncharacterized protein OS=Mus musculus GN=Bcl10 PE=2 SV=1	38.6	0	10.722	2	2	2	2	5	5	3	7	30053000	26813000	43085000	27321000	38863000	43092000	32373000	58939000	31818000	43316750	0.734543	0.14303
P12382;Q8CD98;A0A1W2P6Q4	P12382;Q8CD98	ATP-dependent 6-phosphofructokinase, liver type	Pfkl	ATP-dependent 6-phosphofructokinase, liver type OS=Mus musculus GN=Pfkl PE=1 SV=4;Uncharacterized protein OS=Mus musculus GN=Pfkl PE=2 SV=1	17.7	0	34.783	4	7	4	6	5	5	5	5	49520000	46781000	51126000	47734000	64696000	67573000	66891000	40408000	48790250	59892000	0.814637	0.143261
Q545N7;P30275;A2ARP5;B0R0E9;B0R0E8;B0R0F0;Q6P8J7	Q545N7;P30275;A2ARP5	Creatine kinase U-type, mitochondrial	Ckmt1	Creatine kinase, mitochondrial 1, ubiquitous, isoform CRA_a OS=Mus musculus GN=Ckmt1 PE=1 SV=1;Creatine kinase U-type, mitochondrial OS=Mus musculus GN=Ckmt1 PE=1 SV=1;Creatine kinase U-type, mitochondrial (Fragment) OS=Mus musculus GN=Ckmt1 PE=1 SV=1	62	0	323.31	58	60	58	52	46	62	54	52	11177000000	10526000000	10935000000	12502000000	8943200000	11352000000	10669000000	9505500000	11285000000	10117425000	1.1154	0.143295
Q3V386;Q8VHI6	Q3V386;Q8VHI6	Wiskott-Aldrich syndrome protein family member 3	Wasf3	Uncharacterized protein OS=Mus musculus GN=Wasf3 PE=2 SV=1;Wiskott-Aldrich syndrome protein family member 3 OS=Mus musculus GN=Wasf3 PE=1 SV=1	36.3	0	82.855	12	14	8	13	11	12	14	12	1891500000	1662300000	1855200000	1465400000	2226100000	1794300000	1733900000	2395300000	1718600000	2037400000	0.843526	0.143429
A0JLM5;Q3TLG6;Q80UN2;Q7TQE1;E9Q7C1;Q3TE00;Q6KAM1;G3X8S4;Q924H2	A0JLM5;Q3TLG6;Q80UN2;Q7TQE1;E9Q7C1;Q3TE00;Q6KAM1;G3X8S4;Q924H2	Mediator of RNA polymerase II transcription subunit 15	Med15	Med15 protein (Fragment) OS=Mus musculus GN=Med15 PE=2 SV=2;Uncharacterized protein OS=Mus musculus GN=Med15 PE=2 SV=1;Med15 protein (Fragment) OS=Mus musculus GN=Med15 PE=2 SV=1;Mediator complex subunit 15 OS=Mus musculus GN=Med15 PE=2 SV=1;Mediator of RN	26.9	0	6.1038	1	0	0	1	1	1	2	2	12162000	17739000	NA	13367000	11779000	NA	10600000	11459000	1.44227e+07	1.12793e+07	1.27868	0.143461
Q9D2V7;Q8CAT3;G3X9L5;E9PYU1;Q3TU50	Q9D2V7;Q8CAT3;G3X9L5;E9PYU1;Q3TU50	Coronin-7;Coronin	Coro7	Coronin-7 OS=Mus musculus GN=Coro7 PE=1 SV=2;Coronin OS=Mus musculus PE=2 SV=1;Coronin OS=Mus musculus GN=Coro7 PE=1 SV=1;Coronin OS=Mus musculus GN=Coro7 PE=1 SV=1;Coronin (Fragment) OS=Mus musculus GN=Coro7 PE=2 SV=1	6.9	0	6.5662	2	1	0	4	2	2	0	1	17389000	14192000	19089000	12334000	19037000	19529000	18208000	NA	15751000	1.89247e+07	0.8323	0.144065
Q62347;Q543W0;Q547S9;Q01147-2;Q01147;P70300;Q61442;A0A087WRI6;Q9CWS2;Q922R4;P81269	Q62347;Q543W0;Q547S9;Q01147-2;Q01147;P70300;Q61442;A0A087WRI6	Cyclic AMP-responsive element-binding protein 1	Creb1;CREB	Cyclic AMP-responsive element-binding protein 1 OS=Mus musculus GN=Creb1 PE=1 SV=1;cAMP responsive element binding protein 1, isoform CRA_a OS=Mus musculus GN=Creb1 PE=2 SV=1;cAMP response element binding protein OS=Mus musculus GN=Creb1 PE=2 SV=1;Isoform	20.9	0	104.58	4	4	4	4	4	3	4	4	117290000	102790000	96667000	89768000	134210000	104760000	103700000	133320000	101628750	118997500	0.854041	0.144292
Q4FJU3;Q9DCT8;A0A0G2JF37	Q4FJU3;Q9DCT8	Cysteine-rich protein 2	Crip2	Crip2 protein OS=Mus musculus GN=Crip2 PE=1 SV=1;Cysteine-rich protein 2 OS=Mus musculus GN=Crip2 PE=1 SV=1	43.3	0	40.456	7	5	6	7	9	6	3	6	1104500000	1117700000	1059600000	1466700000	1386500000	1479600000	1195300000	1449400000	1187125000	1377700000	0.861672	0.144527
Z4YJH1;Q9R1K9;B1AUQ7;P41209;E9PVN5	Z4YJH1;Q9R1K9;B1AUQ7	Centrin-2	Cetn2	Centrin-2 OS=Mus musculus GN=Cetn2 PE=1 SV=1;Centrin-2 OS=Mus musculus GN=Cetn2 PE=1 SV=1;Centrin-2 (Fragment) OS=Mus musculus GN=Cetn2 PE=1 SV=1	76.1	0	188.49	14	11	14	12	12	12	11	13	585250000	548450000	598490000	721210000	857080000	679280000	579720000	920040000	613350000	759030000	0.808071	0.145202
Q9CWS0;D3YU15;Q3UF01	Q9CWS0;D3YU15;Q3UF01	N(G),N(G)-dimethylarginine dimethylaminohydrolase 1	Ddah1	N(G),N(G)-dimethylarginine dimethylaminohydrolase 1 OS=Mus musculus GN=Ddah1 PE=1 SV=3;Dimethylarginine dimethylaminohydrolase 1, isoform CRA_a OS=Mus musculus GN=Ddah1 PE=1 SV=1;Uncharacterized protein (Fragment) OS=Mus musculus GN=Ddah1 PE=2 SV=1	71.2	0	87.944	19	17	15	15	16	17	15	15	1083100000	917080000	1084100000	839880000	552090000	913900000	1006300000	564260000	981040000	759137500	1.29231	0.145219
A0A1D5RLT7;A0A1D5RM23;Q9CQF3;A0A1D5RLS2	A0A1D5RLT7;A0A1D5RM23;Q9CQF3;A0A1D5RLS2	Cleavage and polyadenylation specificity factor subunit 5	Nudt21	Cleavage and polyadenylation-specificity factor subunit 5 (Fragment) OS=Mus musculus GN=Nudt21 PE=1 SV=1;Cleavage and polyadenylation-specificity factor subunit 5 OS=Mus musculus GN=Nudt21 PE=1 SV=1;Cleavage and polyadenylation specificity factor subunit 5	29.5	0	9.2275	2	0	2	1	0	2	1	2	28469000	NA	29157000	12590000	NA	10606000	17694000	9515500	2.34053e+07	1.26052e+07	1.8568	0.145618
Q3U6N7;Q3TJX0;Q61233;Q3U9M7;Q3U6Z1;D3YZ25;D3YVW8;D3Z7D9;D3Z311	Q3U6N7;Q3TJX0;Q61233;Q3U9M7;Q3U6Z1	Plastin-2	Lcp1	Uncharacterized protein OS=Mus musculus GN=Lcp1 PE=2 SV=1;Uncharacterized protein OS=Mus musculus GN=Lcp1 PE=2 SV=1;Plastin-2 OS=Mus musculus GN=Lcp1 PE=1 SV=4;Uncharacterized protein OS=Mus musculus GN=Lcp1 PE=2 SV=1;Uncharacterized protein OS=Mus musculu	9.1	0	10.371	1	0	1	2	1	2	1	0	25906000	24129000	37626000	40032000	21111000	NA	20923000	NA	31923250	21017000	1.51893	0.14581
Q3U7U3;D6RJ76;F8WIP1	Q3U7U3;D6RJ76;F8WIP1	F-box only protein 7	Fbxo7	F-box only protein 7 OS=Mus musculus GN=Fbxo7 PE=1 SV=2;F-box only protein 7 OS=Mus musculus GN=Fbxo7 PE=1 SV=1;F-box only protein 7 OS=Mus musculus GN=Fbxo7 PE=1 SV=1	6.7	0	7.5011	1	1	2	0	3	1	1	2	21850000	18278000	17462000	17335000	25420000	19619000	18980000	23372000	18731250	21847750	0.857354	0.145866
Q8VI33;A0A087WR08;A0A087WQ57;A0A087WNM2;A2AP81	Q8VI33;A0A087WR08;A0A087WQ57;A0A087WNM2	Transcription initiation factor TFIID subunit 9	Taf9	Transcription initiation factor TFIID subunit 9 OS=Mus musculus GN=Taf9 PE=1 SV=1;Transcription initiation factor TFIID subunit 9 (Fragment) OS=Mus musculus GN=Taf9 PE=1 SV=1;Transcription initiation factor TFIID subunit 9 (Fragment) OS=Mus musculus GN=Taf	15.2	0	3.496	1	1	3	2	0	2	2	2	16635000	12180000	14856000	13703000	16142000	17562000	14895000	24687000	14343500	18321500	0.782878	0.146211
A0A0R4J0W7;A0A1B0GSR5;Q5XJV6;A0A1B0GRD8	A0A0R4J0W7;A0A1B0GSR5;Q5XJV6	Serine/threonine-protein kinase LMTK3	Lmtk3	Serine/threonine-protein kinase LMTK3 OS=Mus musculus GN=Lmtk3 PE=1 SV=1;Serine/threonine-protein kinase LMTK3 OS=Mus musculus GN=Lmtk3 PE=1 SV=1;Serine/threonine-protein kinase LMTK3 OS=Mus musculus GN=Lmtk3 PE=1 SV=1	13.4	0	61.053	5	7	5	6	6	5	5	6	117790000	127460000	111910000	126480000	134170000	138700000	148710000	253980000	120910000	168890000	0.71591	0.146361
Q8CHT0	Q8CHT0	Delta-1-pyrroline-5-carboxylate dehydrogenase, mitochondrial	Aldh4a1	Delta-1-pyrroline-5-carboxylate dehydrogenase, mitochondrial OS=Mus musculus GN=Aldh4a1 PE=1 SV=3	6	0	3.9472	1	1	1	1	2	1	1	1	6566500	NA	6878100	5849900	10760000	7545800	8082700	6689500	6431500	8269500	0.777737	0.146487
A1L332;A0A0M3HEP7;Q5DTG0;P70704-3;P70704-2;P70704;A0A0J9YV34;Q8CA15;Q52KQ7;F6Q8P7;E9Q4J5;Q3TRP7;Q3U9N5;P98200	A1L332;A0A0M3HEP7;Q5DTG0;P70704-3;P70704-2;P70704;A0A0J9YV34;Q8CA15;Q52KQ7	Phospholipid-transporting ATPase;Phospholipid-transporting ATPase IA	Atp8a1	Phospholipid-transporting ATPase OS=Mus musculus GN=Atp8a1 PE=2 SV=1;Phospholipid-transporting ATPase OS=Mus musculus GN=Atp8a1 PE=1 SV=1;Phospholipid-transporting ATPase (Fragment) OS=Mus musculus GN=Atp8a1 PE=2 SV=1;Isoform 3 of Phospholipid-transporting	5.6	0	34.971	4	3	4	2	2	4	3	2	22051000	22751000	24626000	23411000	29188000	29177000	40069000	20884000	23209750	29829500	0.77808	0.146629
A0A068BFS4;O35730-2;O35730;A0A087WQQ3;A0A087WRE9;O35730-3;Q9CQJ4	A0A068BFS4;O35730-2;O35730;A0A087WQQ3;A0A087WRE9;O35730-3;Q9CQJ4	E3 ubiquitin-protein ligase RING1;E3 ubiquitin-protein ligase RING2	Ring1;Rnf2	Ring finger protein 1 OS=Mus musculus GN=Ring1 PE=2 SV=1;Isoform 2 of E3 ubiquitin-protein ligase RING1 OS=Mus musculus GN=Ring1;E3 ubiquitin-protein ligase RING1 OS=Mus musculus GN=Ring1 PE=1 SV=2;E3 ubiquitin-protein ligase RING2 (Fragment) OS=Mus muscul	6.9	0	3.9379	2	2	2	2	0	0	2	2	4148500	4284100	6562500	4091500	3578100	3418800	3664500	NA	4771650	3553800	1.34269	0.147178
G3UW55	G3UW55		A230065H16Rik	LBH domain-containing 2 OS=Mus musculus GN=Lbhd2 PE=1 SV=1	47.4	0	27.488	4	2	2	4	2	2	4	3	39819000	33300000	45094000	36911000	50173000	62007000	35798000	46691000	38781000	48667250	0.79686	0.147419
Q9JIG4;B9EHL3;Q9JIG4-2;F6RXH3	Q9JIG4;B9EHL3;Q9JIG4-2	Protein phosphatase 1 regulatory subunit 3F	Ppp1r3f	Protein phosphatase 1 regulatory subunit 3F OS=Mus musculus GN=Ppp1r3f PE=1 SV=3;Ppp1r3f protein OS=Mus musculus GN=Ppp1r3f PE=2 SV=1;Isoform 2 of Protein phosphatase 1 regulatory subunit 3F OS=Mus musculus GN=Ppp1r3f	14.8	0	9.8878	4	4	0	3	1	5	3	4	11246000	9877000	14870000	15538000	13246000	16845000	14821000	18716000	12882750	15907000	0.809879	0.14762
Q5M9P3;Q9CZX8;D3YUT3;D3Z5R8;D3Z722;D3YUG3;S4R223	Q5M9P3;Q9CZX8;D3YUT3;D3Z5R8;D3Z722;D3YUG3	40S ribosomal protein S19	Rps19	Rps19 protein (Fragment) OS=Mus musculus GN=Rps19 PE=2 SV=1;40S ribosomal protein S19 OS=Mus musculus GN=Rps19 PE=1 SV=3;40S ribosomal protein S19 (Fragment) OS=Mus musculus GN=Rps19 PE=1 SV=2;40S ribosomal protein S19 (Fragment) OS=Mus musculus GN=Rps19 P	48.3	0	56.901	7	8	9	8	9	6	7	12	1501000000	1561600000	1625800000	1796800000	2141600000	1795900000	1518800000	2049500000	1621300000	1876450000	0.864025	0.147987
Q8BLM1;A0A087WSF5;A0A087WPT0	Q8BLM1;A0A087WSF5		Lrrfip1	Uncharacterized protein (Fragment) OS=Mus musculus GN=Lrrfip1 PE=2 SV=1;Leucine-rich repeat flightless-interacting protein 1 (Fragment) OS=Mus musculus GN=Lrrfip1 PE=1 SV=1	8.7	0	2.679	0	0	0	1	0	0	0	2	6852900	7416200	6653000	8003100	9169100	NA	7527400	15266000	7231300	1.06542e+07	0.67873	0.14803
O08842;O08842-3;O08842-2;Q3UET6	O08842;O08842-3;O08842-2;Q3UET6	GDNF family receptor alpha-2	Gfra2	GDNF family receptor alpha-2 OS=Mus musculus GN=Gfra2 PE=1 SV=2;Isoform 3 of GDNF family receptor alpha-2 OS=Mus musculus GN=Gfra2;Isoform 2 of GDNF family receptor alpha-2 OS=Mus musculus GN=Gfra2;Uncharacterized protein OS=Mus musculus GN=Gfra2 PE=2 SV=1	17	0	8.4691	4	5	4	4	3	3	3	2	64804000	63258000	64589000	66293000	63177000	71684000	70228000	67036000	64736000	68031250	0.951563	0.148235
Q9QZ83	Q9QZ83		Actg1	Gamma actin-like protein OS=Mus musculus GN=Actg1 PE=2 SV=1	5.6	0	76.402	5	5	8	4	7	6	7	6	700450000	530930000	1014300000	865940000	713810000	2340900000	2436000000	810880000	777905000	1575397500	0.493783	0.148866
Q3TWW8;A0A0A6YXX6;Q8BKL0	Q3TWW8	Serine/arginine-rich splicing factor 6	Srsf6	Serine/arginine-rich splicing factor 6 OS=Mus musculus GN=Srsf6 PE=1 SV=1	4.7	0.0081762	1.3531	1	2	1	1	1	1	2	1	20425000	16106000	22601000	19061000	NA	25884000	19147000	26797000	19548250	2.39427e+07	0.816461	0.149345
A2CG20;O35449	A2CG20;O35449	Proline-rich transmembrane protein 1	Prrt1	Proline-rich transmembrane protein 1 OS=Mus musculus GN=Prrt1 PE=1 SV=1;Proline-rich transmembrane protein 1 OS=Mus musculus GN=Prrt1 PE=1 SV=1	8.5	0	3.7765	2	1	2	0	2	3	2	2	16995000	14747000	19500000	NA	19904000	27915000	23174000	17323000	1.70807e+07	22079000	0.773616	0.14947
Q8QZS1;E0CX19	Q8QZS1;E0CX19	3-hydroxyisobutyryl-CoA hydrolase, mitochondrial	Hibch	3-hydroxyisobutyryl-CoA hydrolase, mitochondrial OS=Mus musculus GN=Hibch PE=1 SV=1;3-hydroxyisobutyryl-CoA hydrolase, mitochondrial OS=Mus musculus GN=Hibch PE=1 SV=1	26.8	0	6.5114	1	0	2	1	0	2	2	1	NA	11148000	11182000	12285000	11453000	14241000	14772000	NA	1.15383e+07	1.34887e+07	0.855409	0.149479
Q8CGA4;A0A087WQV4	Q8CGA4;A0A087WQV4	Maturin	Mturn	Maturin OS=Mus musculus GN=Mturn PE=1 SV=1;Maturin OS=Mus musculus GN=Mturn PE=1 SV=1	58.8	0	37.803	4	4	3	5	4	5	4	8	132890000	107070000	108540000	112030000	211210000	123720000	109050000	179180000	115132500	155790000	0.739024	0.149542
Q3TJL3;Q8K207;A0A0A0MQF7	Q3TJL3;Q8K207;A0A0A0MQF7	Uncharacterized protein C1orf21 homolog	1700025G04Rik	Uncharacterized protein OS=Mus musculus GN=1700025G04Rik PE=1 SV=1;Uncharacterized protein C1orf21 homolog OS=Mus musculus PE=1 SV=1;RIKEN cDNA 1700025G04 gene OS=Mus musculus GN=1700025G04Rik PE=1 SV=1	32.2	0	59.466	2	2	2	0	3	1	3	2	19782000	16681000	21038000	21633000	21310000	20945000	21607000	26103000	19783500	22491250	0.879609	0.149592
D3YVM8;O55102;D3Z4L7	D3YVM8;O55102;D3Z4L7	Biogenesis of lysosome-related organelles complex 1 subunit 1	Bloc1s1	Biogenesis of lysosome-related organelles complex 1 subunit 1 OS=Mus musculus GN=Bloc1s1 PE=1 SV=1;Biogenesis of lysosome-related organelles complex 1 subunit 1 OS=Mus musculus GN=Bloc1s1 PE=1 SV=2;Biogenesis of lysosome-related organelles complex 1 subuni	40.5	0	92.988	3	2	3	3	1	3	5	3	57918000	67649000	51723000	52328000	61393000	63308000	62637000	79817000	57404500	66788750	0.859494	0.151484
P09055;P09055-2;Q8BUD1	P09055;P09055-2	Integrin beta-1	Itgb1	Integrin beta-1 OS=Mus musculus GN=Itgb1 PE=1 SV=1;Isoform 2 of Integrin beta-1 OS=Mus musculus GN=Itgb1	39	0	86.214	16	16	18	15	15	16	13	19	774460000	764150000	656470000	730100000	648090000	550630000	573040000	776080000	731295000	636960000	1.1481	0.15149
Q4FZK2;Q9D8N0;Q8R1N8	Q4FZK2;Q9D8N0;Q8R1N8	Elongation factor 1-gamma	Eef1g	Eukaryotic translation elongation factor 1 gamma OS=Mus musculus GN=Eef1g PE=1 SV=1;Elongation factor 1-gamma OS=Mus musculus GN=Eef1g PE=1 SV=3;Eef1g protein OS=Mus musculus GN=Eef1g PE=2 SV=1	24.5	0	60.545	4	5	3	5	3	7	5	3	74935000	64975000	59681000	69512000	60252000	81333000	96532000	85147000	67275750	80816000	0.832456	0.151601
A2ACL9;Q62443;Q3UST4	A2ACL9;Q62443;Q3UST4	Neuronal pentraxin-1	Nptx1	Neuronal pentraxin 1 OS=Mus musculus GN=Nptx1 PE=1 SV=1;Neuronal pentraxin-1 OS=Mus musculus GN=Nptx1 PE=1 SV=1;Uncharacterized protein (Fragment) OS=Mus musculus GN=Nptx1 PE=2 SV=1	31.5	0	205.56	5	6	7	4	5	3	7	4	235560000	186470000	170580000	171830000	197750000	242370000	237820000	209400000	191110000	221835000	0.861496	0.151731
D3YWS3;Q9JJV2;Q9JJV2-2;Q9JJV2-3	D3YWS3;Q9JJV2;Q9JJV2-2;Q9JJV2-3	Profilin;Profilin-2	Pfn2	Profilin OS=Mus musculus GN=Pfn2 PE=1 SV=1;Profilin-2 OS=Mus musculus GN=Pfn2 PE=1 SV=3;Isoform 2 of Profilin-2 OS=Mus musculus GN=Pfn2;Isoform 3 of Profilin-2 OS=Mus musculus GN=Pfn2	76.4	0	51.86	4	4	2	5	2	5	5	4	102490000	140440000	82081000	78292000	66162000	69434000	99836000	55663000	100825750	72773750	1.38547	0.15213
Q14C26;Q9EP72	Q14C26;Q9EP72	ER membrane protein complex subunit 7	Emc7	RIKEN cDNA 2900064A13, isoform CRA_b OS=Mus musculus GN=Emc7 PE=1 SV=1;ER membrane protein complex subunit 7 OS=Mus musculus GN=Emc7 PE=1 SV=1	25.7	0	7.0561	3	0	3	2	3	2	3	1	32986000	NA	34445000	37948000	37474000	41790000	46587000	35725000	3.51263e+07	40394000	0.869593	0.152535
Q3U8H8;P61971	Q3U8H8;P61971	Nuclear transport factor 2	Nutf2	Uncharacterized protein OS=Mus musculus PE=2 SV=1;Nuclear transport factor 2 OS=Mus musculus GN=Nutf2 PE=1 SV=1	51.2	0	12.278	1	4	1	2	3	5	4	2	123360000	203810000	150780000	82339000	61403000	123010000	111230000	71217000	140072250	91715000	1.52726	0.15303
Q91Z50;Q8R069;Q8C952;Q3TGH6;Q8C5X6;Q99M86;P39749	Q91Z50;Q8R069;Q8C952;Q3TGH6;Q8C5X6;Q99M86;P39749	Flap endonuclease 1	Fen1	Flap endonuclease 1 OS=Mus musculus GN=Fen1 PE=1 SV=1;Flap endonuclease 1 OS=Mus musculus GN=Fen1 PE=2 SV=1;Flap endonuclease 1 OS=Mus musculus GN=Fen1 PE=2 SV=1;Flap endonuclease 1 OS=Mus musculus GN=Fen1 PE=2 SV=1;Flap endonuclease 1 OS=Mus musculus GN=F	8.2	0	33.02	2	2	1	1	2	1	1	1	14745000	26752000	NA	15012000	12576000	14371000	12886000	12993000	1.88363e+07	13206500	1.42629	0.153218
Q91WE2;A0A1D5RLX7;A0A1D5RLW0;A0A1D5RLU2;Q3U9X3;A0A1D5RLF2;A0A1D5RLI3;A0A1D5RLY1;A0A1D5RLD7;A0A1D5RLT4;A0A1D5RLJ3;A0A1D5RM30;A0A1D5RM67	Q91WE2;A0A1D5RLX7;A0A1D5RLW0;A0A1D5RLU2;Q3U9X3;A0A1D5RLF2;A0A1D5RLI3;A0A1D5RLY1;A0A1D5RLD7;A0A1D5RLT4;A0A1D5RLJ3	Protein FAM192A	Fam192a	Protein FAM192A OS=Mus musculus GN=Fam192a PE=1 SV=1;Protein FAM192A (Fragment) OS=Mus musculus GN=Fam192a PE=1 SV=1;Protein FAM192A (Fragment) OS=Mus musculus GN=Fam192a PE=1 SV=1;Protein FAM192A (Fragment) OS=Mus musculus GN=Fam192a PE=1 SV=1;Uncharacter	33.9	0	78.71	4	3	4	4	6	7	6	5	74096000	75874000	65155000	82477000	94843000	72575000	81380000	119310000	74400500	92027000	0.808464	0.153452
Q8VCW8	Q8VCW8	Acyl-CoA synthetase family member 2, mitochondrial	Acsf2	Acyl-CoA synthetase family member 2, mitochondrial OS=Mus musculus GN=Acsf2 PE=1 SV=1	15	0	82.088	5	4	5	4	4	3	4	1	35701000	28081000	39543000	20891000	26184000	22554000	25942000	21341000	31054000	24005250	1.29363	0.153515
Q3TYE5;A0A087WP80;Q8BLK3;A0A087WP70;F6SB80;A0A087WP06	Q3TYE5;A0A087WP80;Q8BLK3	Limbic system-associated membrane protein	Lsamp	Limbic system-associated membrane protein OS=Mus musculus GN=Lsamp PE=1 SV=1;Limbic system-associated membrane protein OS=Mus musculus GN=Lsamp PE=1 SV=1;Limbic system-associated membrane protein OS=Mus musculus GN=Lsamp PE=1 SV=1	43.5	0	323.31	27	22	22	25	26	25	25	30	2590600000	2622900000	2552700000	2906500000	2587800000	2357000000	2158200000	2658100000	2668175000	2440275000	1.09339	0.153731
Q8CH02;Q3TPQ8	Q8CH02	SURP and G-patch domain-containing protein 1	Sugp1	SURP and G-patch domain-containing protein 1 OS=Mus musculus GN=Sugp1 PE=1 SV=1	16.5	0	23.575	1	4	0	3	2	4	3	5	33691000	28670000	29393000	31571000	31140000	42429000	32051000	35976000	30831250	35399000	0.870964	0.154833
Q3UCT9;Q3TVJ0;O89051;Q9JME4;Q9D1Q3	Q3UCT9;Q3TVJ0;O89051;Q9JME4;Q9D1Q3	Integral membrane protein 2B;BRI2, membrane form;BRI2 intracellular domain;BRI2C, soluble form;Bri23 peptide	Itm2b	Uncharacterized protein OS=Mus musculus GN=Itm2b PE=2 SV=1;Uncharacterized protein OS=Mus musculus GN=Itm2b PE=2 SV=1;Integral membrane protein 2B OS=Mus musculus GN=Itm2b PE=1 SV=1;E25B protein OS=Mus musculus GN=Itm2b PE=2 SV=1;Uncharacterized protein OS	41	0	61.719	5	4	8	8	5	5	9	5	202780000	162770000	197380000	161520000	151840000	188460000	145620000	133040000	181112500	154740000	1.17043	0.154919
Q8C4Y1;A0A1W2P7P4;B2RS19;P28574	Q8C4Y1;A0A1W2P7P4;B2RS19;P28574	Protein max	Max	Max protein OS=Mus musculus GN=Max PE=1 SV=1;Protein max OS=Mus musculus GN=Max PE=1 SV=1;Max protein OS=Mus musculus GN=Max PE=1 SV=1;Protein max OS=Mus musculus GN=Max PE=1 SV=1	30.5	0	6.6009	0	2	2	2	2	2	0	3	10334000	10160000	9773000	10345000	12193000	9851400	10863000	14963000	10153000	11967600	0.848374	0.154965
Q6A065;H7BX26;Q6A065-3;A0A0A6YX99;Q6A065-2;A0A0A6YXT4;A0A0A6YWV9;A0A0A6YXR9;Q8BVZ1-2;Q8BVZ1	Q6A065;H7BX26	Centrosomal protein of 170 kDa	Cep170	Centrosomal protein of 170 kDa OS=Mus musculus GN=Cep170 PE=1 SV=2;Centrosomal protein of 170 kDa OS=Mus musculus GN=Cep170 PE=1 SV=1	53.5	0	323.31	39	38	43	39	47	40	34	51	881140000	818090000	887500000	943240000	969790000	952630000	860260000	1041900000	882492500	956145000	0.922969	0.155002
Q8K1K2;P62196;A0A1S6GWH1;Q99KR1	Q8K1K2;P62196;A0A1S6GWH1;Q99KR1	26S protease regulatory subunit 8	Psmc5	26S proteasome regulatory subunit 8 OS=Mus musculus GN=Psmc5 PE=1 SV=1;26S proteasome regulatory subunit 8 OS=Mus musculus GN=Psmc5 PE=1 SV=1;Uncharacterized protein OS=Mus musculus GN=Psmc5 PE=2 SV=1;Psmc5 protein (Fragment) OS=Mus musculus GN=Psmc5 PE=2	40.5	0	256.13	6	2	3	3	5	6	5	4	108070000	98847000	101310000	73829000	85965000	123080000	121470000	139300000	95514000	117453750	0.813205	0.155425
Q0VGN4	Q0VGN4		Stx16	Stx16 protein (Fragment) OS=Mus musculus GN=Stx16 PE=2 SV=1	11	0	4.3719	1	0	2	2	1	1	0	3	NA	27615000	NA	46347000	56281000	NA	NA	60101000	36981000	58191000	0.635511	0.156715
Q9Z1P6;A0A068BGR9	Q9Z1P6;A0A068BGR9	NADH dehydrogenase [ubiquinone] 1 alpha subcomplex subunit 7	Ndufa7	NADH dehydrogenase [ubiquinone] 1 alpha subcomplex subunit 7 OS=Mus musculus GN=Ndufa7 PE=1 SV=3;NADH dehydrogenase OS=Mus musculus GN=Ndufa7 PE=2 SV=1	77	0	71	14	15	15	15	18	26	16	21	1739600000	1515700000	1665500000	1933700000	2148900000	1810100000	1683800000	2360800000	1713625000	2000900000	0.856427	0.157113
Q3U661;Q6A006;Q8BU11;Q3UVQ1;H3BL89;Q66JW3;Q80W03	Q3U661;Q6A006;Q8BU11	TOX high mobility group box family member 4	Tox4	Uncharacterized protein OS=Mus musculus GN=Tox4 PE=2 SV=1;MKIAA0737 protein (Fragment) OS=Mus musculus GN=Tox4 PE=2 SV=1;TOX high mobility group box family member 4 OS=Mus musculus GN=Tox4 PE=1 SV=3	14.4	0	9.5342	1	2	1	4	4	2	3	3	15080000	15058000	NA	16263000	18862000	22942000	14905000	18313000	15467000	18755500	0.824665	0.157169
E9PU87;F6U6U5;F6S7W6;Q6P4S6;F6U8X4;Q6P4S6-2	E9PU87;F6U6U5;F6S7W6;Q6P4S6	Serine/threonine-protein kinase SIK3	Sik3	Serine/threonine-protein kinase SIK3 OS=Mus musculus GN=Sik3 PE=1 SV=1;Serine/threonine-protein kinase SIK3 (Fragment) OS=Mus musculus GN=Sik3 PE=1 SV=1;Serine/threonine-protein kinase SIK3 (Fragment) OS=Mus musculus GN=Sik3 PE=1 SV=1;Serine/threonine-prot	10.8	0	171.02	8	6	6	8	4	6	6	7	42871000	55603000	39443000	50722000	56195000	46607000	56876000	58261000	47159750	54484750	0.865559	0.157453
E9QL08;E9Q9Z4;E9Q8T1;Q9JJG0-2;Q9JJG0;A0A140LJ29;A0A140LJA0;A0A140LI86;Q5DTJ3;Q9ER91	E9QL08;E9Q9Z4;E9Q8T1;Q9JJG0-2;Q9JJG0;A0A140LJ29;A0A140LJA0;A0A140LI86	Transforming acidic coiled-coil-containing protein 2	Tacc2	Transforming acidic coiled-coil-containing protein 2 OS=Mus musculus GN=Tacc2 PE=1 SV=1;Transforming acidic coiled-coil-containing protein 2 OS=Mus musculus GN=Tacc2 PE=1 SV=1;Transforming acidic coiled-coil-containing protein 2 OS=Mus musculus GN=Tacc2 PE	35.2	0	104.97	9	8	10	8	12	11	8	11	216930000	242000000	204780000	255440000	296750000	245230000	222570000	339220000	229787500	275942500	0.832737	0.157896
P63024	P63024	Vesicle-associated membrane protein 3	Vamp3	Vesicle-associated membrane protein 3 OS=Mus musculus GN=Vamp3 PE=1 SV=1	67	0	72.535	15	14	17	16	15	17	14	20	2729700000	2076500000	1939900000	2499100000	3003200000	2766600000	2183300000	3019200000	2311300000	2743075000	0.842595	0.158146
D6RET6;Q3U3V2;Q9DBM1	D6RET6;Q3U3V2;Q9DBM1	G patch domain-containing protein 1	Gpatch1	G patch domain-containing protein 1 OS=Mus musculus GN=Gpatch1 PE=1 SV=1;Uncharacterized protein OS=Mus musculus GN=Gpatch1 PE=2 SV=1;G patch domain-containing protein 1 OS=Mus musculus GN=Gpatch1 PE=2 SV=1	8.3	0	5.5262	0	1	1	0	2	0	2	1	20176000	32829000	26241000	18067000	59412000	29078000	26219000	35683000	24328250	37598000	0.647062	0.158259
B2RX15;Q6ZPS6;A0A0G2JEA0	B2RX15;Q6ZPS6	Ankyrin repeat and IBR domain-containing protein 1	Ankib1	Ankib1 protein OS=Mus musculus GN=Ankib1 PE=2 SV=1;Ankyrin repeat and IBR domain-containing protein 1 OS=Mus musculus GN=Ankib1 PE=1 SV=2	5.9	0	39.88	2	2	2	1	0	2	0	1	32838000	17828000	18999000	NA	15927000	10452000	21086000	13368000	2.32217e+07	15208250	1.52691	0.158422
Q3UIT9;Q542H2;Q3TN31;Q9Z2U0;Q3THL2;Q9CWH6;B7ZMS3;B7ZMS4;Q8VEB8	Q3UIT9;Q542H2;Q3TN31;Q9Z2U0;Q3THL2	Proteasome subunit alpha type;Proteasome subunit alpha type-7	Psma7	Proteasome subunit alpha type OS=Mus musculus GN=Psma7 PE=2 SV=1;Proteasome subunit alpha type OS=Mus musculus GN=Psma7 PE=1 SV=1;Proteasome subunit alpha type OS=Mus musculus GN=Psma7 PE=2 SV=1;Proteasome subunit alpha type-7 OS=Mus musculus GN=Psma7 PE=1	56	0	30.811	6	6	5	5	8	9	8	4	187620000	227750000	161570000	162170000	287670000	232060000	266510000	159590000	184777500	236457500	0.781441	0.158435
Q8R570;B2FDF6;Q8R570-2;I7HFU4;I7HPB1;J3JS29	Q8R570;B2FDF6;Q8R570-2	Synaptosomal-associated protein 47	Snap47	Synaptosomal-associated protein 47 OS=Mus musculus GN=Snap47 PE=1 SV=1;Synaptosomal-associated protein 47 OS=Mus musculus GN=Snap47 PE=1 SV=1;Isoform 2 of Synaptosomal-associated protein 47 OS=Mus musculus GN=Snap47	35.8	0	144.42	11	5	8	6	7	5	7	8	138580000	167310000	131030000	119590000	135020000	110360000	128400000	80968000	139127500	113687000	1.22378	0.15845
A0A0U1RP69;Q9DBT3	A0A0U1RP69;Q9DBT3	Coiled-coil domain-containing protein 97	Ccdc97	Coiled-coil domain-containing protein 97 (Fragment) OS=Mus musculus GN=Ccdc97 PE=1 SV=1;Coiled-coil domain-containing protein 97 OS=Mus musculus GN=Ccdc97 PE=1 SV=1	34.5	0	17.295	3	2	5	3	3	3	3	4	36744000	24823000	70954000	54511000	25501000	20897000	37586000	33583000	46758000	29391750	1.59085	0.158876
P60840-2;P60840;P60840-3	P60840-2;P60840;P60840-3	Alpha-endosulfine	Ensa	Isoform 2 of Alpha-endosulfine OS=Mus musculus GN=Ensa;Alpha-endosulfine OS=Mus musculus GN=Ensa PE=1 SV=1;Isoform 3 of Alpha-endosulfine OS=Mus musculus GN=Ensa	77.8	0	323.31	17	13	17	14	17	18	17	19	981060000	908840000	970300000	852090000	1264300000	1013900000	968160000	964060000	928072500	1052605000	0.881691	0.159068
Q5M9K7;Q3U9P0;P63325;Q3UW83	Q5M9K7;Q3U9P0;P63325;Q3UW83	40S ribosomal protein S10	Rps10	MCG21688 OS=Mus musculus GN=Rps10 PE=1 SV=1;Uncharacterized protein OS=Mus musculus GN=Rps10 PE=2 SV=1;40S ribosomal protein S10 OS=Mus musculus GN=Rps10 PE=1 SV=1;40S ribosomal protein S10 OS=Mus musculus GN=Rps10 PE=1 SV=1	33.3	0	7.6898	4	4	3	4	3	6	3	5	166810000	131800000	240520000	172370000	162880000	156040000	112250000	107030000	177875000	134550000	1.322	0.159115
Q9D0M3-2;Q9D0M3	Q9D0M3-2;Q9D0M3	Cytochrome c1, heme protein, mitochondrial	Cyc1	Isoform 2 of Cytochrome c1, heme protein, mitochondrial OS=Mus musculus GN=Cyc1;Cytochrome c1, heme protein, mitochondrial OS=Mus musculus GN=Cyc1 PE=1 SV=1	61.7	0	178.61	18	13	16	12	8	20	17	17	1642300000	1477100000	1482200000	1453900000	1175700000	1358600000	1594100000	1297800000	1513875000	1356550000	1.11597	0.159217
Q5SW83;P61161;Q8BMA4	Q5SW83;P61161;Q8BMA4	Actin-related protein 2	Actr2	ARP2 actin-related protein 2 homolog (Yeast) OS=Mus musculus GN=Actr2 PE=1 SV=1;Actin-related protein 2 OS=Mus musculus GN=Actr2 PE=1 SV=1;Uncharacterized protein OS=Mus musculus PE=2 SV=1	26.1	0	38.251	7	6	9	5	4	4	7	3	64001000	57426000	56050000	57739000	59317000	70969000	86913000	60557000	58804000	69439000	0.846844	0.159543
Q9DCM0	Q9DCM0	Persulfide dioxygenase ETHE1, mitochondrial	Ethe1	Persulfide dioxygenase ETHE1, mitochondrial OS=Mus musculus GN=Ethe1 PE=1 SV=2	40.2	0	35.158	6	6	5	6	6	5	6	7	162840000	175830000	157300000	160230000	98308000	179150000	142700000	123620000	164050000	135944500	1.20674	0.159684
P14873;B2RQQ5;Q8CFR9;A0PJ96;Q3TZM8;Q3TYV8;Q3UF78;Q8CAI9;Q3UPV4	P14873;B2RQQ5	Microtubule-associated protein 1B;MAP1B heavy chain;MAP1 light chain LC1	Map1b	Microtubule-associated protein 1B OS=Mus musculus GN=Map1b PE=1 SV=2;Microtubule-associated protein 1B OS=Mus musculus GN=Map1b PE=2 SV=1	51.4	0	323.31	80	76	80	75	79	82	81	97	4834600000	4561400000	4503300000	5339900000	5603700000	5219200000	4654600000	6331600000	4809800000	5452275000	0.882164	0.159724
D3Z169;E9PZ19;A0A1L1SR84	D3Z169;E9PZ19;A0A1L1SR84		Igsf9b	Protein turtle homolog B OS=Mus musculus GN=Igsf9b PE=1 SV=1;Protein turtle homolog B OS=Mus musculus GN=Igsf9b PE=1 SV=1;Protein turtle homolog B OS=Mus musculus GN=Igsf9b PE=1 SV=1	6.6	0	4.503	1	0	2	1	3	2	1	1	10364000	NA	9372600	7120200	11680000	12200000	11670000	8590600	8.95227e+06	11035150	0.81125	0.16009
Q9CZA6-3;Q9CZA6-2;Q9CZA6;Q9CZA6-4;F6Q325;D6RJ36	Q9CZA6-3;Q9CZA6-2;Q9CZA6;Q9CZA6-4;F6Q325	Nuclear distribution protein nudE homolog 1	Nde1	Isoform 3 of Nuclear distribution protein nudE homolog 1 OS=Mus musculus GN=Nde1;Isoform 2 of Nuclear distribution protein nudE homolog 1 OS=Mus musculus GN=Nde1;Nuclear distribution protein nudE homolog 1 OS=Mus musculus GN=Nde1 PE=1 SV=1;Isoform 4 of Nuc	30.6	0	59.87	4	4	4	5	6	4	4	7	40508000	33154000	41234000	36376000	61063000	38771000	41435000	44331000	37818000	46400000	0.815043	0.16053
Q9CRB2	Q9CRB2	H/ACA ribonucleoprotein complex subunit 2	Nhp2	H/ACA ribonucleoprotein complex subunit 2 OS=Mus musculus GN=Nhp2 PE=1 SV=1	23.5	0	4.6444	1	2	1	1	2	2	2	3	23257000	22116000	19975000	33399000	25227000	34095000	28301000	36186000	24686750	30952250	0.797575	0.160542
Q80UE5;Q80UE3;Q3UNQ6;B6ZHD0;O70318;Q7TPN6	Q80UE5;Q80UE3;Q3UNQ6;B6ZHD0;O70318	Band 4.1-like protein 2	Epb4.1l2;Epb41l2	Band 4.1-like protein 2 OS=Mus musculus GN=Epb41l2 PE=1 SV=1;Protein 4.1G OS=Mus musculus GN=Epb41l2 PE=2 SV=1;Uncharacterized protein OS=Mus musculus GN=Epb41l2 PE=2 SV=1;Erythrocyte protein band 4.1-like 2 OS=Mus musculus GN=Epb41l2 PE=2 SV=1;Band 4.1-li	19.6	0	20.719	3	3	6	8	4	4	8	3	90161000	69812000	92053000	74574000	104480000	88956000	81268000	101770000	81650000	94118500	0.867523	0.160674
Q3U3G2;Q91YL2	Q3U3G2;Q91YL2	E3 ubiquitin-protein ligase RNF126	Rnf126	Uncharacterized protein OS=Mus musculus GN=Rnf126 PE=1 SV=1;E3 ubiquitin-protein ligase RNF126 OS=Mus musculus GN=Rnf126 PE=1 SV=1	24.9	0	54.94	7	7	6	7	7	6	4	5	156420000	190420000	133930000	145550000	178840000	174510000	174430000	274750000	156580000	200632500	0.780432	0.161113
D0EM45;Q9JKL5;D0EM46;D0EM47	D0EM45;Q9JKL5;D0EM46;D0EM47	Calcineurin B homologous protein 3	Tesc	Tescalcin variant 1 OS=Mus musculus GN=Tesc PE=1 SV=1;Calcineurin B homologous protein 3 OS=Mus musculus GN=Tesc PE=1 SV=2;Calcineurin B homologous protein 3 OS=Mus musculus GN=Tesc PE=1 SV=1;Tescalcin variant 3 OS=Mus musculus GN=Tesc PE=2 SV=1	36.4	0	97.804	5	5	4	4	5	3	5	3	94714000	94590000	111360000	94810000	80781000	94575000	93037000	93373000	98868500	90441500	1.09318	0.161212
Q543Y7;Q61644;Q3TYF2	Q543Y7;Q61644;Q3TYF2	Protein kinase C and casein kinase substrate in neurons protein 1	Pacsin1	Uncharacterized protein OS=Mus musculus GN=Pacsin1 PE=1 SV=1;Protein kinase C and casein kinase substrate in neurons protein 1 OS=Mus musculus GN=Pacsin1 PE=1 SV=1;Uncharacterized protein OS=Mus musculus GN=Pacsin1 PE=2 SV=1	82.1	0	323.31	85	79	75	90	93	69	76	102	12235000000	13368000000	13308000000	14994000000	17546000000	14694000000	12559000000	18675000000	13476250000	15868500000	0.849245	0.161249
O88271	O88271	Craniofacial development protein 1	Cfdp1	Craniofacial development protein 1 OS=Mus musculus GN=Cfdp1 PE=1 SV=1	24.4	0	192.63	5	5	5	6	4	5	4	6	244310000	245320000	251560000	248820000	337110000	262240000	228410000	339030000	247502500	291697500	0.84849	0.161742
Q80WM4	Q80WM4	Hyaluronan and proteoglycan link protein 4	Hapln4	Hyaluronan and proteoglycan link protein 4 OS=Mus musculus GN=Hapln4 PE=2 SV=2	17.2	0	6.3937	2	3	1	1	2	5	5	1	17343000	15944000	16277000	13696000	22062000	23108000	19378000	13409000	15815000	19489250	0.811473	0.162024
Q8C2A1;Q543B6;Q64314	Q8C2A1;Q543B6;Q64314	Hematopoietic progenitor cell antigen CD34	Cd34	Uncharacterized protein OS=Mus musculus GN=Cd34 PE=2 SV=1;CD34 antigen, isoform CRA_b OS=Mus musculus GN=Cd34 PE=2 SV=1;Hematopoietic progenitor cell antigen CD34 OS=Mus musculus GN=Cd34 PE=1 SV=1	9.9	0	70.965	4	4	4	3	6	4	4	7	171520000	168880000	181320000	168960000	183380000	182050000	202510000	169770000	172670000	184427500	0.936249	0.162035
Q91ZH2;Q542J9;A0A140T8V5;Q9CZD6;P17918	Q91ZH2;Q542J9;A0A140T8V5;Q9CZD6;P17918	Proliferating cell nuclear antigen	Pcna	Proliferating cell nuclear antigen OS=Mus musculus GN=Pcna PE=2 SV=1;Proliferating cell nuclear antigen OS=Mus musculus GN=Pcna PE=1 SV=1;Proliferating cell nuclear antigen OS=Mus musculus GN=Pcna-ps2 PE=3 SV=1;Proliferating cell nuclear antigen OS=Mus mus	29.1	0	12.526	5	2	2	0	1	3	5	1	17048000	18067000	16544000	19109000	10352000	21094000	12509000	9704400	17692000	13414850	1.31884	0.162905
B1AZ15;B1AZ14;Q3UMF0-3;Q3UMF0-4;Q3UMF0-2;Q3UMF0	B1AZ15;B1AZ14;Q3UMF0-3;Q3UMF0-4;Q3UMF0-2;Q3UMF0	Cordon-bleu protein-like 1	Cobll1	Cordon-bleu protein-like 1 OS=Mus musculus GN=Cobll1 PE=1 SV=1;Cordon-bleu protein-like 1 OS=Mus musculus GN=Cobll1 PE=1 SV=1;Isoform 3 of Cordon-bleu protein-like 1 OS=Mus musculus GN=Cobll1;Isoform 4 of Cordon-bleu protein-like 1 OS=Mus musculus GN=Cobll	1.9	0	9.1151	2	1	2	0	1	1	0	1	9175900	9254800	13884000	NA	20814000	11795000	NA	15305000	1.07716e+07	1.59713e+07	0.674431	0.163589
Q8K2Q0	Q8K2Q0	COMM domain-containing protein 9	Commd9	COMM domain-containing protein 9 OS=Mus musculus GN=Commd9 PE=1 SV=3	40.4	0	87.181	4	5	3	8	7	5	7	6	327800000	397030000	355780000	402820000	463130000	405250000	356110000	564050000	370857500	447135000	0.829408	0.163809
Q9QYP6;Q9QYP6-2;F7A092;D3Z7S3;Q9QYP6-3	Q9QYP6;Q9QYP6-2;F7A092	5-azacytidine-induced protein 2	Azi2	5-azacytidine-induced protein 2 OS=Mus musculus GN=Azi2 PE=1 SV=1;Isoform 2 of 5-azacytidine-induced protein 2 OS=Mus musculus GN=Azi2;5-azacytidine-induced protein 2 (Fragment) OS=Mus musculus GN=Azi2 PE=1 SV=1	14.1	0	29.544	3	2	2	4	4	4	1	4	21318000	20593000	24049000	27661000	30006000	21293000	28355000	31598000	23405250	27813000	0.841522	0.163923
Q80TM9-4;Q80TM9-6;Q80TM9;F6PY46;B7ZN33;F6ZL69;F6UKP3;Q8CF63;Q80TM9-5;Q80TM9-3;Q80TM9-2;Q80TM9-7	Q80TM9-4;Q80TM9-6;Q80TM9;F6PY46;B7ZN33;F6ZL69;F6UKP3;Q8CF63;Q80TM9-5;Q80TM9-3;Q80TM9-2	Nischarin	Nisch	Isoform 4 of Nischarin OS=Mus musculus GN=Nisch;Isoform 6 of Nischarin OS=Mus musculus GN=Nisch;Nischarin OS=Mus musculus GN=Nisch PE=1 SV=2;Nischarin (Fragment) OS=Mus musculus GN=Nisch PE=1 SV=1;Nisch protein (Fragment) OS=Mus musculus GN=Nisch PE=2 SV=1	12.7	0	5.833	1	1	2	2	1	2	2	0	7973400	8875900	7831000	9919700	5600200	9107000	8007700	4714600	8650000	6857375	1.26142	0.164036
Q8BMS1;Q3TB39	Q8BMS1;Q3TB39	Trifunctional enzyme subunit alpha, mitochondrial;Long-chain enoyl-CoA hydratase;Long chain 3-hydroxyacyl-CoA dehydrogenase	Hadha	Trifunctional enzyme subunit alpha, mitochondrial OS=Mus musculus GN=Hadha PE=1 SV=1;Uncharacterized protein (Fragment) OS=Mus musculus GN=Hadha PE=2 SV=1	45.2	0	195.39	18	20	16	17	11	17	18	16	447200000	454320000	433830000	386630000	366640000	345500000	466770000	293930000	430495000	368210000	1.16916	0.16407
Q80YX0;Q148T5;Q148T4;Q80YX1-5;Q80YX1-4;Q80YX1-3;Q80YX1-2;Q80YX1	Q80YX0;Q148T5;Q148T4;Q80YX1-5;Q80YX1-4;Q80YX1-3;Q80YX1-2;Q80YX1	Tenascin	Tnc	Tenascin OS=Mus musculus GN=Tnc PE=1 SV=1;Tenascin C, isoform CRA_a OS=Mus musculus GN=Tnc PE=2 SV=1;Tnc protein OS=Mus musculus GN=Tnc PE=2 SV=1;Isoform 5 of Tenascin OS=Mus musculus GN=Tnc;Isoform 4 of Tenascin OS=Mus musculus GN=Tnc;Isoform 3 of Tenasci	6.9	0	72.602	2	2	2	2	0	1	1	3	27988000	32870000	25768000	29255000	26667000	22119000	23072000	29615000	28970250	25368250	1.14199	0.164307
D3YUS5;Q0VAV5;E9PW37	D3YUS5;Q0VAV5;E9PW37		Rasal2	RAS protein activator-like 2 OS=Mus musculus GN=Rasal2 PE=1 SV=1;RAS protein activator like 2 OS=Mus musculus GN=Rasal2 PE=2 SV=1;RAS protein activator-like 2 OS=Mus musculus GN=Rasal2 PE=1 SV=1	4.9	0	5.6927	3	5	1	1	2	4	2	3	19250000	19753000	21896000	21643000	31555000	19025000	21607000	31915000	20635500	26025500	0.792895	0.164474
B5BQV4;A0A286YDA0;Q3UHE3;B5BQV3;A0A286YCV8;A0A286YDA3;P15209-2;P15209-3;P15209;P15209-4;S5N1F5	B5BQV4;A0A286YDA0;Q3UHE3;B5BQV3;A0A286YCV8;A0A286YDA3;P15209-2;P15209-3;P15209;P15209-4	BDNF/NT-3 growth factors receptor	Ntrk2	Neurotrophic tyrosine kinase receptor, type2, splicing variant T3 beta OS=Mus musculus GN=Ntrk2 PE=2 SV=1;BDNF/NT-3 growth factors receptor OS=Mus musculus GN=Ntrk2 PE=1 SV=1;Uncharacterized protein OS=Mus musculus GN=Ntrk2 PE=2 SV=1;Neurotrophic tyrosine	24.4	0	103.72	5	8	5	9	7	6	4	7	617290000	611210000	716440000	609500000	803830000	718030000	632190000	682210000	638610000	709065000	0.900637	0.164744
Q3UVJ2;P40124;Q3U0U5;Q3TC53;Q3UNQ0;B1ARS0	Q3UVJ2;P40124;Q3U0U5;Q3TC53;Q3UNQ0	Adenylyl cyclase-associated protein;Adenylyl cyclase-associated protein 1	Cap1	Adenylyl cyclase-associated protein OS=Mus musculus GN=Cap1 PE=2 SV=1;Adenylyl cyclase-associated protein 1 OS=Mus musculus GN=Cap1 PE=1 SV=4;Adenylyl cyclase-associated protein OS=Mus musculus GN=Cap1 PE=2 SV=1;Adenylyl cyclase-associated protein OS=Mus m	42.6	0	34.444	7	9	8	7	10	9	7	4	457390000	532150000	510100000	380340000	509210000	509170000	581390000	519780000	469995000	529887500	0.886971	0.165572
A0A0R4J083	A0A0R4J083			Long-chain-specific acyl-CoA dehydrogenase, mitochondrial OS=Mus musculus GN=Acadl PE=1 SV=1	20.2	0	18.41	4	4	4	4	4	4	5	4	75538000	75431000	61888000	55147000	89010000	70790000	91117000	67290000	67001000	79551750	0.842232	0.166072
Q9JJC6;A0A0G2JFP1;A0A0G2JES6;Q62485	Q9JJC6	RILP-like protein 1	Rilpl1	RILP-like protein 1 OS=Mus musculus GN=Rilpl1 PE=1 SV=1	59.1	0	275.37	8	7	10	11	9	11	10	14	216540000	191560000	231420000	182150000	254150000	218620000	201330000	269550000	205417500	235912500	0.870736	0.166074
Q6ZWN5;F7CJS8;D3YWH9;Q96EC0;Q9CXW7	Q6ZWN5	40S ribosomal protein S9	Rps9	40S ribosomal protein S9 OS=Mus musculus GN=Rps9 PE=1 SV=3	10.3	0	3.1599	2	1	1	3	3	1	2	2	15471000	13370000	13223000	13535000	14604000	15896000	18564000	13854000	13899750	15729500	0.883674	0.166225
Q3TX38;Q3TTN3;Q5EBQ0;J3QMG3;Q60931;Q3UFA8	Q3TX38;Q3TTN3;Q5EBQ0;J3QMG3;Q60931	Voltage-dependent anion-selective channel protein 3	Vdac3	Uncharacterized protein OS=Mus musculus GN=Vdac3 PE=1 SV=1;Uncharacterized protein OS=Mus musculus GN=Vdac3 PE=2 SV=1;Voltage-dependent anion channel 3 OS=Mus musculus GN=Vdac3 PE=2 SV=1;Voltage-dependent anion-selective channel protein 3 OS=Mus musculus G	37.5	0	20.996	8	5	8	5	4	7	7	5	82056000	85314000	89721000	76311000	77645000	101290000	124740000	93908000	83350500	99395750	0.838572	0.166236
Q544R1;Q9Z2Y8;Q3UYN1;A0A1B0GRP7;Q6P8V7;A0A1B0GRR5;Q80ZV3;A0A1B0GSP5;A0A1B0GQY5;A0A1B0GSA1	Q544R1;Q9Z2Y8;Q3UYN1;A0A1B0GRP7;Q6P8V7;A0A1B0GRR5	Proline synthase co-transcribed bacterial homolog protein	Prosc	Pyridoxal phosphate homeostasis protein OS=Mus musculus GN=Plpbp PE=1 SV=1;Pyridoxal phosphate homeostasis protein OS=Mus musculus GN=Plpbp PE=1 SV=1;Pyridoxal phosphate homeostasis protein OS=Mus musculus GN=Plpbp PE=2 SV=1;Pyridoxal phosphate-binding pro	69.7	0	206.72	10	9	9	11	7	11	9	7	408170000	321930000	432900000	390810000	282500000	410850000	342830000	222400000	388452500	314645000	1.23457	0.166562
Q925I1-2;Q925I1;H3BKI6;V9GWS5;H3BK90	Q925I1-2;Q925I1	ATPase family AAA domain-containing protein 3	Atad3	Isoform 2 of ATPase family AAA domain-containing protein 3 OS=Mus musculus GN=Atad3;ATPase family AAA domain-containing protein 3 OS=Mus musculus GN=Atad3 PE=1 SV=1	11.9	0	14.33	3	4	3	2	1	4	1	0	40542000	20800000	30203000	19420000	15485000	26234000	12280000	20702000	27741250	18675250	1.48546	0.167253
Q9JIS5	Q9JIS5	Synaptic vesicle glycoprotein 2A	Sv2a	Synaptic vesicle glycoprotein 2A OS=Mus musculus GN=Sv2a PE=1 SV=1	11.3	0	20.102	4	6	6	3	4	7	4	4	94499000	74819000	82518000	82240000	96230000	113770000	117510000	74022000	83519000	100383000	0.832003	0.167345
G3X9N3;Q3USL6;Q3UPU9	G3X9N3;Q3USL6;Q3UPU9		Pnmal2	MCG16539 OS=Mus musculus GN=Pnmal2 PE=1 SV=1;Uncharacterized protein (Fragment) OS=Mus musculus GN=Pnmal2 PE=2 SV=1;Uncharacterized protein (Fragment) OS=Mus musculus GN=Pnmal2 PE=2 SV=1	24.1	0	71.278	9	13	9	10	6	8	3	6	145130000	136380000	133020000	124640000	140440000	156330000	133280000	182360000	134792500	153102500	0.880407	0.167815
Q4VBE7;A2A9V9;F6SH71	Q4VBE7;A2A9V9;F6SH71		Kctd2	BTB/POZ domain-containing protein KCTD2 OS=Mus musculus GN=Kctd2 PE=1 SV=1;BTB/POZ domain-containing protein KCTD2 OS=Mus musculus GN=Kctd2 PE=1 SV=1;BTB/POZ domain-containing protein KCTD2 (Fragment) OS=Mus musculus GN=Kctd2 PE=1 SV=1	17.5	0	7.2884	1	2	2	3	2	1	1	1	NA	NA	6270600	7123600	5731500	NA	NA	4509300	6697100	5120400	1.30793	0.168622
B2RUA5;Q7TSI3;A0A0U1RPT0;A0A0U1RNI2;Q8BNQ1	B2RUA5;Q7TSI3	Serine/threonine-protein phosphatase 6 regulatory subunit 1	Ppp6r1	SAPS domain family, member 1 OS=Mus musculus GN=Ppp6r1 PE=2 SV=1;Serine/threonine-protein phosphatase 6 regulatory subunit 1 OS=Mus musculus GN=Ppp6r1 PE=1 SV=1	17.6	0	92.279	7	5	10	7	6	6	11	5	155020000	170010000	162370000	179880000	185500000	171410000	167590000	202730000	166820000	181807500	0.917564	0.168761
Q3UKN6;P81117;Q3TV28;S4R2R9	Q3UKN6;P81117;Q3TV28	Nucleobindin-2;Nesfatin-1	Nucb2	Nucleobindin-2 OS=Mus musculus GN=Nucb2 PE=1 SV=1;Nucleobindin-2 OS=Mus musculus GN=Nucb2 PE=1 SV=2;Uncharacterized protein (Fragment) OS=Mus musculus GN=Nucb2 PE=2 SV=1	44.3	0	23.058	5	7	7	9	9	10	5	7	112460000	135860000	121310000	142610000	165320000	137940000	122430000	166100000	128060000	147947500	0.865577	0.169203
Q9CQA5;Q9CQA5-2	Q9CQA5;Q9CQA5-2	Mediator of RNA polymerase II transcription subunit 4	Med4	Mediator of RNA polymerase II transcription subunit 4 OS=Mus musculus GN=Med4 PE=2 SV=1;Isoform 2 of Mediator of RNA polymerase II transcription subunit 4 OS=Mus musculus GN=Med4	22.6	0	78.397	3	3	1	3	1	2	0	4	40501000	26186000	31677000	27565000	43187000	32037000	34177000	44970000	31482250	38592750	0.815756	0.169573
P85094;B2RY90	P85094;B2RY90	Isochorismatase domain-containing protein 2A, mitochondrial	Isoc2a	Isochorismatase domain-containing protein 2A OS=Mus musculus GN=Isoc2a PE=1 SV=1;Isoc2a protein OS=Mus musculus GN=Isoc2a PE=2 SV=1	52.4	0	17.552	2	6	4	3	2	4	3	2	196440000	105580000	118680000	130950000	121170000	72398000	131310000	58571000	137912500	95862250	1.43865	0.169953
Q06185;Q5EBI8;Q8BTB6	Q06185;Q5EBI8;Q8BTB6	ATP synthase subunit e, mitochondrial	Atp5i;Atp5k	ATP synthase subunit e, mitochondrial OS=Mus musculus GN=Atp5i PE=1 SV=2;ATP synthase, H+ transporting, mitochondrial F1F0 complex, subunit e OS=Mus musculus GN=Atp5k PE=2 SV=1;ATP synthase, H+-transporting, mitochondrial F1F0 complex, subunit E OS=Mus mus	77.5	0	60.31	4	7	6	7	6	7	8	7	572030000	699270000	584070000	880730000	1263600000	702490000	700430000	1036000000	684025000	925630000	0.738983	0.170116
Q71M36-2;Q71M36-3	Q71M36-2;Q71M36-3	Chondroitin sulfate proteoglycan 5	Cspg5	Isoform 2 of Chondroitin sulfate proteoglycan 5 OS=Mus musculus GN=Cspg5;Isoform 3 of Chondroitin sulfate proteoglycan 5 OS=Mus musculus GN=Cspg5	6.7	0	25.938	3	6	4	2	2	4	3	4	92197000	104860000	111570000	123610000	117520000	154400000	103930000	210850000	108059250	146675000	0.736726	0.17023
A0A0J9YU62;O88712-2;O88712;A0A0J9YUM4;O88712-3;A0A0J9YTW3;A0A0J9YUR5;A0A0J9YU66;A0A0J9YVI3;E9Q0T4;E9PWQ9;Q91YZ2;Q3UIX8;Q3UGL5;P56546;P56546-2	A0A0J9YU62;O88712-2;O88712;A0A0J9YUM4;O88712-3;A0A0J9YTW3	C-terminal-binding protein 1	Ctbp1	C-terminal-binding protein 1 OS=Mus musculus GN=Ctbp1 PE=1 SV=1;Isoform 2 of C-terminal-binding protein 1 OS=Mus musculus GN=Ctbp1;C-terminal-binding protein 1 OS=Mus musculus GN=Ctbp1 PE=1 SV=2;C-terminal-binding protein 1 OS=Mus musculus GN=Ctbp1 PE=1 SV	26.6	0	21.594	6	6	5	5	6	7	5	2	57686000	66207000	56216000	43026000	60733000	62947000	73880000	61129000	55783750	64672250	0.862561	0.170461
Q6P6I8;Q2M4I8;P97797-2;A0A0R4J1Z7;E0CX65	Q6P6I8;Q2M4I8;P97797-2;A0A0R4J1Z7	Tyrosine-protein phosphatase non-receptor type substrate 1	Sirpa;Ptpns1	Signal-regulatory protein alpha OS=Mus musculus GN=Sirpa PE=1 SV=1;Ptpns1 OS=Mus musculus GN=Ptpns1 PE=4 SV=1;Isoform 2 of Tyrosine-protein phosphatase non-receptor type substrate 1 OS=Mus musculus GN=Sirpa;Signal-regulatory protein alpha, isoform CRA_b OS	4.5	0	34.191	10	3	6	4	4	8	4	5	485640000	1417500000	1389200000	1355000000	661080000	615910000	744020000	1078000000	1161835000	774752500	1.49962	0.170721
Q3TQZ7;Q80W82;Q80W81;Q78GB8;Q8C9D4;Q80W80;E9QN59;Q61831-2;Q61831;A0A0G2JG69;A0A0G2JGL2;Q8C094;Q5NCK8;Q9WTU6-3;Q9WTU6-2;Q9WTU6-4;Q9WTU6;Q3V398	Q3TQZ7;Q80W82;Q80W81;Q78GB8;Q8C9D4;Q80W80;E9QN59;Q61831-2;Q61831;A0A0G2JG69;A0A0G2JGL2;Q8C094;Q5NCK8;Q9WTU6-3;Q9WTU6-2;Q9WTU6-4;Q9WTU6	Mitogen-activated protein kinase;Mitogen-activated protein kinase 10;Mitogen-activated protein kinase 9	Mapk10;Mapk9	Mitogen-activated protein kinase OS=Mus musculus GN=Mapk10 PE=1 SV=1;Mitogen-activated protein kinase OS=Mus musculus GN=Mapk10 PE=1 SV=1;Mitogen-activated protein kinase OS=Mus musculus GN=Mapk10 PE=2 SV=1;Mitogen-activated protein kinase OS=Mus musculus	16.5	0	25.648	2	2	4	2	5	1	4	0	23983000	31635000	25084000	22768000	18722000	26213000	16137000	NA	25867500	2.03573e+07	1.27067	0.170758
Q9WVS5;Q3UL22;Q3UKQ2;Q6A0F1;P42932;H3BL49;Q8BVY8;Q9CS06;Q9CRW7;H3BLL1;H3BKG2;H3BJB6;H3BKR8	Q9WVS5;Q3UL22;Q3UKQ2;Q6A0F1;P42932;H3BL49;Q8BVY8;Q9CS06	T-complex protein 1 subunit theta	Cctq;Cct8	Chaperonin containing TCP-1 theta subunit OS=Mus musculus GN=Cctq PE=3 SV=1;Chaperonin subunit 8 (Theta), isoform CRA_a OS=Mus musculus GN=Cct8 PE=1 SV=1;Uncharacterized protein OS=Mus musculus GN=Cct8 PE=2 SV=1;MKIAA0002 protein (Fragment) OS=Mus musculus	34	0	36.161	10	5	10	10	7	10	10	5	148860000	153750000	155250000	137820000	157300000	160220000	195110000	150130000	148920000	165690000	0.898787	0.1708
Q5F1Z8;Q60648	Q5F1Z8;Q60648	Ganglioside GM2 activator	Gm2a	GM2 ganglioside activator protein OS=Mus musculus GN=Gm2a PE=1 SV=1;Ganglioside GM2 activator OS=Mus musculus GN=Gm2a PE=1 SV=2	16.6	0	4.5486	2	2	1	1	1	1	1	1	160660000	181800000	NA	NA	116270000	149510000	154490000	NA	171230000	140090000	1.22229	0.171025
Q61249	Q61249	Immunoglobulin-binding protein 1	Igbp1	Immunoglobulin-binding protein 1 OS=Mus musculus GN=Igbp1 PE=1 SV=1	50.6	0	41.337	11	8	13	8	7	12	8	9	222870000	217420000	253580000	230650000	230310000	227200000	188880000	195550000	231130000	210485000	1.09808	0.171587
E9Q3M9;Q6GQT3;Q9D852;E0CXB3	E9Q3M9;Q6GQT3		2010300C02Rik	RIKEN cDNA 2010300C02 gene OS=Mus musculus GN=2010300C02Rik PE=1 SV=1;2010300C02Rik protein OS=Mus musculus GN=2010300C02Rik PE=2 SV=1	67	0	323.31	44	46	45	34	35	51	37	47	1209800000	1156700000	1448900000	1311300000	1387500000	1474000000	1330000000	1375900000	1281675000	1391850000	0.920843	0.17165
P98203-2;P98203;P98203-3;P98203-4;P98203-5;Q80WW5	P98203-2;P98203;P98203-3;P98203-4;P98203-5	Armadillo repeat protein deleted in velo-cardio-facial syndrome homolog	Arvcf	Isoform 2 of Armadillo repeat protein deleted in velo-cardio-facial syndrome homolog OS=Mus musculus GN=Arvcf;Armadillo repeat protein deleted in velo-cardio-facial syndrome homolog OS=Mus musculus GN=Arvcf PE=1 SV=2;Isoform 3 of Armadillo repeat protein d	20.7	0	38.755	5	8	7	7	4	9	8	6	56811000	104780000	77929000	69651000	49421000	67485000	64410000	60328000	77292750	60411000	1.27945	0.171757
P63166;A0A087WRQ4;Q8BT45	P63166	Small ubiquitin-related modifier 1	Sumo1	Small ubiquitin-related modifier 1 OS=Mus musculus GN=Sumo1 PE=1 SV=1	51.5	0	15.396	3	4	5	3	5	5	2	3	78748000	67909000	66555000	61407000	91338000	72483000	69702000	78526000	68654750	78012250	0.880051	0.171902
Q3TFE8;Q7TSZ6;P70168;Q3UHW8	Q3TFE8;Q7TSZ6;P70168;Q3UHW8	Importin subunit beta-1	Kpnb1	Uncharacterized protein OS=Mus musculus GN=Kpnb1 PE=2 SV=1;Karyopherin (Importin) beta 1 OS=Mus musculus GN=Kpnb1 PE=2 SV=1;Importin subunit beta-1 OS=Mus musculus GN=Kpnb1 PE=1 SV=2;Uncharacterized protein OS=Mus musculus GN=Kpnb1 PE=2 SV=1	36	0	174.17	22	20	19	22	14	20	27	14	1432900000	1629400000	1660400000	1225000000	751280000	1405100000	1577300000	577410000	1486925000	1077772500	1.37963	0.171985
B2RWT9;Q8CJH3;A0A0G2JDM9	B2RWT9;Q8CJH3	Plexin-B1	Plxnb1	Plexin B1 OS=Mus musculus GN=Plxnb1 PE=2 SV=1;Plexin-B1 OS=Mus musculus GN=Plxnb1 PE=1 SV=2	4	0	7.8715	0	4	2	2	0	0	2	0	17096000	22660000	19180000	14441000	10134000	15579000	19397000	11324000	18344250	14108500	1.30023	0.172492
Q8QZT2	Q8QZT2	Centriole, cilia and spindle-associated protein	Ccsap	Centriole, cilia and spindle-associated protein OS=Mus musculus GN=Ccsap PE=1 SV=1	50	0	66.05	10	8	8	15	10	5	10	10	206920000	184550000	196930000	178120000	201480000	218480000	208180000	191470000	191630000	204902500	0.935225	0.172507
Q64337;Q64337-2;D3YZJ1;F6VD69	Q64337;Q64337-2;D3YZJ1	Sequestosome-1	Sqstm1	Sequestosome-1 OS=Mus musculus GN=Sqstm1 PE=1 SV=1;Isoform 2 of Sequestosome-1 OS=Mus musculus GN=Sqstm1;Sequestosome-1 OS=Mus musculus GN=Sqstm1 PE=1 SV=1	35.1	0	18.069	6	3	7	0	3	3	4	2	14841000	23463000	55300000	17507000	14161000	14965000	14720000	8668500	27777750	13128625	2.11582	0.172788
Q3U541;P97379;Q3U6B1;Q542W3;P97379-2;Q3U931;A0A0J9YTQ8;A0A0J9YUY8	Q3U541;P97379;Q3U6B1;Q542W3;P97379-2;Q3U931	Ras GTPase-activating protein-binding protein 2	G3bp2	RIKEN cDNA E430034L04, isoform CRA_b OS=Mus musculus GN=G3bp2 PE=2 SV=1;Ras GTPase-activating protein-binding protein 2 OS=Mus musculus GN=G3bp2 PE=1 SV=2;Uncharacterized protein (Fragment) OS=Mus musculus GN=G3bp2 PE=2 SV=1;GTPase activating protein (SH3	34.6	0	54.521	12	13	8	10	5	9	8	7	197260000	177390000	163860000	184500000	135580000	181350000	169550000	162840000	180752500	162330000	1.11349	0.174023
Q8BW75;E9Q3X6;E9PVL9	Q8BW75	Amine oxidase [flavin-containing] B	Maob	Amine oxidase [flavin-containing] B OS=Mus musculus GN=Maob PE=1 SV=4	15	0	57.526	3	4	5	4	0	2	4	1	33904000	31042000	32421000	22233000	22704000	20082000	32214000	20989000	29900000	23997250	1.24598	0.17422
Q8C7Z5;Q56VN0;B9EIV1;Q499F6;Q9JM63	Q8C7Z5;Q56VN0;B9EIV1;Q499F6;Q9JM63	ATP-sensitive inward rectifier potassium channel 10	Kcnj10	Uncharacterized protein OS=Mus musculus GN=Kcnj10 PE=2 SV=1;Inward rectifying potassium channel Kir4.1 OS=Mus musculus GN=Kcnj10 PE=1 SV=1;Kcnj10 protein OS=Mus musculus GN=Kcnj10 PE=2 SV=1;Kcnj10 protein (Fragment) OS=Mus musculus GN=Kcnj10 PE=2 SV=1;ATP-	13.2	0	5.1005	2	2	0	0	2	1	2	1	18684000	20072000	21505000	20046000	18993000	14223000	12339000	21390000	20076750	16736250	1.1996	0.174229
Q9QZQ8-2;Q9QZQ8;Q8CA90;Q9CTR1;Q8BP16;Q8CCK0;Q9D3U7;Q9D3V6	Q9QZQ8-2;Q9QZQ8;Q8CA90	Core histone macro-H2A.1;Histone H2A	H2afy	Isoform 1 of Core histone macro-H2A.1 OS=Mus musculus GN=H2afy;Core histone macro-H2A.1 OS=Mus musculus GN=H2afy PE=1 SV=3;Histone H2A OS=Mus musculus GN=H2afy PE=2 SV=1	29.5	0	31.329	5	5	4	6	3	2	4	6	153570000	133140000	171980000	141720000	147530000	167490000	170000000	188900000	150102500	168480000	0.890922	0.174373
G3UZ60;G3UWI9;G3UWX9;Q9Z172;G3UZA7;Q9Z172-2;G3UZX6	G3UZ60;G3UWI9;G3UWX9;Q9Z172;G3UZA7;Q9Z172-2	Small ubiquitin-related modifier 3;Small ubiquitin-related modifier	Sumo3	Small ubiquitin-related modifier 3 OS=Mus musculus GN=Sumo3 PE=1 SV=1;SMT3 suppressor of mif two 3 homolog 3 (Yeast), isoform CRA_c OS=Mus musculus GN=Sumo3 PE=1 SV=1;SMT3 suppressor of mif two 3 homolog 3 (Yeast), isoform CRA_b OS=Mus musculus GN=Sumo3 PE	33.3	0	220.56	7	5	7	2	5	1	5	4	727890000	800430000	792370000	828710000	713760000	649280000	775580000	780260000	787350000	729720000	1.07898	0.17471
P62077	P62077	Mitochondrial import inner membrane translocase subunit Tim8 B	Timm8b	Mitochondrial import inner membrane translocase subunit Tim8 B OS=Mus musculus GN=Timm8b PE=1 SV=1	37.3	0	4.8453	3	3	3	3	4	3	3	3	57624000	46717000	51762000	41242000	52293000	71957000	60548000	49935000	49336250	58683250	0.840721	0.175287
D3YYD5;D3Z645;Q9QZ88;Q9QZ88-2;D3YW98	D3YYD5;D3Z645;Q9QZ88;Q9QZ88-2;D3YW98	Vacuolar protein sorting-associated protein 29	Vps29	Vacuolar protein sorting-associated protein 29 (Fragment) OS=Mus musculus GN=Vps29 PE=1 SV=1;Vacuolar protein sorting-associated protein 29 OS=Mus musculus GN=Vps29 PE=1 SV=1;Vacuolar protein sorting-associated protein 29 OS=Mus musculus GN=Vps29 PE=1 SV=1	29	0	2.9925	0	0	3	1	2	2	4	0	15178000	NA	15688000	15187000	16152000	18702000	22633000	15754000	15351000	18310250	0.838383	0.17574
D3Z2Z1;F8WIA1;Q922J3;Q922J3-2;Q8C0S5;F7CB97;Q9QZF4;F6RAY2	D3Z2Z1;F8WIA1;Q922J3;Q922J3-2;Q8C0S5	CAP-Gly domain-containing linker protein 1	Clip1	CAP-Gly domain-containing linker protein 1 OS=Mus musculus GN=Clip1 PE=1 SV=1;CAP-Gly domain-containing linker protein 1 OS=Mus musculus GN=Clip1 PE=1 SV=1;CAP-Gly domain-containing linker protein 1 OS=Mus musculus GN=Clip1 PE=1 SV=1;Isoform 2 of CAP-Gly d	56.3	0	323.31	58	67	60	74	68	51	60	67	2021300000	1816400000	1883000000	2081300000	2302700000	2053900000	1871500000	2386100000	1950500000	2153550000	0.905714	0.176116
Q9Z2E4	Q9Z2E4	Protein phosphatase 1 regulatory subunit 17	Ppp1r17	Protein phosphatase 1 regulatory subunit 17 OS=Mus musculus GN=Ppp1r17 PE=1 SV=1	81.1	0	50.565	8	8	6	6	10	6	6	7	230020000	201350000	166950000	158930000	165440000	118470000	143430000	191370000	189312500	154677500	1.22392	0.176152
Q8BV13;Q3TDL0;D6RH36;D6RI85	Q8BV13;Q3TDL0	COP9 signalosome complex subunit 7b	Cops7b	COP9 signalosome complex subunit 7b OS=Mus musculus GN=Cops7b PE=1 SV=1;Uncharacterized protein OS=Mus musculus GN=Cops7b PE=2 SV=1	30.3	0	20.605	4	4	2	3	2	5	4	0	29100000	20147000	57309000	35309000	21063000	25432000	25600000	20513000	35466250	23152000	1.53189	0.176298
Q91Z67;A0A087WNM1;A0A087WSQ1;A0A087WS59;Q3UPB8;Q3TSN4;A0A087WRV4;A0A087WNR5;A0A087WS73	Q91Z67;A0A087WNM1;A0A087WSQ1	SLIT-ROBO Rho GTPase-activating protein 2	Srgap2	SLIT-ROBO Rho GTPase-activating protein 2 OS=Mus musculus GN=Srgap2 PE=1 SV=2;SLIT-ROBO Rho GTPase-activating protein 2 OS=Mus musculus GN=Srgap2 PE=1 SV=1;SLIT-ROBO Rho GTPase-activating protein 2 (Fragment) OS=Mus musculus GN=Srgap2 PE=1 SV=1	22.9	0	87.012	11	12	11	13	6	9	12	6	176250000	165890000	178050000	166600000	112770000	172050000	177380000	88410000	171697500	137652500	1.24733	0.17641
B1AWD8;O08585;B1AWD9;B1AWE1	B1AWD8;O08585;B1AWD9;B1AWE1	Clathrin light chain A	Clta	Clathrin light chain OS=Mus musculus GN=Clta PE=1 SV=1;Clathrin light chain A OS=Mus musculus GN=Clta PE=1 SV=2;Clathrin light chain OS=Mus musculus GN=Clta PE=1 SV=1;Clathrin light chain OS=Mus musculus GN=Clta PE=1 SV=1	39.4	0	84.759	11	14	12	10	14	12	15	16	2821200000	3012900000	2674000000	3188200000	3525100000	3109000000	2791600000	3872600000	2924075000	3324575000	0.879533	0.1768
Q6NZM3;E9Q3M3;O08788;Q3TB96;Q3T9V8;E9Q586;O08788-2;D3YX34;Q3TRF1;D3Z2M9;D3YYG9	Q6NZM3;E9Q3M3;O08788;Q3TB96;Q3T9V8;E9Q586;O08788-2;D3YX34	Dynactin subunit 1	Dctn1	Dctn1 protein OS=Mus musculus GN=Dctn1 PE=2 SV=1;Dynactin subunit 1 OS=Mus musculus GN=Dctn1 PE=1 SV=1;Dynactin subunit 1 OS=Mus musculus GN=Dctn1 PE=1 SV=3;Uncharacterized protein OS=Mus musculus GN=Dctn1 PE=2 SV=1;Uncharacterized protein OS=Mus musculus	38.5	0	323.31	22	16	21	18	20	24	20	13	410740000	383030000	411710000	322630000	277810000	375770000	381640000	213870000	382027500	312272500	1.22338	0.176934
Q6XMP4;Q3UD67;Q8BGQ7;Q3TZ32;Q8R346;Q6PDM7	Q6XMP4;Q3UD67;Q8BGQ7;Q3TZ32	Alanine--tRNA ligase, cytoplasmic	Aars	Alanyl-tRNA synthase OS=Mus musculus GN=Aars PE=2 SV=1;Uncharacterized protein OS=Mus musculus GN=Aars PE=2 SV=1;Alanine--tRNA ligase, cytoplasmic OS=Mus musculus GN=Aars PE=1 SV=1;Uncharacterized protein OS=Mus musculus GN=Aars PE=2 SV=1	21	0	103.72	9	11	8	14	8	10	11	6	165270000	157640000	166760000	155650000	145830000	140470000	171660000	118660000	161330000	144155000	1.11914	0.177092
Q3V1C9;Q3TP69;Q8R3X6;Q9R087;Q8BSI4	Q3V1C9;Q3TP69;Q8R3X6;Q9R087	Glypican-6;Secreted glypican-6	Gpc6	Glypican 6, isoform CRA_a OS=Mus musculus GN=Gpc6 PE=1 SV=1;Uncharacterized protein OS=Mus musculus GN=Gpc6 PE=2 SV=1;Glypican-6 OS=Mus musculus GN=Gpc6 PE=1 SV=1;Glypican-6 OS=Mus musculus GN=Gpc6 PE=1 SV=1	11.9	0	23.686	3	3	2	3	3	3	2	2	123020000	194140000	132380000	63217000	101170000	92497000	80893000	68815000	128189250	85843750	1.49329	0.177227
Q3UDZ1;P84096;A0A1B0GSL4;B2KKU6	Q3UDZ1;P84096;A0A1B0GSL4;B2KKU6	Rho-related GTP-binding protein RhoG	Rhog	Ras homolog gene family, member G OS=Mus musculus GN=Rhog PE=1 SV=1;Rho-related GTP-binding protein RhoG OS=Mus musculus GN=Rhog PE=1 SV=1;Rho-related GTP-binding protein RhoG (Fragment) OS=Mus musculus GN=Rhog PE=1 SV=1;Ras homolog gene family member G (F	24.6	0	19.703	2	3	5	2	2	5	5	2	23938000	19736000	23959000	15230000	26198000	21447000	29848000	22598000	20715750	25022750	0.827877	0.177262
Q1XID4;Q9CYN9	Q1XID4;Q9CYN9	Renin receptor	Atp6ap2	Renin/prorenin receptor OS=Mus musculus GN=Atp6ap2 PE=1 SV=2;Renin receptor OS=Mus musculus GN=Atp6ap2 PE=1 SV=2	18.3	0	21.945	3	2	1	4	3	3	3	4	26305000	NA	21176000	27206000	24528000	33865000	29510000	28955000	2.48957e+07	29214500	0.852168	0.177331
Q3TKM9;Q9CPW4;Q3UA72;Q3TK56	Q3TKM9;Q9CPW4;Q3UA72;Q3TK56	Actin-related protein 2/3 complex subunit 5	Arpc5	Actin-related protein 2/3 complex subunit 5 OS=Mus musculus GN=Arpc5 PE=2 SV=1;Actin-related protein 2/3 complex subunit 5 OS=Mus musculus GN=Arpc5 PE=1 SV=3;Actin-related protein 2/3 complex subunit 5 OS=Mus musculus GN=Arpc5 PE=1 SV=1;Actin-related prote	69.5	0	21.75	6	7	6	7	7	5	9	6	594390000	594860000	664120000	751810000	685370000	788250000	745030000	669250000	651295000	721975000	0.902102	0.177796
F7AA26;O54931-4;Q69ZV5;A2API9	F7AA26;O54931-4;Q69ZV5	A-kinase anchor protein 2	Pakap;Akap2;mKIAA0920	Paralemmin A kinase anchor protein (Fragment) OS=Mus musculus GN=Pakap PE=1 SV=1;Isoform 4 of A-kinase anchor protein 2 OS=Mus musculus GN=Akap2;MKIAA0920 protein (Fragment) OS=Mus musculus GN=mKIAA0920 PE=2 SV=1	33.4	0	323.31	24	33	28	24	29	24	20	36	898820000	912300000	916700000	980030000	1094300000	980490000	876310000	1210800000	926962500	1040475000	0.890903	0.177819
Q8CHG6;B2RXS4;Q99LF0;Q8K2J5	Q8CHG6;B2RXS4	Plexin-B2	mKIAA0315;Plxnb2	MKIAA0315 protein (Fragment) OS=Mus musculus GN=mKIAA0315 PE=4 SV=2;Plexin-B2 OS=Mus musculus GN=Plxnb2 PE=1 SV=1	9.5	0	38.355	7	8	6	4	4	3	3	3	43342000	57468000	60594000	47898000	47645000	50558000	41440000	41286000	52325500	45232250	1.15682	0.177846
Q3TK15;Q99LH9;Q80TA2	Q3TK15;Q99LH9;Q80TA2	SH3 domain-binding protein 5-like	Sh3bp5l;mKIAA1720	Uncharacterized protein OS=Mus musculus GN=Sh3bp5l PE=2 SV=1;SH3 domain-binding protein 5-like OS=Mus musculus GN=Sh3bp5l PE=1 SV=1;MKIAA1720 protein (Fragment) OS=Mus musculus GN=mKIAA1720 PE=4 SV=1	28.7	0	133.99	6	6	4	2	8	3	3	3	37344000	59172000	44170000	43563000	72098000	54324000	41237000	67752000	46062250	58852750	0.782669	0.177885
A0A1W2P7X0;E9QMV2;C6EQJ5;Q4KML4	A0A1W2P7X0;E9QMV2;C6EQJ5;Q4KML4	Costars family protein ABRACL	Abracl	Costars family protein ABRACL (Fragment) OS=Mus musculus GN=Abracl PE=1 SV=1;Costars family protein ABRACL OS=Mus musculus GN=Abracl PE=1 SV=1;ASL1/3110003A17Rik fusion protein OS=Mus musculus PE=2 SV=1;Costars family protein ABRACL OS=Mus musculus GN=Abra	66.7	0	75.691	3	4	3	3	3	3	5	4	221530000	228480000	294380000	314320000	187070000	246460000	262380000	133700000	264677500	207402500	1.27615	0.177942
Q8CGI9;Q5HZG6;Q8BU34;Q8CGG2;Q05CG9;Q3TXS7	Q8CGI9;Q5HZG6;Q8BU34;Q8CGG2;Q05CG9;Q3TXS7	26S proteasome non-ATPase regulatory subunit 1	Psmd1	Psmd1 protein (Fragment) OS=Mus musculus GN=Psmd1 PE=2 SV=1;Psmd1 protein (Fragment) OS=Mus musculus GN=Psmd1 PE=2 SV=1;Uncharacterized protein (Fragment) OS=Mus musculus GN=Psmd1 PE=2 SV=2;Psmd1 protein (Fragment) OS=Mus musculus GN=Psmd1 PE=2 SV=1;Psmd1	5.6	0	7.9816	2	1	1	2	1	0	2	1	10411000	13945000	10044000	14591000	10255000	10679000	8965000	NA	12247750	9.96633e+06	1.22891	0.178162
A2A4P3;A2A4P4;Q3THG9	A2A4P3;A2A4P4;Q3THG9	Alanyl-tRNA editing protein Aarsd1	Gm27029;Aarsd1	Predicted gene, 27029 OS=Mus musculus GN=Gm27029 PE=4 SV=1;Predicted gene, 27029 OS=Mus musculus GN=Gm27029 PE=4 SV=1;Alanyl-tRNA editing protein Aarsd1 OS=Mus musculus GN=Aarsd1 PE=1 SV=2	27.8	0	35.532	4	8	4	7	5	6	8	5	94867000	83304000	109590000	73700000	68391000	89554000	80127000	65261000	90365250	75833250	1.19163	0.178381
Q9DB15	Q9DB15	39S ribosomal protein L12, mitochondrial	Mrpl12	39S ribosomal protein L12, mitochondrial OS=Mus musculus GN=Mrpl12 PE=1 SV=2	61.2	0	243.5	9	8	10	12	10	10	8	11	989770000	918830000	989460000	1124600000	1404800000	1000100000	980570000	1515000000	1005665000	1225117500	0.820872	0.178443
Q3U4K3;Q3U422;Q91WP8	Q3U4K3;Q3U422;Q91WP8		Ndufv3	Uncharacterized protein (Fragment) OS=Mus musculus GN=Ndufv3 PE=2 SV=1;NADH dehydrogenase [ubiquinone] flavoprotein 3, mitochondrial OS=Mus musculus GN=Ndufv3 PE=1 SV=1;NADH dehydrogenase (Ubiquinone) flavoprotein 3 OS=Mus musculus GN=Ndufv3 PE=2 SV=1	56.2	0	147.3	17	13	16	20	15	15	16	18	514640000	517930000	485840000	674000000	705970000	600430000	536960000	722750000	548102500	641527500	0.854371	0.178486
Q54AA2;Q9EPB4;A0A0U1RQ20	Q54AA2;Q9EPB4;A0A0U1RQ20	Apoptosis-associated speck-like protein containing a CARD	Pycard	Apoptosis-associated speck-like protein containing CARD OS=Mus musculus GN=Pycard PE=1 SV=1;Apoptosis-associated speck-like protein containing a CARD OS=Mus musculus GN=Pycard PE=1 SV=1;Apoptosis-associated speck-like protein-containing a CARD (Fragment) O	33.2	0	94.48	2	1	3	3	2	2	0	1	12127000	9784400	23263000	15715000	7991800	8068300	NA	NA	15222350	8030050	1.89567	0.178783
E0CXB2;E9QKZ2;Q91YE6;Q4G0B8;E0CY46;F6UT58	E0CXB2;E9QKZ2;Q91YE6;Q4G0B8	Importin-9	Ipo9	Importin-9 OS=Mus musculus GN=Ipo9 PE=1 SV=1;Importin-9 OS=Mus musculus GN=Ipo9 PE=1 SV=1;Importin-9 OS=Mus musculus GN=Ipo9 PE=1 SV=3;Importin 9 OS=Mus musculus GN=Ipo9 PE=2 SV=1	17.9	0	22.082	3	4	1	1	0	1	2	0	32423000	86884000	NA	NA	6026400	8875600	49602000	27596000	59653500	23025000	2.59081	0.178831
Q8VHC3	Q8VHC3	Selenoprotein M	Selm	Selenoprotein M OS=Mus musculus GN=Selenom PE=1 SV=3	60.7	0	38.764	3	5	4	2	6	4	2	4	144720000	157570000	122710000	121320000	137780000	227430000	132960000	199790000	136580000	174490000	0.782738	0.17889
Q99JP4	Q99JP4	Anaphase-promoting complex subunit CDC26	Cdc26	Anaphase-promoting complex subunit CDC26 OS=Mus musculus GN=Cdc26 PE=1 SV=1	42.4	0	16.239	3	4	2	3	4	3	3	2	19682000	19862000	19883000	15258000	27899000	22601000	18932000	19523000	18671250	22238750	0.839582	0.179138
Q9QX59;Q3U431;Q3UWG7;P60605;G3UZX2	Q9QX59;Q3U431;Q3UWG7;P60605;G3UZX2	Ubiquitin-conjugating enzyme E2 G2	Ube2g2	Ubc7p homolog OS=Mus musculus GN=Ube2g2 PE=2 SV=1;Ubiquitin-conjugating enzyme E2G 2, isoform CRA_b OS=Mus musculus GN=Ube2g2 PE=1 SV=1;Uncharacterized protein OS=Mus musculus GN=Ube2g2 PE=2 SV=1;Ubiquitin-conjugating enzyme E2 G2 OS=Mus musculus GN=Ube2g2	26.4	0	15.21	2	1	2	2	3	1	3	1	101130000	60838000	60781000	27989000	22049000	61161000	37968000	22854000	62684500	36008000	1.74085	0.179176
Q9CZZ6;Q3V0T8;Q9WTN0;A0A1Y7VJZ1;A0A1Y7VLK7;A0A1Y7VM16;A0A1Y7VNV0;A0A1Y7VNC9;A0A1Y7VLQ5;A0A1Y7VMJ4	Q9CZZ6;Q3V0T8;Q9WTN0;A0A1Y7VJZ1;A0A1Y7VLK7;A0A1Y7VM16;A0A1Y7VNV0;A0A1Y7VNC9	Geranylgeranyl pyrophosphate synthase	Ggps1	Geranylgeranyl diphosphate synthase 1, isoform CRA_a OS=Mus musculus GN=Ggps1 PE=1 SV=1;Uncharacterized protein OS=Mus musculus GN=Ggps1 PE=1 SV=1;Geranylgeranyl pyrophosphate synthase OS=Mus musculus GN=Ggps1 PE=1 SV=1;Geranylgeranyl pyrophosphate synthas	16.9	0	4.3406	4	1	3	2	2	3	2	1	17048000	14951000	18552000	15617000	12983000	14828000	17406000	8276300	16542000	13373325	1.23694	0.17948
Q99LC3;A0A087WR38	Q99LC3	NADH dehydrogenase [ubiquinone] 1 alpha subcomplex subunit 10, mitochondrial	Ndufa10	NADH dehydrogenase [ubiquinone] 1 alpha subcomplex subunit 10, mitochondrial OS=Mus musculus GN=Ndufa10 PE=1 SV=1	49.9	0	35.042	11	9	10	10	8	7	11	6	340520000	280050000	263680000	280680000	305580000	303540000	378050000	324930000	291232500	328025000	0.887836	0.179567
Q5U4C2;Q80VM5;E9PWX1;Q9Z218;Q3TY19	Q5U4C2;Q80VM5;E9PWX1;Q9Z218;Q3TY19	Dipeptidyl aminopeptidase-like protein 6	Dpp6	Dipeptidyl aminopeptidase-like protein 6 OS=Mus musculus GN=Dpp6 PE=1 SV=1;Dipeptidyl aminopeptidase-like protein 6 OS=Mus musculus GN=Dpp6 PE=1 SV=1;Dipeptidyl aminopeptidase-like protein 6 OS=Mus musculus GN=Dpp6 PE=1 SV=1;Dipeptidyl aminopeptidase-like	23.6	0	54.948	17	12	9	11	13	10	12	10	232470000	261600000	187300000	226690000	310000000	262160000	279180000	211950000	227015000	265822500	0.85401	0.17996
Q541Z2;Q61239	Q541Z2;Q61239	Protein farnesyltransferase/geranylgeranyltransferase type-1 subunit alpha	Fnta	Uncharacterized protein OS=Mus musculus GN=Fnta PE=1 SV=1;Protein farnesyltransferase/geranylgeranyltransferase type-1 subunit alpha OS=Mus musculus GN=Fnta PE=1 SV=1	20.7	0	42.904	2	4	7	5	3	3	4	4	51234000	42029000	36237000	18468000	29458000	27031000	27886000	19705000	36992000	26020000	1.42168	0.180169
A2AFI8;B9EI38;B1AV20;Q3UHF8;Q80XA6;Q3UHE9	A2AFI8;B9EI38;B1AV20;Q3UHF8;Q80XA6;Q3UHE9	RalBP1-associated Eps domain-containing protein 2	Reps2	RalBP1-associated Eps domain-containing protein 2 OS=Mus musculus GN=Reps2 PE=1 SV=1;RalBP1-associated Eps domain-containing protein 2 OS=Mus musculus GN=Reps2 PE=1 SV=1;RalBP1-associated Eps domain-containing protein 2 (Fragment) OS=Mus musculus GN=Reps2	37.2	0	225.68	13	17	15	17	13	14	15	16	307910000	297480000	297480000	263570000	320000000	364230000	343240000	272210000	291610000	324920000	0.897482	0.180655
Q99LC5	Q99LC5	Electron transfer flavoprotein subunit alpha, mitochondrial	Etfa	Electron transfer flavoprotein subunit alpha, mitochondrial OS=Mus musculus GN=Etfa PE=1 SV=2	62.2	0	78.616	12	12	12	14	15	15	15	11	763540000	678520000	643070000	407980000	475300000	548710000	556390000	403690000	623277500	496022500	1.25655	0.180946
Q3UID0;Q6PDG5-2;Q6PDG5;Q3UNN4;Q3UPK0;Q3UMX0;P97496-2;P97496;A0A1W2P6N7	Q3UID0;Q6PDG5-2;Q6PDG5	SWI/SNF complex subunit SMARCC2	Smarcc2	SWI/SNF complex subunit SMARCC2 OS=Mus musculus GN=Smarcc2 PE=1 SV=1;Isoform 2 of SWI/SNF complex subunit SMARCC2 OS=Mus musculus GN=Smarcc2;SWI/SNF complex subunit SMARCC2 OS=Mus musculus GN=Smarcc2 PE=1 SV=2	11.7	0	112.7	8	7	4	5	6	8	8	4	116910000	101810000	109240000	104710000	72524000	119850000	96373000	46157000	108167500	83726000	1.29192	0.181056
Q99M51;Q8BH99;A0A087WQD1;A0A087WSB1;Q8BMV0;Q8BZ27	Q99M51;Q8BH99;A0A087WQD1;A0A087WSB1	Cytoplasmic protein NCK1	Nck1	Cytoplasmic protein NCK1 OS=Mus musculus GN=Nck1 PE=1 SV=1;Cytoplasmic protein NCK1 OS=Mus musculus GN=Nck1 PE=1 SV=1;Cytoplasmic protein NCK1 (Fragment) OS=Mus musculus GN=Nck1 PE=1 SV=1;Cytoplasmic protein NCK1 (Fragment) OS=Mus musculus GN=Nck1 PE=1 SV=	17	0	11.058	4	2	1	5	2	2	5	1	20429000	15429000	21427000	21801000	14184000	14872000	22223000	10299000	19771500	15394500	1.28432	0.181139
B1AWN6;A0A0R5RP28;A0A0J9YTW6;A0A0R5RP29;A2ASI5;A0A0R5RP41;A0A0R5RP23;Q62242;F7AMU5;Q8CAJ8;Q8CCS4;A0A0R5RP35;E9PW82;B2RY06;B1AYL0;A0A0R5RP26;F8VPQ7;B7ZWN0;Q62205;Q68V27;Q68V26;Q62206;A0A0J9YVF2;Q9WTU3-2;Q9WTU3-5;Q9WTU3;Q9WTU3-3;Q05BQ0	B1AWN6;A0A0R5RP28;A0A0J9YTW6;A0A0R5RP29;A2ASI5;A0A0R5RP41;A0A0R5RP23	Sodium channel protein	Scn2a1;Scn3a	Sodium channel protein OS=Mus musculus GN=Scn2a PE=1 SV=1;Sodium channel protein OS=Mus musculus GN=Scn2a PE=2 SV=1;Sodium channel protein OS=Mus musculus GN=Scn2a PE=1 SV=1;Sodium channel protein OS=Mus musculus GN=Scn2a PE=2 SV=1;Sodium channel protein O	8.6	0	45.537	4	5	7	5	7	4	9	4	99723000	123750000	92525000	100490000	68513000	89988000	112120000	73799000	104122000	86105000	1.20924	0.181419
E9PY16;Q8BVR8;Q6PGM4;B7ZMY4;Q8BVS1;Q5SSK2;Q3V340;Q8R2V5	E9PY16;Q8BVR8;Q6PGM4;B7ZMY4;Q8BVS1		Adap1	ArfGAP with dual PH domains 1 OS=Mus musculus GN=Adap1 PE=1 SV=1;Centaurin, alpha 1, isoform CRA_b OS=Mus musculus GN=Adap1 PE=2 SV=1;Adap1 protein (Fragment) OS=Mus musculus GN=Adap1 PE=2 SV=1;Adap1 protein (Fragment) OS=Mus musculus GN=Adap1 PE=2 SV=1;Ce	23	0	10.644	8	4	4	5	0	1	7	1	14849000	13402000	18314000	12799000	18981000	20910000	24704000	12209000	14841000	19201000	0.772928	0.182526
Q52L97;P52293;Q641N9;F2Z431;A2A602;A2A600;A2A601	Q52L97;P52293;Q641N9	Importin subunit alpha;Importin subunit alpha-1	Kpna2	Importin subunit alpha OS=Mus musculus GN=Kpna2 PE=1 SV=1;Importin subunit alpha-1 OS=Mus musculus GN=Kpna2 PE=1 SV=2;Importin subunit alpha OS=Mus musculus GN=Kpna2 PE=2 SV=1	13.6	0	36.439	1	1	1	2	1	1	2	1	NA	NA	28596000	28608000	20995000	24726000	22454000	29113000	28602000	24322000	1.17597	0.182614
A0A0A0MQA6;F7ACR9;E9QA63;B1ARU4;E9PVY8;F6Q750;Q9QXZ0-3;Q9QXZ0-2;Q9QXZ0;B1ARU1;Q8C8N4;Q3TRV6;Q80TZ5;Q5DTZ2;F6XCT0;F6RL59;A0A0A0MQH5;Q9CYG3;F6RCJ3;Q4QQN2;Q80ZZ3;F6YKN8;Q3UPG9;Q8C221;A0A286YD76	A0A0A0MQA6;F7ACR9;E9QA63;B1ARU4;E9PVY8;F6Q750;Q9QXZ0-3;Q9QXZ0-2;Q9QXZ0;B1ARU1	Microtubule-actin cross-linking factor 1	Macf1	Microtubule-actin cross-linking factor 1 OS=Mus musculus GN=Macf1 PE=1 SV=1;Microtubule-actin cross-linking factor 1 (Fragment) OS=Mus musculus GN=Macf1 PE=1 SV=1;Microtubule-actin cross-linking factor 1 OS=Mus musculus GN=Macf1 PE=1 SV=2;Microtubule-actin	8.5	0	72.188	11	8	14	15	11	14	13	9	126390000	118790000	109340000	97450000	82564000	100250000	104390000	111750000	112992500	99738500	1.13289	0.18272
P50518;A0A0N4SW07;A0A0N4SW34;Q9D593;A0A0N4SWA3	P50518;A0A0N4SW07	V-type proton ATPase subunit E 1	Atp6v1e1	V-type proton ATPase subunit E 1 OS=Mus musculus GN=Atp6v1e1 PE=1 SV=2;V-type proton ATPase subunit E 1 (Fragment) OS=Mus musculus GN=Atp6v1e1 PE=1 SV=1	73.9	0	323.31	63	65	58	70	54	57	40	67	9659300000	9271700000	9561700000	11173000000	12754000000	10170000000	9576700000	13296000000	9916425000	11449175000	0.866126	0.182965
Q62092;Q8C5M2;A0A0J9YTZ4;A0A0J9YUH3;A0A0J9YVF8	Q62092;Q8C5M2;A0A0J9YTZ4	Neuron-specific protein family member 1	Nsg1	Neuronal vesicle trafficking-associated protein 1 OS=Mus musculus GN=Nsg1 PE=1 SV=3;Uncharacterized protein OS=Mus musculus GN=Nsg1 PE=2 SV=1;Neuron-specific protein family member 1 OS=Mus musculus GN=Nsg1 PE=1 SV=1	50.3	0	23.151	3	2	1	7	3	5	4	7	52771000	45905000	29148000	59235000	41028000	80874000	55499000	116230000	46764750	73407750	0.637055	0.183058
Q6P9S0;D3YWC9	Q6P9S0;D3YWC9	MTSS1-like protein	Mtss1l	MTSS1-like protein OS=Mus musculus GN=Mtss1l PE=1 SV=1;MTSS1-like protein OS=Mus musculus GN=Mtss1l PE=1 SV=1	49.5	0	256.34	16	19	23	19	16	21	22	13	581200000	535420000	532230000	517180000	568160000	441600000	493590000	483880000	541507500	496807500	1.08997	0.183405
P50153;Q3UFJ8	P50153;Q3UFJ8	Guanine nucleotide-binding protein G(I)/G(S)/G(O) subunit gamma-4;Guanine nucleotide-binding protein subunit gamma	Gng4	Guanine nucleotide-binding protein G(I)/G(S)/G(O) subunit gamma-4 OS=Mus musculus GN=Gng4 PE=1 SV=1;Guanine nucleotide-binding protein subunit gamma OS=Mus musculus GN=Gng4 PE=2 SV=1	81.3	0	41.141	6	6	5	6	7	6	6	4	316810000	396750000	304530000	355980000	415120000	362830000	361260000	381000000	343517500	380052500	0.903869	0.183851
Q3UYK8;A0A1D5RLG3;Q80UJ7	Q3UYK8;A0A1D5RLG3;Q80UJ7	Rab3 GTPase-activating protein catalytic subunit	Rab3gap1	Uncharacterized protein OS=Mus musculus GN=Rab3gap1 PE=2 SV=1;Rab3 GTPase-activating protein catalytic subunit OS=Mus musculus GN=Rab3gap1 PE=1 SV=1;Rab3 GTPase-activating protein catalytic subunit OS=Mus musculus GN=Rab3gap1 PE=1 SV=4	7.4	0	6.6278	2	1	3	3	1	1	3	1	17651000	19447000	19509000	16801000	15581000	12223000	19608000	16075000	18352000	15871750	1.15627	0.184423
B1AZS9;O08807	B1AZS9;O08807	Peroxiredoxin-4	Prdx4	Peroxiredoxin-4 (Fragment) OS=Mus musculus GN=Prdx4 PE=1 SV=1;Peroxiredoxin-4 OS=Mus musculus GN=Prdx4 PE=1 SV=1	10.9	0	3.2834	1	1	1	1	1	2	1	2	102020000	NA	102640000	87310000	107110000	165640000	NA	NA	9.73233e+07	136375000	0.713645	0.184585
A2ALA4;Q62276-2;Q62276	A2ALA4;Q62276-2;Q62276	Mediator of RNA polymerase II transcription subunit 22	Med22	Mediator of RNA polymerase II transcription subunit 22 (Fragment) OS=Mus musculus GN=Med22 PE=1 SV=1;Isoform 2 of Mediator of RNA polymerase II transcription subunit 22 OS=Mus musculus GN=Med22;Mediator of RNA polymerase II transcription subunit 22 OS=Mus	19	0	18.37	2	1	1	3	1	3	1	2	25130000	NA	79964000	NA	31501000	15717000	22123000	28234000	52547000	24393750	2.15412	0.18462
B9EKR1;A0A0J9YVD2;Q9WUT8;B2RXS8;Q8C4M8;Q810U6	B9EKR1;A0A0J9YVD2;Q9WUT8;B2RXS8;Q8C4M8;Q810U6	Receptor-type tyrosine-protein phosphatase zeta;Protein-tyrosine-phosphatase	Ptprz1	Receptor-type tyrosine-protein phosphatase zeta OS=Mus musculus GN=Ptprz1 PE=1 SV=1;Receptor-type tyrosine-protein phosphatase zeta OS=Mus musculus GN=Ptprz1 PE=1 SV=1;DSD-1-proteoglycan OS=Mus musculus GN=Ptprz1 PE=2 SV=1;Ptprz1 protein OS=Mus musculus GN	13.5	0	323.31	25	28	24	25	25	19	26	30	3697000000	3907600000	3798600000	3914800000	4658000000	3748600000	3801300000	4775800000	3829500000	4245925000	0.901924	0.184816
G5E8T2;O88196-5;O88196-4;O88196-3;O88196-6;O88196-2;O88196;Q3UG21	G5E8T2;O88196-5;O88196-4;O88196-3;O88196-6;O88196-2;O88196;Q3UG21	E3 ubiquitin-protein ligase TTC3	Ttc3	E3 ubiquitin-protein ligase TTC3 OS=Mus musculus GN=Ttc3 PE=1 SV=1;Isoform 5 of E3 ubiquitin-protein ligase TTC3 OS=Mus musculus GN=Ttc3;Isoform 4 of E3 ubiquitin-protein ligase TTC3 OS=Mus musculus GN=Ttc3;Isoform 3 of E3 ubiquitin-protein ligase TTC3 OS=	2.7	0	4.8386	3	5	3	3	3	1	5	1	11284000	10766000	10751000	12950000	15055000	14404000	9505700	15982000	11437750	13736675	0.832643	0.185431
Q8K486	Q8K486			Protocadherin gamma B2-alpha C OS=Mus musculus PE=1 SV=1	4.4	0	22.175	0	0	1	1	1	2	3	1	NA	NA	20252000	17659000	NA	16554000	16912000	12198000	18955500	1.52213e+07	1.24532	0.185509
Q3UNH4	Q3UNH4	G protein-regulated inducer of neurite outgrowth 1	Gprin1	G protein-regulated inducer of neurite outgrowth 1 OS=Mus musculus GN=Gprin1 PE=1 SV=2	73.5	0	323.31	52	49	51	60	45	55	58	64	2756500000	2592100000	2875400000	3222900000	2986600000	3096700000	3002300000	3223400000	2861725000	3077250000	0.929962	0.185978
Q6P5F9;Q921J0;A2AKT6;F6YA11	Q6P5F9;Q921J0	Exportin-1	Xpo1	Exportin-1 OS=Mus musculus GN=Xpo1 PE=1 SV=1;Xpo1 protein OS=Mus musculus GN=Xpo1 PE=2 SV=1	10.9	0	23.349	5	5	3	2	3	3	4	3	31675000	57547000	63596000	32124000	37883000	27635000	41305000	20761000	46235500	31896000	1.44957	0.186054
Q8K2H2;A0A0A0MQF5;F6VDQ9	Q8K2H2;A0A0A0MQF5	OTU domain-containing protein 6B	Otud6b	OTU domain-containing protein 6B OS=Mus musculus GN=Otud6b PE=1 SV=1;OTU domain-containing protein 6B OS=Mus musculus GN=Otud6b PE=1 SV=1	33	0	121.62	5	8	5	5	8	6	6	9	326170000	428440000	348850000	304750000	315080000	263640000	271050000	354160000	352052500	300982500	1.16968	0.186435
Q9CZC8;A0A0N4SWD0;D3YXW0;A0A0N4SVR0	Q9CZC8	Secernin-1	Scrn1	Secernin-1 OS=Mus musculus GN=Scrn1 PE=1 SV=1	67.9	0	199.49	30	27	33	22	21	27	25	22	1608700000	1649600000	1776500000	1318200000	1211300000	1624800000	1497600000	988710000	1588250000	1330602500	1.19363	0.18644
Q80WT5-2;Q80WT5;H3BJH7;Q3UU49;H3BKM5;Q3U8A4;Q8C993;H3BIZ9	Q80WT5-2;Q80WT5;H3BJH7;Q3UU49;H3BKM5	Aftiphilin	Aftph	Isoform 2 of Aftiphilin OS=Mus musculus GN=Aftph;Aftiphilin OS=Mus musculus GN=Aftph PE=1 SV=2;Aftiphilin OS=Mus musculus GN=Aftph PE=1 SV=1;Uncharacterized protein OS=Mus musculus GN=Aftph PE=2 SV=1;Aftiphilin (Fragment) OS=Mus musculus GN=Aftph PE=1 SV=1	34.8	0	138.68	13	17	15	17	18	19	16	16	250620000	232580000	217790000	271240000	342270000	240420000	237670000	342610000	243057500	290742500	0.835989	0.186861
Q8QZY9	Q8QZY9	Splicing factor 3B subunit 4	Sf3b4	Splicing factor 3B subunit 4 OS=Mus musculus GN=Sf3b4 PE=1 SV=1	13.4	0	21.414	2	2	4	2	3	2	2	2	32680000	28963000	65974000	NA	29281000	27147000	18326000	31694000	42539000	26612000	1.59849	0.187314
B2RXT3;E9Q7L0	B2RXT3;E9Q7L0		Ogdhl	Ogdhl protein OS=Mus musculus GN=Ogdhl PE=2 SV=1;Oxoglutarate dehydrogenase-like OS=Mus musculus GN=Ogdhl PE=1 SV=1	23.1	0	48.383	12	12	9	9	10	12	11	7	160470000	178120000	160960000	147300000	193720000	179160000	214950000	149260000	161712500	184272500	0.877573	0.187526
E3WH30;Q8BP27-2;Q8BP27;Q8BP27-3	E3WH30;Q8BP27-2;Q8BP27;Q8BP27-3	Swi5-dependent recombination DNA repair protein 1 homolog	Sfr1	DNA repair protein Sfr1 OS=Mus musculus GN=Sfr1 PE=2 SV=1;Isoform 2 of Swi5-dependent recombination DNA repair protein 1 homolog OS=Mus musculus GN=Sfr1;Swi5-dependent recombination DNA repair protein 1 homolog OS=Mus musculus GN=Sfr1 PE=1 SV=2;Isoform 3 o	45.9	0	54.116	4	4	1	6	2	3	3	5	70244000	56236000	59400000	73825000	96733000	65779000	61839000	114380000	64926250	84682750	0.7667	0.187715
Q3UVI0;Q3UQ68;Q9MD82;Q7GIP3;Q4JFM6;N0DTI5;A0A141CM51;P03921;Q3UQD2;Q3TRR5;A0A075DCB1	Q3UVI0;Q3UQ68;Q9MD82;Q7GIP3;Q4JFM6;N0DTI5;A0A141CM51;P03921;Q3UQD2;Q3TRR5;A0A075DCB1	NADH-ubiquinone oxidoreductase chain 5	mt-Nd5;ND5;Mtnd5;mt-Nd6	NADH-ubiquinone oxidoreductase chain 5 (Fragment) OS=Mus musculus PE=2 SV=1;NADH-ubiquinone oxidoreductase chain 5 (Fragment) OS=Mus musculus PE=2 SV=1;NADH-ubiquinone oxidoreductase chain 5 OS=Mus musculus GN=mt-Nd5 PE=1 SV=1;NADH-ubiquinone oxidoreductas	8.9	0	2.8756	0	2	1	1	1	0	0	0	5027500	6369400	4410000	3267900	NA	2386700	4754500	2636500	4768700	3.25923e+06	1.46314	0.187719
Q91ZZ3	Q91ZZ3	Beta-synuclein	Sncb	Beta-synuclein OS=Mus musculus GN=Sncb PE=1 SV=1	31.6	0	122.95	25	27	27	23	22	40	22	41	3319100000	4524700000	3511800000	4534700000	3212300000	8151400000	5239700000	15831000000	3972575000	8108600000	0.489921	0.188111
Q5M9J2;Q9D0S9	Q5M9J2;Q9D0S9	Histidine triad nucleotide-binding protein 2, mitochondrial	Hint2	Histidine triad nucleotide binding protein 2 OS=Mus musculus GN=Hint2 PE=1 SV=1;Histidine triad nucleotide-binding protein 2, mitochondrial OS=Mus musculus GN=Hint2 PE=1 SV=1	21.5	0	11.428	2	2	3	2	2	4	3	2	85992000	78295000	121430000	109610000	68883000	173920000	145380000	157530000	98831750	136428250	0.724423	0.188458
Q5SWZ5;F6S5I0;Q8CHC7;P97434-4;P97434-3;P97434;P97434-5;P97434-2;F6RND9;F6XZM9;Q8CBS0;Q8C8T6	Q5SWZ5;F6S5I0;Q8CHC7;P97434-4;P97434-3;P97434;P97434-5;P97434-2;F6RND9	Myosin phosphatase Rho-interacting protein	Mprip	Myosin phosphatase Rho-interacting protein OS=Mus musculus GN=Mprip PE=1 SV=1;Myosin phosphatase Rho-interacting protein (Fragment) OS=Mus musculus GN=Mprip PE=1 SV=1;MKIAA0864 protein (Fragment) OS=Mus musculus GN=Mprip PE=2 SV=1;Isoform 4 of Myosin phosp	5.6	0	42.508	7	5	6	3	1	3	4	1	25372000	19035000	24653000	18667000	16236000	16387000	23761000	15882000	21931750	18066500	1.21395	0.18893
Q3UCF2;Q6A068;A0A1W2P7Z8;A0A1W2P7H4;A0A1W2P7S8;A0A1W2P855;A0A1W2P6Q8;Q05DT4	Q3UCF2;Q6A068;A0A1W2P7Z8;A0A1W2P7H4;A0A1W2P7S8;A0A1W2P855;A0A1W2P6Q8;Q05DT4	Cell division cycle 5-like protein	Cdc5l	MCG18249, isoform CRA_a OS=Mus musculus GN=Cdc5l PE=1 SV=1;Cell division cycle 5-like protein OS=Mus musculus GN=Cdc5l PE=1 SV=2;Uncharacterized protein OS=Mus musculus PE=4 SV=1;Uncharacterized protein OS=Mus musculus GN=Gm9048 PE=4 SV=1;Uncharacterized p	37.5	0	89.745	13	18	14	18	13	18	12	16	315550000	299950000	318210000	307330000	251930000	321950000	302610000	265430000	310260000	285480000	1.0868	0.188978
O08582	O08582	GTP-binding protein 1	Gtpbp1	GTP-binding protein 1 OS=Mus musculus GN=Gtpbp1 PE=1 SV=2	6.9	0	3.5228	2	0	1	0	1	0	2	0	13746000	11487000	12772000	NA	13827000	NA	14489000	NA	1.26683e+07	14158000	0.894783	0.189007
Q9DC07;B7ZCI2;F6RM14;Q4KKZ0;Q9JL90;F6X9B6	Q9DC07	LIM zinc-binding domain-containing Nebulette	Nebl	LIM zinc-binding domain-containing Nebulette OS=Mus musculus GN=Nebl PE=1 SV=1	72.6	0	323.31	18	18	17	16	13	20	17	15	519360000	469510000	532460000	594250000	417920000	475270000	522260000	498550000	528895000	478500000	1.10532	0.189167
Q9D415-3;Q9D415;D3Z709;Q3UHD8;Q9D415-2;Q9D415-4;D3Z6F4;D3Z508;E9QAR5;Q3TSN1;Q9D415-5;Q3TQC6;Q9D415-6	Q9D415-3;Q9D415;D3Z709;Q3UHD8;Q9D415-2;Q9D415-4;D3Z6F4;D3Z508;E9QAR5;Q3TSN1;Q9D415-5	Disks large-associated protein 1	Dlgap1	Isoform 3 of Disks large-associated protein 1 OS=Mus musculus GN=Dlgap1;Disks large-associated protein 1 OS=Mus musculus GN=Dlgap1 PE=1 SV=3;Disks large-associated protein 1 OS=Mus musculus GN=Dlgap1 PE=1 SV=1;Uncharacterized protein OS=Mus musculus GN=Dlg	16.4	0	34.475	6	6	5	7	4	5	6	5	52964000	47600000	59682000	57556000	52491000	59064000	65537000	64504000	54450500	60399000	0.901513	0.189237
Q9D8B3;Q3TLQ5;Q9D7F7	Q9D8B3	Charged multivesicular body protein 4b	Chmp4b	Charged multivesicular body protein 4b OS=Mus musculus GN=Chmp4b PE=1 SV=2	49.6	0	240.73	9	8	11	12	11	9	9	9	971340000	842790000	752730000	1064800000	1359500000	901090000	917380000	1259100000	907915000	1109267500	0.818482	0.189429
Z4YKV1;P63094-2;P63094;Q6R0H7-4;Q6R0H7;P63094-3	Z4YKV1;P63094-2;P63094;Q6R0H7-4;Q6R0H7;P63094-3	Guanine nucleotide-binding protein G(s) subunit alpha isoforms short;Guanine nucleotide-binding protein G(s) subunit alpha isoforms XLas	Gnas	Guanine nucleotide-binding protein G(s) subunit alpha isoforms short OS=Mus musculus GN=Gnas PE=1 SV=1;Isoform Gnas-2 of Guanine nucleotide-binding protein G(s) subunit alpha isoforms short OS=Mus musculus GN=Gnas;Guanine nucleotide-binding protein G(s) su	34.6	0	44.188	7	7	6	4	2	4	6	3	179350000	215070000	195900000	179830000	214930000	223700000	197370000	197440000	192537500	208360000	0.924062	0.189559
Q8C419;Q8C3D0;Q8BSU1	Q8C419	Probable G-protein coupled receptor 158	Gpr158	Probable G-protein coupled receptor 158 OS=Mus musculus GN=Gpr158 PE=1 SV=2	24.8	0	122.04	9	13	9	15	13	15	15	16	397030000	390050000	424740000	488700000	481630000	475070000	414100000	622930000	425130000	498432500	0.852934	0.189782
Q8BMK4	Q8BMK4	Cytoskeleton-associated protein 4	Ckap4	Cytoskeleton-associated protein 4 OS=Mus musculus GN=Ckap4 PE=1 SV=2	73.4	0	323.31	25	26	30	31	29	33	29	31	1389200000	1464800000	1419500000	1735800000	2038000000	1590400000	1395100000	2395200000	1502325000	1854675000	0.810021	0.189997
P97807-2;P97807;H3BKG7	P97807-2;P97807	Fumarate hydratase, mitochondrial	Fh	Isoform Cytoplasmic of Fumarate hydratase, mitochondrial OS=Mus musculus GN=Fh;Fumarate hydratase, mitochondrial OS=Mus musculus GN=Fh PE=1 SV=3	58.5	0	201.52	17	20	14	18	12	14	16	13	716180000	602540000	739530000	606800000	533920000	591380000	706830000	391560000	666262500	555922500	1.19848	0.190184
A0A0R4IZW8;O88456;A0A0R4J1C2;Q9D7J7	A0A0R4IZW8;O88456;A0A0R4J1C2	Calpain small subunit 1	Capns1	Calpain small subunit 1 OS=Mus musculus GN=Capns1 PE=1 SV=1;Calpain small subunit 1 OS=Mus musculus GN=Capns1 PE=1 SV=1;Calpain small subunit 1 OS=Mus musculus GN=Capns1 PE=1 SV=1	60.4	0	228.93	10	12	10	12	6	7	7	6	443900000	261480000	342270000	345080000	290160000	359840000	241260000	206460000	348182500	274430000	1.26875	0.190558
A0A0J9YTY0;A0A0J9YUL3;Q8C1B7-3;Q8C1B7-2;Q8C1B7;A0A0J9YUV6;A0A0J9YVA6	A0A0J9YTY0;A0A0J9YUL3;Q8C1B7-3;Q8C1B7-2;Q8C1B7	Septin-11	44450	Septin-11 OS=Mus musculus GN=Sept11 PE=1 SV=1;Septin 11, isoform CRA_b OS=Mus musculus GN=Sept11 PE=1 SV=1;Isoform 3 of Septin-11 OS=Mus musculus GN=Sept11;Isoform 2 of Septin-11 OS=Mus musculus GN=Sept11;Septin-11 OS=Mus musculus GN=Sept11 PE=1 SV=4	33.9	0	93.172	9	8	10	8	9	10	7	7	196400000	194990000	192470000	179250000	223990000	276800000	292690000	154670000	190777500	237037500	0.804841	0.190895
P16254;A2AUM6	P16254;A2AUM6	Signal recognition particle 14 kDa protein;Signal recognition particle 14 kDa protein, N-terminally processed	Srp14	Signal recognition particle 14 kDa protein OS=Mus musculus GN=Srp14 PE=1 SV=1;Signal recognition particle 14 kDa protein OS=Mus musculus GN=Srp14 PE=1 SV=1	32.7	0	9.6249	2	1	3	3	4	2	3	3	144270000	144180000	131260000	133230000	200730000	111400000	167230000	196480000	138235000	168960000	0.818152	0.191443
Q05BF9;A8Y5Q1;A2AJP9;A8Y5Q0;A2AJQ0;Q3UV70	Q05BF9;A8Y5Q1;A2AJP9;A8Y5Q0;A2AJQ0;Q3UV70	[Pyruvate dehydrogenase [acetyl-transferring]]-phosphatase 1, mitochondrial	Pdp1	Ppm2c protein OS=Mus musculus GN=Pdp1 PE=2 SV=1;MCG54027, isoform CRA_b OS=Mus musculus GN=Pdp1 PE=1 SV=1;MCG54027, isoform CRA_a OS=Mus musculus GN=Pdp1 PE=1 SV=2;[Pyruvate dehydrogenase [acetyl-transferring]]-phosphatase 1, mitochondrial OS=Mus musculus	5.8	0.0046696	1.5938	1	2	0	1	1	1	1	1	3380200	2814300	NA	NA	NA	2624900	NA	2329400	3097250	2477150	1.25033	0.191537
Q8VHL1	Q8VHL1	Histone-lysine N-methyltransferase SETD7	Setd7	Histone-lysine N-methyltransferase SETD7 OS=Mus musculus GN=Setd7 PE=1 SV=2	50.3	0	88.002	5	8	10	13	8	12	8	13	647830000	555890000	646420000	685760000	801190000	748670000	554340000	834760000	633975000	734740000	0.862856	0.191613
Q5EBG8	Q5EBG8	Uncharacterized protein C1orf50 homolog		Uncharacterized protein C1orf50 homolog OS=Mus musculus PE=1 SV=1	33.2	0	78.161	1	1	2	2	2	2	1	3	58558000	62598000	91938000	61565000	85321000	NA	72246000	100220000	68664750	85929000	0.799087	0.191822
Q3TY66;P16014;Q3UZU8;Q8BP91;Q3UZP2;Q9CTW1	Q3TY66;P16014;Q3UZU8;Q8BP91;Q3UZP2	Secretogranin-1;CCB peptide;PE-11	Chgb	Chromogranin B OS=Mus musculus GN=Chgb PE=1 SV=1;Secretogranin-1 OS=Mus musculus GN=Chgb PE=1 SV=2;Uncharacterized protein OS=Mus musculus GN=Chgb PE=2 SV=1;Uncharacterized protein OS=Mus musculus GN=Chgb PE=2 SV=1;Uncharacterized protein OS=Mus musculus G	27.8	0	59.697	7	7	6	11	9	7	10	11	113090000	107810000	123680000	129980000	155490000	121650000	112760000	163770000	118640000	138417500	0.857117	0.192278
A0A0J9YUN2;Q3TQ27;Q3UCS1;Q9Z255;A0A0J9YUW6;A0A0J9YTT1;Q3TUV9;Q8VH44;A0A0J9YUR7	A0A0J9YUN2;Q3TQ27;Q3UCS1;Q9Z255;A0A0J9YUW6;A0A0J9YTT1;Q3TUV9;Q8VH44	Ubiquitin-conjugating enzyme E2 A	Ube2a;Mhr6a	Ubiquitin-conjugating enzyme E2 A OS=Mus musculus GN=Ube2a PE=1 SV=1;Ubiquitin-conjugating enzyme E2 A OS=Mus musculus GN=Ube2a PE=1 SV=1;Ubiquitin-conjugating enzyme E2A, RAD6 homolog (S. cerevisiae), isoform CRA_c OS=Mus musculus GN=Ube2a PE=1 SV=1;Ubiqu	56.3	0	34.178	3	2	2	4	2	4	5	5	110960000	60129000	70331000	90627000	35246000	66481000	81189000	62257000	83011750	61293250	1.35434	0.192415
Q5ICG4;A8IP90;Q5F2D0;Q91WC3;Q91WC3-2;Q5F2C5;Q5ICG5;Q5ICG6;Q8R1X1;Q80TQ7;Q8BYJ0;F6WYN6;E9Q7Y2;Q8C028;B1ARG5;B0QZJ6	Q5ICG4;A8IP90;Q5F2D0;Q91WC3;Q91WC3-2;Q5F2C5;Q5ICG5;Q5ICG6;Q8R1X1;Q80TQ7	Long-chain-fatty-acid--CoA ligase 6	Acsl6	Long chain acyl-CoA synthetase 6 isoform 1 OS=Mus musculus GN=Acsl6 PE=2 SV=1;Long-chain acyl-CoA synthetase OS=Mus musculus GN=Acsl6 PE=2 SV=1;Uncharacterized protein OS=Mus musculus GN=Acsl6 PE=2 SV=1;Long-chain-fatty-acid--CoA ligase 6 OS=Mus musculus G	27.7	0	33.269	10	10	8	8	8	5	9	7	101420000	101030000	110870000	89043000	103890000	63528000	97631000	76694000	100590750	85435750	1.17738	0.193476
D3Z325;D3Z205;D3Z0Q1;D3YWJ5;D3Z312;Q921Z5;J3QNA5;Q921Z5-2	D3Z325;D3Z205;D3Z0Q1;D3YWJ5;D3Z312;Q921Z5	Tumor necrosis factor alpha-induced protein 8	Tnfaip8	Tumor necrosis factor alpha-induced protein 8 OS=Mus musculus GN=Tnfaip8 PE=1 SV=1;Tumor necrosis factor alpha-induced protein 8 (Fragment) OS=Mus musculus GN=Tnfaip8 PE=1 SV=1;Tumor necrosis factor alpha-induced protein 8 (Fragment) OS=Mus musculus GN=Tnf	30.7	0	17.486	3	4	6	2	2	2	1	3	227120000	952680000	523990000	209790000	256870000	147150000	256890000	224700000	478395000	221402500	2.16075	0.193831
Q9ERD7;Q9CRT0;A0A1D5RM76	Q9ERD7;Q9CRT0	Tubulin beta-3 chain	Tubb3	Tubulin beta-3 chain OS=Mus musculus GN=Tubb3 PE=1 SV=1;Uncharacterized protein (Fragment) OS=Mus musculus GN=Tubb3 PE=2 SV=1	44.9	0	165.85	28	28	27	24	24	34	33	20	4273300000	5196300000	4766000000	5442800000	3179800000	5426000000	4205900000	3672800000	4919600000	4121125000	1.19375	0.19455
Q8BH43;Q3T9Z7;Q80UQ8;B1AUN0;Q3U3E7;Q8BZD7	Q8BH43;Q3T9Z7;Q80UQ8	Wiskott-Aldrich syndrome protein family member 2	Wasf2	Wiskott-Aldrich syndrome protein family member 2 OS=Mus musculus GN=Wasf2 PE=1 SV=1;Uncharacterized protein OS=Mus musculus GN=Wasf2 PE=2 SV=1;Wasf2 protein (Fragment) OS=Mus musculus GN=Wasf2 PE=2 SV=1	12.9	0	246.69	4	4	4	4	4	4	4	5	117530000	122280000	111090000	118040000	148230000	117680000	112300000	164010000	117235000	135555000	0.864852	0.195113
Q8C671;Q62093;Q06477;Q99MY5;Q99MY4	Q8C671;Q62093	Serine/arginine-rich splicing factor 2	Srsf2	Uncharacterized protein OS=Mus musculus GN=Srsf2 PE=2 SV=1;Serine/arginine-rich splicing factor 2 OS=Mus musculus GN=Srsf2 PE=1 SV=4	36.2	0	44.982	15	20	20	18	13	11	14	22	1056200000	1096500000	1066500000	1120500000	1299400000	1034400000	1123400000	1550000000	1084925000	1251800000	0.866692	0.195486
Q9D1C8;Q8BMZ7	Q9D1C8;Q8BMZ7	Vacuolar protein sorting-associated protein 28 homolog	Vps28	Vacuolar protein sorting-associated protein 28 homolog OS=Mus musculus GN=Vps28 PE=1 SV=1;Vacuolar protein sorting-associated protein 28 homolog OS=Mus musculus PE=2 SV=1	53.8	0	130.67	7	6	5	8	6	5	7	4	142940000	173330000	159280000	147080000	94077000	151480000	163920000	107120000	155657500	129149250	1.20525	0.195943
Q9CQX8	Q9CQX8	28S ribosomal protein S36, mitochondrial	Mrps36	28S ribosomal protein S36, mitochondrial OS=Mus musculus GN=Mrps36 PE=1 SV=1	70.6	0	323.31	10	10	10	10	7	8	7	8	1050100000	1019400000	1095100000	1489100000	1325300000	1398200000	1197900000	1441400000	1163425000	1340700000	0.867774	0.19619
Q9DC33;Q9DC33-2;A0A1L1SRA5;Q9DC33-3	Q9DC33;Q9DC33-2	High mobility group protein 20A	Hmg20a	High mobility group protein 20A OS=Mus musculus GN=Hmg20a PE=1 SV=1;Isoform 2 of High mobility group protein 20A OS=Mus musculus GN=Hmg20a	33.2	0	23.43	3	4	5	4	6	6	5	5	136970000	161060000	119030000	143550000	176070000	140180000	146230000	169870000	140152500	158087500	0.88655	0.196453
Q3UHJ0;Q3UHJ0-2;A0A0N4SVA1	Q3UHJ0;Q3UHJ0-2	AP2-associated protein kinase 1	Aak1	AP2-associated protein kinase 1 OS=Mus musculus GN=Aak1 PE=1 SV=2;Isoform 2 of AP2-associated protein kinase 1 OS=Mus musculus GN=Aak1	52.6	0	323.31	23	26	18	22	33	32	30	28	1248000000	1170400000	1408600000	1169400000	1527800000	1257600000	1263100000	1468400000	1249100000	1379225000	0.905654	0.196538
Q99LS3;D3Z4T3;A0A0J9YVH9;D3Z666	Q99LS3;D3Z4T3;A0A0J9YVH9	Phosphoserine phosphatase	Psph	Phosphoserine phosphatase OS=Mus musculus GN=Psph PE=1 SV=1;Phosphoserine phosphatase OS=Mus musculus GN=Psph PE=1 SV=2;Phosphoserine phosphatase (Fragment) OS=Mus musculus GN=Psph PE=1 SV=1	45.3	0	21.974	4	6	5	2	1	1	4	1	62828000	44469000	52642000	45799000	36982000	42212000	56489000	20497000	51434500	39045000	1.31731	0.196812
A0A1L1ST53;B2RUC1;O54818;Q3V2G6;A0A1L1SR11	A0A1L1ST53;B2RUC1;O54818;Q3V2G6;A0A1L1SR11	Tumor protein D53	Tpd52l1	Tumor protein D53 OS=Mus musculus GN=Tpd52l1 PE=1 SV=1;Tpd52l1 protein OS=Mus musculus GN=Tpd52l1 PE=1 SV=1;Tumor protein D53 OS=Mus musculus GN=Tpd52l1 PE=1 SV=1;Tumor protein D52-like 1, isoform CRA_a OS=Mus musculus GN=Tpd52l1 PE=1 SV=1;Tumor protein D5	38.2	0	49.711	7	5	7	6	5	7	5	9	170890000	170050000	184740000	140960000	199730000	172140000	167920000	255440000	166660000	198807500	0.838298	0.196965
Q9CQQ8	Q9CQQ8	U6 snRNA-associated Sm-like protein LSm7	Lsm7	U6 snRNA-associated Sm-like protein LSm7 OS=Mus musculus GN=Lsm7 PE=1 SV=1	57.3	0	7.8342	2	2	2	2	3	1	2	0	58368000	140350000	41784000	45747000	43301000	40967000	29143000	37057000	71562250	37617000	1.90239	0.197184
Q543B9;Q3TCS0;Q8C6A3;Q9QUR6;Q3TQ97	Q543B9;Q3TCS0;Q8C6A3;Q9QUR6	Prolyl endopeptidase	Prep	Prolyl endopeptidase OS=Mus musculus GN=Prep PE=1 SV=1;Uncharacterized protein OS=Mus musculus GN=Prep PE=2 SV=1;Uncharacterized protein OS=Mus musculus GN=Prep PE=2 SV=1;Prolyl endopeptidase OS=Mus musculus GN=Prep PE=1 SV=1	14.1	0	8.9915	2	4	3	3	3	3	2	1	31454000	31164000	35192000	26406000	24572000	29166000	29742000	28304000	31054000	27946000	1.11121	0.197216
Q4FJQ0;P51150;A0A0N4SVG9;A0A0N4SVR6	Q4FJQ0;P51150	Ras-related protein Rab-7a	Rab7;Rab7a	MCG130610 OS=Mus musculus GN=Rab7 PE=1 SV=1;Ras-related protein Rab-7a OS=Mus musculus GN=Rab7a PE=1 SV=2	54.6	0	84.126	10	8	6	4	3	6	6	5	128630000	117230000	120230000	112400000	136440000	129520000	158100000	112550000	119622500	134152500	0.89169	0.197446
Q7TQH0-2;A0A0U1RPL0;Q7TQH0-3;Q7TQH0;Q3TGG2;E9Q5Q0;Q3TYH7;J3QP59	Q7TQH0-2;A0A0U1RPL0;Q7TQH0-3;Q7TQH0;Q3TGG2;E9Q5Q0;Q3TYH7	Ataxin-2-like protein	Atxn2l	Isoform 2 of Ataxin-2-like protein OS=Mus musculus GN=Atxn2l;Ataxin-2-like protein OS=Mus musculus GN=Atxn2l PE=1 SV=1;Isoform 3 of Ataxin-2-like protein OS=Mus musculus GN=Atxn2l;Ataxin-2-like protein OS=Mus musculus GN=Atxn2l PE=1 SV=1;Ataxin-2-like prot	37.7	0	140.45	17	15	13	18	11	21	19	11	212360000	216290000	216100000	225060000	231750000	224060000	229120000	213250000	217452500	224545000	0.968414	0.197604
Q8C845;Q9D8Y0	Q8C845;Q9D8Y0	EF-hand domain-containing protein D2	Efhd2	EF-hand domain-containing protein D2 OS=Mus musculus GN=Efhd2 PE=1 SV=1;EF-hand domain-containing protein D2 OS=Mus musculus GN=Efhd2 PE=1 SV=1	82.9	0	323.31	24	26	27	28	24	25	23	28	3779600000	3532800000	3947800000	4045800000	4026200000	4274000000	3795100000	4075200000	3826500000	4042625000	0.946538	0.197825
E9PUE7;Q5SSL4-3;Q5SSL4-4;Q5SSL4;Q5SSL4-2	E9PUE7;Q5SSL4-3;Q5SSL4-4;Q5SSL4;Q5SSL4-2	Active breakpoint cluster region-related protein	Abr	Active breakpoint cluster region-related protein OS=Mus musculus GN=Abr PE=1 SV=1;Isoform 3 of Active breakpoint cluster region-related protein OS=Mus musculus GN=Abr;Isoform 4 of Active breakpoint cluster region-related protein OS=Mus musculus GN=Abr;Acti	8.7	0	4.2622	1	2	2	1	1	1	1	1	10304000	10005000	11263000	8933900	11065000	NA	11434000	NA	10126475	11249500	0.900171	0.197898
Q3USI1;Q3TVS7;A2RS43;E9Q2S0;A0A0A6YY83;O88185;A0A0A6YY48;A0A0A6YW34;Q2TJI4;Q2TJI5;Q2TJI6;Q8CA35	Q3USI1;Q3TVS7;A2RS43;E9Q2S0;A0A0A6YY83;O88185;A0A0A6YY48		Pcdh7	Uncharacterized protein OS=Mus musculus GN=Pcdh7 PE=2 SV=1;Uncharacterized protein OS=Mus musculus GN=Pcdh7 PE=2 SV=1;Protocadherin 7 OS=Mus musculus GN=Pcdh7 PE=1 SV=1;Protocadherin 7 OS=Mus musculus GN=Pcdh7 PE=1 SV=2;Protocadherin 7 OS=Mus musculus GN=P	26.8	0	179.38	17	15	19	13	10	15	15	14	316950000	290410000	272580000	275360000	291660000	306790000	301760000	332700000	288825000	308227500	0.937051	0.197908
Q91V38;Q3UAD6;P08113;Q3UBU0;Q3TUD6;Q8CCY5;F7C312;Q8C2R2;Q9CW12	Q91V38;Q3UAD6;P08113;Q3UBU0;Q3TUD6;Q8CCY5;F7C312	Endoplasmin	Hsp90b1	Heat shock protein 90, beta (Grp94), member 1 OS=Mus musculus GN=Hsp90b1 PE=2 SV=1;Heat shock protein 90kDa beta (Grp94), member 1 OS=Mus musculus GN=Hsp90b1 PE=1 SV=1;Endoplasmin OS=Mus musculus GN=Hsp90b1 PE=1 SV=2;Uncharacterized protein OS=Mus musculus	51.6	0	261.93	41	40	36	43	37	33	35	31	1580100000	1573500000	1757700000	1593800000	1443600000	1684500000	1535700000	1197900000	1626275000	1465425000	1.10976	0.19797
A0A0R4J1R7;Q9CZL5	A0A0R4J1R7;Q9CZL5	Pterin-4-alpha-carbinolamine dehydratase 2	Pcbd2	Pterin-4-alpha-carbinolamine dehydratase 2 OS=Mus musculus GN=Pcbd2 PE=1 SV=1;Pterin-4-alpha-carbinolamine dehydratase 2 OS=Mus musculus GN=Pcbd2 PE=1 SV=2	41.7	0	3.254	1	1	2	2	0	1	0	1	25503000	15238000	58425000	30838000	16325000	22575000	15490000	21242000	32501000	18908000	1.7189	0.198065
Q8C713;F6VR84;Q3UDD3;Q3U8V1;Q8BG81;Q571G8	Q8C713;F6VR84;Q3UDD3;Q3U8V1;Q8BG81;Q571G8	Polymerase delta-interacting protein 3	Poldip3	Uncharacterized protein OS=Mus musculus GN=Poldip3 PE=2 SV=1;Polymerase delta-interacting protein 3 (Fragment) OS=Mus musculus GN=Poldip3 PE=1 SV=1;Polymerase delta-interacting protein 3 OS=Mus musculus GN=Poldip3 PE=1 SV=1;Uncharacterized protein OS=Mus m	23.2	0	5.2947	1	1	1	1	1	1	1	2	6554400	6779400	6358200	7302000	15165000	6529200	NA	NA	6748500	10847100	0.622148	0.198444
Q3UYK6;P43006;A2APL8;Q3USU5;P43006-2;A2APL5;A2APL7;P43006-3;A2APM7;F7CAM6;A2AQI7	Q3UYK6;P43006;A2APL8;Q3USU5;P43006-2;A2APL5;A2APL7;P43006-3	Amino acid transporter;Excitatory amino acid transporter 2	Slc1a2	Amino acid transporter OS=Mus musculus GN=Slc1a2 PE=2 SV=1;Excitatory amino acid transporter 2 OS=Mus musculus GN=Slc1a2 PE=1 SV=1;Amino acid transporter OS=Mus musculus GN=Slc1a2 PE=3 SV=1;Amino acid transporter OS=Mus musculus GN=Slc1a2 PE=2 SV=1;Isoform	25.2	0	230.89	20	21	14	16	26	19	26	19	3362200000	3052500000	2723700000	3234500000	2436700000	2665900000	3390000000	2157300000	3093225000	2662475000	1.16179	0.198521
B0V2N8;B0V2N7;Q9CZI7;Q542G9;P07356;Q99KH3;B0V2N5;Q3UCD3	B0V2N8;B0V2N7;Q9CZI7;Q542G9;P07356;Q99KH3;B0V2N5;Q3UCD3	Annexin;Annexin A2	Anxa2	Annexin (Fragment) OS=Mus musculus GN=Anxa2 PE=1 SV=1;Annexin (Fragment) OS=Mus musculus GN=Anxa2 PE=1 SV=1;Annexin OS=Mus musculus GN=Anxa2 PE=2 SV=1;Annexin OS=Mus musculus GN=Anxa2 PE=1 SV=1;Annexin A2 OS=Mus musculus GN=Anxa2 PE=1 SV=2;Annexin OS=Mus m	13.6	0	3.112	2	1	1	0	3	1	1	1	9625100	6594200	7131400	5620700	5334700	5786600	6802600	5799200	7242850	5930775	1.22123	0.198571
P43275	P43275	Histone H1.1	Hist1h1a	Histone H1.1 OS=Mus musculus GN=Hist1h1a PE=1 SV=2	26.8	0	117.04	11	9	8	8	8	8	7	9	480550000	398870000	379240000	522110000	472450000	597600000	444350000	547170000	445192500	515392500	0.863793	0.198578
Q9CQ80;A2A4J8;A8XY17;A2A4K0;Q9CQ80-2;E9PXS9	Q9CQ80;A2A4J8;A8XY17;A2A4K0;Q9CQ80-2;E9PXS9	Vacuolar protein-sorting-associated protein 25	Vps25	Vacuolar protein-sorting-associated protein 25 OS=Mus musculus GN=Vps25 PE=1 SV=1;Vacuolar protein-sorting-associated protein 25 OS=Mus musculus GN=Vps25 PE=1 SV=1;Vacuolar protein-sorting-associated protein 25 OS=Mus musculus GN=Vps25 PE=1 SV=1;Vacuolar p	69.3	0	32.606	8	5	10	6	4	5	5	7	111750000	104370000	131060000	147040000	55313000	93060000	142570000	84652000	123555000	93898750	1.31583	0.198767
Q80TB8;Q8BL94;D3Z434	Q80TB8;Q8BL94	Synaptic vesicle membrane protein VAT-1 homolog-like	Vat1l	Synaptic vesicle membrane protein VAT-1 homolog-like OS=Mus musculus GN=Vat1l PE=1 SV=2;Uncharacterized protein OS=Mus musculus PE=2 SV=1	21.3	0	28.571	0	4	2	2	2	4	3	3	110600000	117910000	69040000	54988000	87375000	54122000	52016000	58016000	88134500	62882250	1.40158	0.199019
A6H6H4;Q6ZWY8;A0A0N4SVF0	A6H6H4;Q6ZWY8;A0A0N4SVF0	Thymosin beta-10	Tmsb10	MCG125727 OS=Mus musculus GN=Tmsb10 PE=1 SV=1;Thymosin beta-10 OS=Mus musculus GN=Tmsb10 PE=1 SV=3;Thymosin beta-10 OS=Mus musculus GN=Tmsb10 PE=1 SV=1	68.2	0	5.7001	1	1	1	3	2	1	1	3	36222000	33215000	40640000	141840000	162030000	69495000	80015000	369630000	62979250	170292500	0.36983	0.199317
S4R2L4;S4R265;A2RTL5;S4R1M5;B7ZNU2;S4R1N9;Q922F2;S4R1G6;S4R1Z8;Q8BI46;Q9CSJ3;S4R2G2	S4R2L4;S4R265;A2RTL5;S4R1M5;B7ZNU2	Arginine/serine-rich coiled-coil protein 2	Rsrc2	Arginine/serine-rich coiled-coil protein 2 OS=Mus musculus GN=Rsrc2 PE=1 SV=1;Arginine/serine-rich coiled-coil protein 2 OS=Mus musculus GN=Rsrc2 PE=1 SV=1;Arginine/serine-rich coiled-coil protein 2 OS=Mus musculus GN=Rsrc2 PE=2 SV=1;Arginine/serine-rich c	30.6	0	37.111	4	7	6	5	3	7	6	4	49132000	53360000	46599000	61101000	59082000	62640000	49248000	70717000	52548000	60421750	0.869687	0.199749
Q3UJ34;P16460;Q3UEJ7	Q3UJ34;P16460;Q3UEJ7	Argininosuccinate synthase	Ass1	MCG19004 OS=Mus musculus GN=Ass1 PE=1 SV=1;Argininosuccinate synthase OS=Mus musculus GN=Ass1 PE=1 SV=1;Uncharacterized protein OS=Mus musculus GN=Ass1 PE=2 SV=1	33.5	0	18.963	1	1	0	1	11	3	4	1	29364000	18492000	26686000	31800000	108080000	39021000	52554000	18453000	26585500	54527000	0.487566	0.199757
Q8R1N0;F8QZ85	Q8R1N0;F8QZ85	Zinc finger protein 830	Znf830;Zfp830	Zinc finger protein 830 OS=Mus musculus GN=Znf830 PE=1 SV=1;Ovum mutant candidate protein 1 OS=Mus musculus GN=Zfp830 PE=4 SV=1	27.3	0	36.603	7	4	1	6	5	4	3	4	22741000	19895000	18806000	20912000	24230000	21375000	20046000	24954000	20588500	22651250	0.908934	0.199807
Q80ZL3;H3BK65;P42567;Q5JC28;F6W2Q5;A0A0R4J0A0;P42567-2;H3BJB8;H3BLE4	Q80ZL3;H3BK65;P42567;Q5JC28;F6W2Q5;A0A0R4J0A0;P42567-2	Epidermal growth factor receptor substrate 15	Eps15	Epidermal growth factor receptor pathway substrate 15 OS=Mus musculus GN=Eps15 PE=2 SV=2;Epidermal growth factor receptor substrate 15 OS=Mus musculus GN=Eps15 PE=1 SV=1;Epidermal growth factor receptor substrate 15 OS=Mus musculus GN=Eps15 PE=1 SV=1;Epide	42	0	103.75	14	8	6	10	10	13	9	11	147240000	140180000	170410000	119770000	131560000	124070000	118950000	138180000	144400000	128190000	1.12645	0.200179
Q9D1H6;A2AJX3;Q9CTZ6	Q9D1H6;A2AJX3	NADH dehydrogenase [ubiquinone] 1 alpha subcomplex assembly factor 4	Ndufaf4	NADH dehydrogenase [ubiquinone] 1 alpha subcomplex assembly factor 4 OS=Mus musculus GN=Ndufaf4 PE=1 SV=1;NADH dehydrogenase [ubiquinone] 1 alpha subcomplex assembly factor 4 (Fragment) OS=Mus musculus GN=Ndufaf4 PE=1 SV=1	41	0	59.209	5	3	4	2	4	4	4	4	110090000	103240000	104940000	91533000	84274000	90952000	109640000	83087000	102450750	91988250	1.11374	0.200642
Q91WD9;A0A286YD29	Q91WD9;A0A286YD29	Secretagogin	Scgn	Secretagogin OS=Mus musculus GN=Scgn PE=2 SV=1;Secretagogin OS=Mus musculus GN=Scgn PE=1 SV=1	44.6	0	112.19	7	6	7	7	5	10	8	5	189440000	121880000	194230000	162930000	113970000	156140000	145580000	144220000	167120000	139977500	1.19391	0.200891
A0A0R4J0S1;Q91W92	A0A0R4J0S1;Q91W92	Cdc42 effector protein 1	Cdc42ep1	Cdc42 effector protein 1 OS=Mus musculus GN=Cdc42ep1 PE=1 SV=1;Cdc42 effector protein 1 OS=Mus musculus GN=Cdc42ep1 PE=1 SV=1	49.4	0	108.76	15	8	8	12	12	11	9	17	247270000	247450000	224020000	314940000	343800000	281980000	239930000	379950000	258420000	311415000	0.829825	0.201038
Q9ERR1-2;Q9ERR1	Q9ERR1-2;Q9ERR1	Nuclear distribution protein nudE-like 1	Ndel1	Isoform 2 of Nuclear distribution protein nudE-like 1 OS=Mus musculus GN=Ndel1;Nuclear distribution protein nudE-like 1 OS=Mus musculus GN=Ndel1 PE=1 SV=2	55.6	0	177.06	13	10	11	14	15	15	14	15	912530000	995600000	990940000	1189800000	1104700000	1191100000	992650000	1347200000	1022217500	1158912500	0.882049	0.201263
Q8C145	Q8C145	Zinc transporter ZIP6	Slc39a6	Zinc transporter ZIP6 OS=Mus musculus GN=Slc39a6 PE=1 SV=1	3.5	0.0012557	2.2312	1	2	2	1	1	2	2	2	NA	NA	55692000	44559000	NA	237990000	268570000	58337000	50125500	188299000	0.266202	0.201567
Q4QQP1;Q9CZG3;A0A0G2JH18;A0A0G2JEX2;Q80UT2	Q4QQP1;Q9CZG3;A0A0G2JH18	COMM domain-containing protein 8	Commd8	COMM domain containing 8 OS=Mus musculus GN=Commd8 PE=1 SV=1;COMM domain-containing protein 8 OS=Mus musculus GN=Commd8 PE=1 SV=1;COMM domain-containing protein 8 OS=Mus musculus GN=Commd8 PE=1 SV=1	57.4	0	99.92	6	5	9	3	5	5	3	7	131280000	100410000	95885000	99025000	123460000	122580000	103280000	158880000	106650000	127050000	0.839433	0.201734
A2ADY9	A2ADY9	Protein DDI1 homolog 2	Ddi2	Protein DDI1 homolog 2 OS=Mus musculus GN=Ddi2 PE=1 SV=1	11.3	0	2.6806	2	0	1	1	2	2	5	2	5774900	3732300	5173300	3749400	4408100	5512500	6185400	6094400	4607475	5550100	0.830161	0.201775
Q32MU0;P63239;Q8BRQ2	Q32MU0;P63239	Neuroendocrine convertase 1	Pcsk1	Proprotein convertase subtilisin/kexin type 1 OS=Mus musculus GN=Pcsk1 PE=2 SV=1;Neuroendocrine convertase 1 OS=Mus musculus GN=Pcsk1 PE=1 SV=1	5	0	6.1384	3	1	1	1	3	2	2	2	43504000	61077000	17465000	32768000	74801000	50727000	37615000	166780000	38703500	82480750	0.469243	0.201791
Q543N7;Q99JB8;B1AW94;B1AW93;B1AW91;A6PWR1;B1AW92;B1AW95;F6W8Y8	Q543N7;Q99JB8	Protein kinase C and casein kinase II substrate protein 3	Pacsin3	Protein kinase C and casein kinase substrate in neurons 3, isoform CRA_a OS=Mus musculus GN=Pacsin3 PE=1 SV=1;Protein kinase C and casein kinase II substrate protein 3 OS=Mus musculus GN=Pacsin3 PE=1 SV=1	49.8	0	153.69	14	16	12	13	13	13	11	15	334970000	376720000	357580000	354300000	487440000	378260000	320400000	464640000	355892500	412685000	0.862383	0.202024
Z4YJT3;Q6ZQ58;Q3UU34	Z4YJT3;Q6ZQ58;Q3UU34	La-related protein 1	Larp1	La-related protein 1 OS=Mus musculus GN=Larp1 PE=1 SV=1;La-related protein 1 OS=Mus musculus GN=Larp1 PE=1 SV=3;Uncharacterized protein (Fragment) OS=Mus musculus GN=Larp1 PE=2 SV=1	14.9	0	14.835	5	5	6	7	6	5	7	5	145610000	133850000	221840000	121540000	121940000	98282000	157120000	90456000	155710000	116949500	1.33143	0.202509
Q9CY62;D3YUJ1;S4R2J5;Q9CY62-2;S4R201;S4R1H9;S4R1T4;S4R1P6;F6SLH0;Q9CY62-3	Q9CY62;D3YUJ1;S4R2J5;Q9CY62-2	E3 ubiquitin-protein ligase RNF181	Rnf181	E3 ubiquitin-protein ligase RNF181 OS=Mus musculus GN=Rnf181 PE=1 SV=1;E3 ubiquitin-protein ligase RNF181 OS=Mus musculus GN=Rnf181 PE=1 SV=1;E3 ubiquitin-protein ligase RNF181 OS=Mus musculus GN=Rnf181 PE=1 SV=1;Isoform 2 of E3 ubiquitin-protein ligase RN	33.9	0	11.589	3	3	4	2	3	4	2	4	38929000	32567000	46453000	32164000	39612000	24254000	25787000	32643000	37528250	30574000	1.22746	0.202679
Q9DCD8;Q58EV4;O70435;Q3TEL1;E0CX62;E0CZ34;F8WH02;E0CYL6	Q9DCD8;Q58EV4;O70435	Proteasome subunit alpha type;Proteasome subunit alpha type-3	Psma3	Proteasome subunit alpha type OS=Mus musculus GN=Psma3 PE=2 SV=1;Proteasome subunit alpha type OS=Mus musculus GN=Psma3 PE=1 SV=1;Proteasome subunit alpha type-3 OS=Mus musculus GN=Psma3 PE=1 SV=3	46.3	0	60.226	5	7	4	5	5	6	6	4	100080000	117950000	80706000	94660000	153040000	106310000	129550000	92473000	98349000	120343250	0.817237	0.202718
Q571A9;Q8BKV0;Q3US75;Q8BKV0-2;Q3TPI9	Q571A9;Q8BKV0;Q3US75;Q8BKV0-2	Testican-3	Spock3	MKIAA4039 protein (Fragment) OS=Mus musculus GN=Spock3 PE=2 SV=1;Testican-3 OS=Mus musculus GN=Spock3 PE=2 SV=2;Uncharacterized protein (Fragment) OS=Mus musculus GN=Spock3 PE=2 SV=1;Isoform 2 of Testican-3 OS=Mus musculus GN=Spock3	7.4	0.0007593	2.3349	2	0	0	1	0	0	1	0	12458000	11881000	10145000	7805000	NA	NA	8070400	8298800	10572250	8184600	1.29172	0.202801
A0A0N4SV15;Q80UY2-2;Q80UY2	A0A0N4SV15;Q80UY2-2;Q80UY2	E3 ubiquitin-protein ligase KCMF1	Kcmf1	E3 ubiquitin-protein ligase KCMF1 OS=Mus musculus GN=Kcmf1 PE=1 SV=1;Isoform 2 of E3 ubiquitin-protein ligase KCMF1 OS=Mus musculus GN=Kcmf1;E3 ubiquitin-protein ligase KCMF1 OS=Mus musculus GN=Kcmf1 PE=1 SV=1	20.6	0	86.937	3	5	5	2	4	4	5	5	102120000	112910000	143520000	90482000	88678000	115180000	65376000	92454000	112258000	90422000	1.24149	0.202946
D3YXW1;Q9D945-2;Q9D945;A0A1W2P865	D3YXW1;Q9D945-2;Q9D945;A0A1W2P865	Protein LLP homolog	Llph	MCG19223 OS=Mus musculus GN=Llph PE=1 SV=2;Isoform 2 of Protein LLP homolog OS=Mus musculus GN=Llph;Protein LLP homolog OS=Mus musculus GN=Llph PE=1 SV=1;Protein LLP homolog OS=Mus musculus GN=Llph PE=1 SV=1	27.7	0.0046707	1.5949	1	0	0	1	1	1	0	1	6019500	NA	NA	6574100	NA	9693300	NA	7364200	6296800	8528750	0.738303	0.203268
Q5ZPR7;Q9ER97;Q3USR6;D3YW07	Q5ZPR7;Q9ER97;Q3USR6;D3YW07	Neuroglobin	Ngb	Globin h OS=Mus musculus GN=Ngb PE=2 SV=1;Neuroglobin OS=Mus musculus GN=Ngb PE=1 SV=1;Neuroglobin OS=Mus musculus GN=Ngb PE=1 SV=1;Neuroglobin OS=Mus musculus GN=Ngb PE=1 SV=1	49	0	7.8996	1	2	1	3	2	1	3	4	31224000	29124000	22640000	24318000	37372000	30375000	24035000	36760000	26826500	32135500	0.834793	0.203323
P40142;A0A286YE28;Q9Z2L5;E0CY51	P40142;A0A286YE28	Transketolase	Tkt	Transketolase OS=Mus musculus GN=Tkt PE=1 SV=1;Transketolase (Fragment) OS=Mus musculus GN=Tkt PE=1 SV=1	54.4	0	168.91	16	21	17	19	19	22	19	22	714080000	624520000	557580000	528970000	756970000	636070000	767650000	600550000	606287500	690310000	0.878283	0.204063
Q6P1B3;A0A0N4SVY3	Q6P1B3;A0A0N4SVY3	PILR alpha-associated neural protein	Pianp	PILR alpha-associated neural protein OS=Mus musculus GN=Pianp PE=1 SV=1;PILR alpha-associated neural protein OS=Mus musculus GN=Pianp PE=1 SV=1	18.3	0	23.064	1	2	1	4	2	4	1	2	34387000	34823000	40992000	58798000	50656000	52078000	43247000	84443000	42250000	57606000	0.733431	0.204623
A0A0A0MQM0;P63242;J3QPS8	A0A0A0MQM0;P63242	Eukaryotic translation initiation factor 5A;Eukaryotic translation initiation factor 5A-1	Eif5a	Eukaryotic translation initiation factor 5A (Fragment) OS=Mus musculus GN=Eif5a PE=1 SV=1;Eukaryotic translation initiation factor 5A-1 OS=Mus musculus GN=Eif5a PE=1 SV=2	69.8	0	131.44	15	14	12	12	11	14	10	8	724430000	731300000	922370000	774910000	590530000	810380000	758570000	541560000	788252500	675260000	1.16733	0.204781
Q8BH80;Q9QY76;Q3TU78;Q3TA54	Q8BH80;Q9QY76;Q3TU78;Q3TA54	Vesicle-associated membrane protein-associated protein B	Vapb	Vesicle-associated membrane protein, associated protein B and C OS=Mus musculus GN=Vapb PE=1 SV=1;Vesicle-associated membrane protein-associated protein B OS=Mus musculus GN=Vapb PE=1 SV=3;Uncharacterized protein (Fragment) OS=Mus musculus GN=Vapb PE=2 SV=	54.7	0	81.348	16	17	14	19	12	14	12	16	1489000000	1329100000	1392400000	1562400000	1550100000	1492200000	1492300000	1545300000	1443225000	1519975000	0.949506	0.205059
Q9D6U8	Q9D6U8	Protein FAM162A	Fam162a	Protein FAM162A OS=Mus musculus GN=Fam162a PE=1 SV=1	29	0	10.63	3	5	2	3	3	5	4	3	40175000	44664000	32270000	59325000	54094000	50062000	46640000	65416000	44108500	54053000	0.816023	0.205064
Q8BKC5-2;Q8BKC5;Q7TN23;Q3TT04;Q6NZC1;Q9CYG6	Q8BKC5-2;Q8BKC5;Q7TN23;Q3TT04	Importin-5	Ipo5	Isoform 2 of Importin-5 OS=Mus musculus GN=Ipo5;Importin-5 OS=Mus musculus GN=Ipo5 PE=1 SV=3;Ipo5 protein (Fragment) OS=Mus musculus GN=Ipo5 PE=2 SV=1;Uncharacterized protein OS=Mus musculus GN=Ipo5 PE=2 SV=1	19.1	0	53.212	9	10	11	11	6	7	11	8	130720000	150070000	139960000	100590000	86376000	118000000	139840000	66429000	130335000	102661250	1.26956	0.205631
O55074;Q7TN79;Q8BVR3	O55074;Q7TN79;Q8BVR3	A-kinase anchor protein 7 isoform alpha;A-kinase anchor protein 7 isoform gamma	Akap7	A-kinase anchor protein 7 isoform alpha OS=Mus musculus GN=Akap7 PE=1 SV=4;A-kinase anchor protein 7 isoform gamma OS=Mus musculus GN=Akap7 PE=1 SV=2;Uncharacterized protein (Fragment) OS=Mus musculus GN=Akap7 PE=2 SV=1	42	0	19.681	3	5	5	4	7	4	5	6	266170000	289520000	274480000	279730000	435140000	279460000	282130000	322040000	277475000	329692500	0.841618	0.205701
F7AMS7;G3X9G2;Q9JM52;Q9JM52-3;Q7TT13;Q5SXG1;Q5SXG3;Q9JM52-2;J3QM71	F7AMS7;G3X9G2;Q9JM52;Q9JM52-3;Q7TT13;Q5SXG1;Q5SXG3;Q9JM52-2	Misshapen-like kinase 1	Mink1	Misshapen-like kinase 1 (Fragment) OS=Mus musculus GN=Mink1 PE=1 SV=1;Misshapen-like kinase 1 OS=Mus musculus GN=Mink1 PE=1 SV=1;Misshapen-like kinase 1 OS=Mus musculus GN=Mink1 PE=1 SV=3;Isoform 3 of Misshapen-like kinase 1 OS=Mus musculus GN=Mink1;Mink1	6.2	0	11.603	2	0	2	4	1	4	2	2	24709000	23879000	31295000	25341000	22791000	23555000	24279000	24715000	26306000	23835000	1.10367	0.205771
Q62418-3;Q62418-2;Q62418	Q62418-3;Q62418-2;Q62418	Drebrin-like protein	Dbnl	Isoform 3 of Drebrin-like protein OS=Mus musculus GN=Dbnl;Isoform 2 of Drebrin-like protein OS=Mus musculus GN=Dbnl;Drebrin-like protein OS=Mus musculus GN=Dbnl PE=1 SV=2	54.9	0	307.04	23	27	26	25	22	28	25	27	2604800000	2638800000	2905400000	3167500000	3321400000	2764900000	3032500000	3213200000	2829125000	3083000000	0.917653	0.205838
Q5SX50;P62962;Q8CEH8;Q3U7V7;Q5SX49;CON__P02584;J3QMC2	Q5SX50;P62962;Q8CEH8;Q3U7V7;Q5SX49	Profilin;Profilin-1	Pfn1	Profilin OS=Mus musculus GN=Pfn1 PE=1 SV=1;Profilin-1 OS=Mus musculus GN=Pfn1 PE=1 SV=2;Profilin OS=Mus musculus GN=Pfn1 PE=2 SV=1;Profilin OS=Mus musculus GN=Pfn1 PE=2 SV=1;Profilin OS=Mus musculus GN=Pfn1 PE=1 SV=1	55	0	293.87	4	6	4	6	3	4	9	3	246570000	339600000	311210000	260100000	202710000	313200000	257530000	125890000	289370000	224832500	1.28705	0.205882
P51885;CON__Q05443	P51885	Lumican	Lum	Lumican OS=Mus musculus GN=Lum PE=1 SV=2	29	0	16.227	4	4	4	3	8	2	1	3	44248000	48744000	34426000	30481000	45490000	21186000	18616000	30636000	39474750	28982000	1.36204	0.206424
Q3TKM5;Q3TGZ3;P70404;Q684I8;Q9CW65	Q3TKM5;Q3TGZ3;P70404;Q684I8	Isocitrate dehydrogenase [NAD] subunit, mitochondrial;Isocitrate dehydrogenase [NAD] subunit gamma 1, mitochondrial	Idh3g	Isocitrate dehydrogenase [NAD] subunit, mitochondrial OS=Mus musculus GN=Idh3g PE=2 SV=1;Isocitrate dehydrogenase [NAD] subunit, mitochondrial OS=Mus musculus GN=Idh3g PE=1 SV=1;Isocitrate dehydrogenase [NAD] subunit gamma 1, mitochondrial OS=Mus musculus	38	0	59.401	13	8	8	7	6	10	8	6	143850000	163360000	137830000	147820000	142930000	154580000	186400000	170960000	148215000	163717500	0.905309	0.206623
B7ZNS2;B1AZP2;Q3UCF7;B1AZP2-3;E9PUF2;I1E4X0;F6YMR0;H3BJD4;H3BJW9;H3BKJ0;H3BL90	B7ZNS2;B1AZP2;Q3UCF7;B1AZP2-3	Disks large-associated protein 4	Dlgap4	Disks large-associated protein 4 OS=Mus musculus GN=Dlgap4 PE=1 SV=1;Disks large-associated protein 4 OS=Mus musculus GN=Dlgap4 PE=1 SV=1;Uncharacterized protein (Fragment) OS=Mus musculus GN=Dlgap4 PE=2 SV=1;Isoform 3 of Disks large-associated protein 4 O	3	0	6.3695	3	2	2	2	2	2	3	2	25085000	18709000	20831000	19181000	17148000	20356000	15726000	20139000	20951500	18342250	1.14225	0.206882
Q9DAK9	Q9DAK9	14 kDa phosphohistidine phosphatase	Phpt1	14 kDa phosphohistidine phosphatase OS=Mus musculus GN=Phpt1 PE=1 SV=1	48.4	0	29.242	3	3	5	3	4	2	2	4	181830000	147370000	186430000	147680000	145620000	157080000	161410000	111160000	165827500	143817500	1.15304	0.206968
Q9D3X9	Q9D3X9	Microfibrillar-associated protein 3-like	Mfap3l	Microfibrillar-associated protein 3-like OS=Mus musculus GN=Mfap3l PE=1 SV=1	9.3	0	4.9578	1	1	2	3	0	1	0	1	51434000	72466000	22657000	69019000	NA	16182000	NA	36830000	53894000	26506000	2.03328	0.207028
Q3UJP8;Q64737;Q3TH49;Q64737-2;D6RCG1	Q3UJP8;Q64737;Q3TH49;Q64737-2	Trifunctional purine biosynthetic protein adenosine-3;Phosphoribosylamine--glycine ligase;Phosphoribosylformylglycinamidine cyclo-ligase;Phosphoribosylglycinamide formyltransferase	Gart	Trifunctional purine biosynthetic protein adenosine-3 OS=Mus musculus GN=Gart PE=2 SV=1;Trifunctional purine biosynthetic protein adenosine-3 OS=Mus musculus GN=Gart PE=1 SV=3;Uncharacterized protein OS=Mus musculus GN=Gart PE=2 SV=1;Isoform Short of Trifu	10.3	0	10.432	3	4	2	1	3	5	3	1	9863600	16472000	28834000	11125000	9562300	13539000	10064000	7687000	16573650	10213075	1.62279	0.207183
A0A1D5RM99;F6V035	A0A1D5RM99;F6V035		Ccdc149	Coiled-coil domain-containing 149 (Fragment) OS=Mus musculus GN=Ccdc149 PE=1 SV=1;Coiled-coil domain-containing 149 OS=Mus musculus GN=Ccdc149 PE=1 SV=1	20.6	0	31.582	5	3	2	5	3	5	4	4	17662000	20525000	15628000	13930000	22873000	19783000	15321000	22432000	16936250	20102250	0.842505	0.207296
B2RVT1;Q3U898;D3Z159	B2RVT1;Q3U898;D3Z159	Myeloma-overexpressed gene 2 protein homolog	Myeov2	MCG20113, isoform CRA_e OS=Mus musculus GN=Cops9 PE=1 SV=1;COP9 signalosome complex subunit 9 OS=Mus musculus GN=Cops9 PE=1 SV=1;COP9 signalosome complex subunit 9 OS=Mus musculus GN=Cops9 PE=1 SV=1	100	0	7.9967	2	3	3	3	4	2	2	2	96774000	125030000	178480000	202770000	344500000	131780000	146870000	334200000	150763500	239337500	0.62992	0.207681
Q3TML0;Q3TJL8;Q3THH1;Q922R8;Q9DAB4	Q3TML0;Q3TJL8;Q3THH1;Q922R8;Q9DAB4	Protein disulfide-isomerase A6	Pdia6	Protein disulfide-isomerase A6 OS=Mus musculus GN=Pdia6 PE=1 SV=1;Uncharacterized protein OS=Mus musculus GN=Pdia6 PE=2 SV=1;Uncharacterized protein OS=Mus musculus GN=Pdia6 PE=2 SV=1;Protein disulfide-isomerase A6 OS=Mus musculus GN=Pdia6 PE=1 SV=3;Unchar	47.6	0	180.85	24	20	18	20	14	15	13	18	2564500000	2371000000	2719400000	2895300000	3223800000	3141600000	2365000000	3112300000	2637550000	2960675000	0.890861	0.207929
A7VJ98;Q80X87;Q9CQI3;D3Z2F6;D3YY16;A7VJA4;Q9ERL7	A7VJ98;Q80X87;Q9CQI3	Glia maturation factor beta	Gmfb	Glia maturation factor beta OS=Mus musculus GN=Gmfb PE=2 SV=1;Glia maturation factor, beta OS=Mus musculus GN=Gmfb PE=2 SV=1;Glia maturation factor beta OS=Mus musculus GN=Gmfb PE=1 SV=3	51.4	0	215.2	8	9	10	8	7	6	8	7	868730000	784590000	1060100000	788210000	785290000	821350000	796600000	709460000	875407500	778175000	1.12495	0.20793
Q9DB07;D3Z4B1	Q9DB07;D3Z4B1	Intraflagellar transport protein 46 homolog	Ift46	Intraflagellar transport protein 46 homolog OS=Mus musculus GN=Ift46 PE=1 SV=1;Intraflagellar transport protein 46 homolog (Fragment) OS=Mus musculus GN=Ift46 PE=1 SV=1	10.3	0	4.5113	3	2	3	3	2	0	2	2	26788000	30652000	NA	31470000	29057000	26602000	24163000	NA	2.96367e+07	2.66073e+07	1.11385	0.208082
Q3U7R1-2;Q3U7R1;A0A1W2P784	Q3U7R1-2;Q3U7R1;A0A1W2P784	Extended synaptotagmin-1	Esyt1	Isoform 2 of Extended synaptotagmin-1 OS=Mus musculus GN=Esyt1;Extended synaptotagmin-1 OS=Mus musculus GN=Esyt1 PE=1 SV=2;Extended synaptotagmin-1 (Fragment) OS=Mus musculus GN=Esyt1 PE=1 SV=1	3.2	0	4.3663	1	2	2	1	1	1	2	1	7413800	5171900	10101000	NA	5171600	6361200	5676100	5944000	7.56223e+06	5788225	1.30649	0.208187
Q3UHD3;Q3UHD3-3;D3YZ69;D3YUM9;D3YY58;Q8C1S9;Q3UHD3-4	Q3UHD3	Microtubule-associated tumor suppressor candidate 2 homolog	Mtus2	Microtubule-associated tumor suppressor candidate 2 homolog OS=Mus musculus GN=Mtus2 PE=1 SV=1	18	0	114.5	8	8	7	13	7	7	8	7	45309000	43636000	48910000	49036000	66042000	52189000	45413000	49548000	46722750	53298000	0.876632	0.208654
A0A0N4SWD7;E9Q6H8;Q6ZPK1;A0A0N4SWC0;A0A1L1SQF5;Q8VDM7;A0A0N4SV65;A0A0N4SUY3;Q91YS3;A0A0N4SWF5;Q8CIA7;A0A0N4SUU0	A0A0N4SWD7;E9Q6H8;Q6ZPK1		Plekha5	Pleckstrin homology domain-containing, family A member 5 (Fragment) OS=Mus musculus GN=Plekha5 PE=1 SV=1;Pleckstrin homology domain-containing, family A member 5 OS=Mus musculus GN=Plekha5 PE=1 SV=1;MKIAA1686 protein (Fragment) OS=Mus musculus GN=Plekha5 P	3.8	0	3.0821	0	1	0	1	0	1	1	0	NA	4059600	NA	4039100	NA	5673400	4525600	NA	4049350	5099500	0.794068	0.208812
Q9CQ75	Q9CQ75	NADH dehydrogenase [ubiquinone] 1 alpha subcomplex subunit 2	Ndufa2	NADH dehydrogenase [ubiquinone] 1 alpha subcomplex subunit 2 OS=Mus musculus GN=Ndufa2 PE=1 SV=3	50.5	0	66.591	5	3	5	6	8	6	6	6	1190400000	894290000	1003000000	1058400000	1137600000	1267700000	1199500000	1007300000	1036522500	1153025000	0.898959	0.209107
B9EKI3;D6RJK7	B9EKI3;D6RJK7	TATA element modulatory factor	Tmf1	TATA element modulatory factor OS=Mus musculus GN=Tmf1 PE=1 SV=2;TATA element modulatory factor OS=Mus musculus GN=Tmf1 PE=1 SV=1	19.2	0	29.5	8	10	7	9	9	6	7	10	84847000	70026000	65051000	85362000	87543000	90820000	72458000	94090000	76321500	86227750	0.885115	0.20921
Q9DCY1;P24369;Q6ZQM2	Q9DCY1;P24369;Q6ZQM2	Peptidyl-prolyl cis-trans isomerase;Peptidyl-prolyl cis-trans isomerase B	Ppib	Peptidyl-prolyl cis-trans isomerase OS=Mus musculus GN=Ppib PE=1 SV=1;Peptidyl-prolyl cis-trans isomerase B OS=Mus musculus GN=Ppib PE=1 SV=2;Peptidyl-prolyl cis-trans isomerase OS=Mus musculus GN=Ppib PE=2 SV=1	19	0	7.7029	1	1	3	3	1	4	3	1	35957000	39222000	47872000	31883000	NA	59103000	54627000	34687000	38733500	4.94723e+07	0.782933	0.209259
A2ADL9;Q63ZW7-4;Q63ZW7-3;Q63ZW7-2;Q63ZW7;Q3UGL9;A2ADS6	A2ADL9;Q63ZW7-4;Q63ZW7-3;Q63ZW7-2;Q63ZW7;Q3UGL9;A2ADS6	InaD-like protein	Inadl	InaD-like (Drosophila) OS=Mus musculus GN=Patj PE=2 SV=1;Isoform 4 of InaD-like protein OS=Mus musculus GN=Patj;Isoform 3 of InaD-like protein OS=Mus musculus GN=Patj;Isoform 2 of InaD-like protein OS=Mus musculus GN=Patj;InaD-like protein OS=Mus musculus	3	0	8.2532	2	2	2	2	3	2	4	3	8923300	11122000	6827700	9994700	6079500	6266400	6396100	10369000	9216925	7277750	1.26645	0.209286
Q80Y55;B2KGE3	Q80Y55	BSD domain-containing protein 1	Bsdc1	BSD domain-containing protein 1 OS=Mus musculus GN=Bsdc1 PE=1 SV=1	58.5	0	155.68	17	19	20	22	19	24	18	22	259080000	285080000	289210000	290500000	385800000	285670000	256510000	417600000	280967500	336395000	0.835231	0.20929
Q9JM76;H7BWZ3;A0A0G2JFK7;D3Z2F7;D3Z2F8	Q9JM76;H7BWZ3;A0A0G2JFK7;D3Z2F7;D3Z2F8	Actin-related protein 2/3 complex subunit 3	Arpc3	Actin-related protein 2/3 complex subunit 3 OS=Mus musculus GN=Arpc3 PE=1 SV=3;Actin-related protein 2/3 complex subunit 3 OS=Mus musculus GN=Arpc3 PE=1 SV=1;Actin-related protein 2/3 complex subunit 3 (Fragment) OS=Mus musculus GN=Arpc3 PE=1 SV=1;Actin-re	49.4	0	9.0619	2	2	5	3	2	2	5	3	96305000	73936000	104120000	111900000	96554000	135190000	131820000	97698000	96565250	115315500	0.8374	0.20934
B2RPZ7;Q8BYI8;Q8BYI8-2	B2RPZ7;Q8BYI8;Q8BYI8-2	Uncharacterized protein KIAA1467	8430419L09Rik;Kiaa1467	RIKEN cDNA 8430419L09 OS=Mus musculus GN=Fam234b PE=2 SV=1;Protein FAM234B OS=Mus musculus GN=Fam234b PE=1 SV=1;Isoform 2 of Protein FAM234B OS=Mus musculus GN=Fam234b	13.5	0	8.2869	2	1	2	2	1	2	4	0	16314000	14365000	16745000	NA	16623000	13597000	13333000	12910000	15808000	14115750	1.11988	0.209426
Q3UKS4;Q3UJX2;Q9CWL8	Q3UKS4;Q3UJX2;Q9CWL8	Beta-catenin-like protein 1	Ctnnbl1	Uncharacterized protein OS=Mus musculus GN=Ctnnbl1 PE=2 SV=1;Uncharacterized protein OS=Mus musculus GN=Ctnnbl1 PE=2 SV=1;Beta-catenin-like protein 1 OS=Mus musculus GN=Ctnnbl1 PE=1 SV=1	8.5	0	6.3457	1	2	0	2	1	2	4	0	8395300	11483000	9556700	9607600	NA	8118500	9742600	7184200	9760650	8.34843e+06	1.16916	0.209503
D3Z442;D3YZD8;Q8R0P4;D3Z1Q3;Q8R0P4-2;Q8CF11;D3YWY5;D3YY39	D3Z442;D3YZD8;Q8R0P4;D3Z1Q3;Q8R0P4-2;Q8CF11;D3YWY5	Mth938 domain-containing protein	Aamdc	Mth938 domain-containing protein OS=Mus musculus GN=Aamdc PE=1 SV=1;Mth938 domain-containing protein OS=Mus musculus GN=Aamdc PE=1 SV=1;Mth938 domain-containing protein OS=Mus musculus GN=Aamdc PE=1 SV=1;Mth938 domain-containing protein OS=Mus musculus GN=	33.1	0	4.0003	4	2	1	0	0	1	1	3	23133000	21529000	23417000	19005000	16767000	19361000	21802000	20789000	21771000	19679750	1.10626	0.209687
Q9D6M3;E9PY45;E9PV90;A0A0J9YTY6;E9Q6M6;Q80X52;E9Q579;V9GWS2;A0A0J9YUX4;A0A0J9YUJ4;A0A0J9YVJ3;V9GWV4;G3UX09	Q9D6M3;E9PY45;E9PV90;A0A0J9YTY6;E9Q6M6	Mitochondrial glutamate carrier 1	Slc25a22	Mitochondrial glutamate carrier 1 OS=Mus musculus GN=Slc25a22 PE=1 SV=1;Mitochondrial glutamate carrier 1 (Fragment) OS=Mus musculus GN=Slc25a22 PE=1 SV=4;Mitochondrial glutamate carrier 1 (Fragment) OS=Mus musculus GN=Slc25a22 PE=1 SV=1;Mitochondrial glut	60.4	0	65.397	10	11	10	11	9	11	16	6	177770000	237170000	213430000	182780000	224270000	265580000	284600000	184380000	202787500	239707500	0.845979	0.210093
K4DI58;Q99N28	K4DI58;Q99N28	Cell adhesion molecule 3	Cadm3	Cell adhesion molecule 3 OS=Mus musculus GN=Cadm3 PE=1 SV=1;Cell adhesion molecule 3 OS=Mus musculus GN=Cadm3 PE=1 SV=1	41.9	0	323.31	15	21	14	21	14	19	20	23	2891000000	4624400000	3342500000	3793700000	3790100000	4323300000	4026400000	5285900000	3662900000	4356425000	0.840804	0.210363
Q3TJ39;Q3TCT9;P35278;Q8C266	Q3TJ39;Q3TCT9;P35278;Q8C266	Ras-related protein Rab-5C	Rab5c	RAB5C, member RAS oncogene family, isoform CRA_a OS=Mus musculus GN=Rab5c PE=1 SV=1;Uncharacterized protein OS=Mus musculus GN=Rab5c PE=2 SV=1;Ras-related protein Rab-5C OS=Mus musculus GN=Rab5c PE=1 SV=2;Ras-related protein Rab-5C OS=Mus musculus GN=Rab5c	24.1	0	9.1495	2	1	2	3	2	2	2	2	40417000	35449000	73218000	43763000	28389000	31159000	50307000	26023000	48211750	33969500	1.41927	0.210393
Q56A15;P62897;CON__P62894;P00015;Q6PBG3	Q56A15;P62897	Cytochrome c, somatic	Cycs	Cytochrome c OS=Mus musculus GN=Cycs PE=1 SV=1;Cytochrome c, somatic OS=Mus musculus GN=Cycs PE=1 SV=2	65.7	0	323.31	14	16	12	21	20	23	17	26	3298500000	3876500000	3573900000	4502800000	4849700000	5051600000	3569300000	4167000000	3812925000	4409400000	0.864726	0.210518
Q768S5;P47708;A0A0J9YV12;P70169	Q768S5;P47708	Rabphilin-3A	Rph3a	Rabphilin OS=Mus musculus GN=Rph3a PE=2 SV=1;Rabphilin-3A OS=Mus musculus GN=Rph3a PE=1 SV=2	37.9	0	72.227	15	12	10	13	9	7	9	13	217170000	210080000	214930000	256360000	265810000	230930000	231210000	246170000	224635000	243530000	0.922412	0.210704
P32020;P32020-2;A2APS4	P32020;P32020-2	Non-specific lipid-transfer protein	Scp2	Non-specific lipid-transfer protein OS=Mus musculus GN=Scp2 PE=1 SV=3;Isoform SCP2 of Non-specific lipid-transfer protein OS=Mus musculus GN=Scp2	14.6	0	252.93	10	8	8	9	7	8	7	8	613440000	545990000	537580000	594080000	594070000	694110000	569370000	616520000	572772500	618517500	0.926041	0.21078
Q9CQ22;A0A0A6YX02	Q9CQ22;A0A0A6YX02	Ragulator complex protein LAMTOR1	Lamtor1	Ragulator complex protein LAMTOR1 OS=Mus musculus GN=Lamtor1 PE=1 SV=1;Ragulator complex protein LAMTOR1 OS=Mus musculus GN=Lamtor1 PE=1 SV=1	57.1	0	56.82	7	9	7	10	7	7	7	6	424580000	396180000	462230000	375810000	280520000	423820000	364710000	389130000	414700000	364545000	1.13758	0.210901
Q3TU36;Q3TPS9;E9Q912;Q3TLU4	Q3TU36;Q3TPS9;E9Q912;Q3TLU4		Rap1gds1	RAP1, GTP-GDP dissociation stimulator 1 OS=Mus musculus GN=Rap1gds1 PE=1 SV=1;Uncharacterized protein OS=Mus musculus GN=Rap1gds1 PE=2 SV=1;RAP1, GTP-GDP dissociation stimulator 1 OS=Mus musculus GN=Rap1gds1 PE=1 SV=1;Uncharacterized protein OS=Mus musculu	60.2	0	323.31	24	24	22	23	14	20	23	13	1189800000	1306400000	1387300000	942130000	773460000	1073900000	1320000000	665820000	1206407500	958295000	1.25891	0.210958
Q8VE99;Q9D6T3	Q8VE99	Coiled-coil domain-containing protein 115	Ccdc115	Coiled-coil domain-containing protein 115 OS=Mus musculus GN=Ccdc115 PE=1 SV=1	50	0	26.178	6	8	5	6	7	6	6	6	108410000	106840000	99831000	96433000	128550000	110920000	92416000	143670000	102878500	118889000	0.865332	0.210975
Q9JJZ2	Q9JJZ2	Tubulin alpha-8 chain	Tuba8	Tubulin alpha-8 chain OS=Mus musculus GN=Tuba8 PE=1 SV=1	3.6	0.00076046	2.3479	1	1	0	0	1	1	1	1	9343000	8163800	NA	NA	10856000	9677400	NA	NA	8753400	10266700	0.852601	0.211125
Q5RJH3	Q5RJH3	Cadherin-12	Cdh12	Cadherin-12 OS=Mus musculus GN=Cdh12 PE=2 SV=1	16.1	0	10.835	5	3	5	4	3	4	3	4	25973000	22681000	27524000	30249000	28581000	39019000	23021000	43851000	26606750	33618000	0.791444	0.211378
A6H6S8;Q8CI61	A6H6S8;Q8CI61	BAG family molecular chaperone regulator 4	Bag4	BCL2-associated athanogene 4 OS=Mus musculus GN=Bag4 PE=1 SV=1;BAG family molecular chaperone regulator 4 OS=Mus musculus GN=Bag4 PE=1 SV=2	25.8	0	82.363	7	5	5	6	6	9	5	5	182320000	139740000	189560000	152620000	140030000	116520000	129940000	178240000	166060000	141182500	1.17621	0.211573
Q9JL35	Q9JL35	High mobility group nucleosome-binding domain-containing protein 5	Hmgn5	High mobility group nucleosome-binding domain-containing protein 5 OS=Mus musculus GN=Hmgn5 PE=1 SV=2	20.2	0	96.638	4	4	2	3	1	2	3	3	111060000	104530000	91269000	118700000	144540000	96562000	117250000	215120000	106389750	143368000	0.742075	0.212379
O55106;F8WH41;Q3UWX9;Q8BKL4;F6Z700	O55106;F8WH41;Q3UWX9	Striatin	Strn	Striatin OS=Mus musculus GN=Strn PE=1 SV=2;Striatin OS=Mus musculus GN=Strn PE=1 SV=1;Uncharacterized protein (Fragment) OS=Mus musculus GN=Strn PE=2 SV=1	24.9	0	14.362	4	2	6	2	3	5	5	5	51841000	39232000	45447000	32290000	52082000	62069000	60342000	35473000	42202500	52491500	0.803987	0.212734
Q9CZ22;A2AUD5;Q9CYZ2;Q3TAI4;V9GWU5	Q9CZ22;A2AUD5;Q9CYZ2;Q3TAI4;V9GWU5	Tumor protein D54	Tpd52l2	Uncharacterized protein OS=Mus musculus GN=Tpd52l2 PE=2 SV=1;Tumor protein D54 OS=Mus musculus GN=Tpd52l2 PE=1 SV=1;Tumor protein D54 OS=Mus musculus GN=Tpd52l2 PE=1 SV=1;Tumor protein D52-like 2, isoform CRA_c OS=Mus musculus GN=Tpd52l2 PE=1 SV=1;Tumor pr	62.4	0	323.31	16	17	15	18	20	16	16	18	1800100000	1586400000	1678700000	1660100000	2186400000	1678800000	1602700000	2137300000	1681325000	1901300000	0.884303	0.213027
Q6ZWZ2;A0A1W2P7T2	Q6ZWZ2	Ubiquitin-conjugating enzyme E2 R2	Ube2r2	Ubiquitin-conjugating enzyme E2 R2 OS=Mus musculus GN=Ube2r2 PE=1 SV=1	31.5	0	22.072	6	4	3	5	3	2	2	7	120420000	103580000	96955000	96230000	97816000	93525000	97166000	96903000	104296250	96352500	1.08244	0.213201
Q9CX86	Q9CX86	Heterogeneous nuclear ribonucleoprotein A0	Hnrnpa0	Heterogeneous nuclear ribonucleoprotein A0 OS=Mus musculus GN=Hnrnpa0 PE=1 SV=1	15.1	0	18.34	1	2	2	2	1	4	4	1	78984000	96934000	83535000	89755000	56974000	57955000	108200000	44865000	87302000	66998500	1.30304	0.213246
B7ZC46;B1AQY9;B1AQZ0;Q8CHH9;Q8CHH9-2;E0CYM4	B7ZC46;B1AQY9;B1AQZ0;Q8CHH9;Q8CHH9-2	Septin-8	44447	Septin-8 OS=Mus musculus GN=Sept8 PE=1 SV=1;Septin-8 OS=Mus musculus GN=Sept8 PE=1 SV=1;Septin-8 OS=Mus musculus GN=Sept8 PE=1 SV=1;Septin-8 OS=Mus musculus GN=Sept8 PE=1 SV=4;Isoform 2 of Septin-8 OS=Mus musculus GN=Sept8	26.8	0	87.312	6	5	3	4	3	6	9	5	107330000	104650000	106540000	93635000	105120000	139180000	161170000	94197000	103038750	124916750	0.824859	0.214056
P28661;P28661-3;P28661-2;P28661-4;P28661-5;Q5ND18;Q5ND13;Q5ND09;P28661-6	P28661;P28661-3;P28661-2;P28661-4;P28661-5;Q5ND18;Q5ND13;Q5ND09;P28661-6	Septin-4	44443	Septin-4 OS=Mus musculus GN=Sept4 PE=1 SV=1;Isoform 3 of Septin-4 OS=Mus musculus GN=Sept4;Isoform 2 of Septin-4 OS=Mus musculus GN=Sept4;Isoform 4 of Septin-4 OS=Mus musculus GN=Sept4;Isoform 5 of Septin-4 OS=Mus musculus GN=Sept4;Septin-4 (Fragment) OS=M	24.7	0	67.027	8	5	4	7	3	7	9	5	74309000	71053000	69452000	68080000	97845000	76570000	106660000	60370000	70723500	85361250	0.82852	0.214227
Q3U3T6;Q3U335;Q99KH8;D3Z359;Q3U6Y0;Q9Z2W1	Q3U3T6;Q3U335;Q99KH8	Serine/threonine-protein kinase 24;Serine/threonine-protein kinase 24 35 kDa subunit;Serine/threonine-protein kinase 24 12 kDa subunit	Stk24	Uncharacterized protein OS=Mus musculus GN=Stk24 PE=2 SV=1;Mammalian sterile twenty 3 kinase OS=Mus musculus GN=Stk24 PE=1 SV=1;Serine/threonine-protein kinase 24 OS=Mus musculus GN=Stk24 PE=1 SV=1	48.3	0	192.78	15	11	16	12	13	10	11	11	539030000	474110000	572390000	460800000	478400000	456230000	509850000	422770000	511582500	466812500	1.09591	0.214282
P55194;A2A5V3;A2A5V2;S4R2D3;S4R2T6	P55194;A2A5V3;A2A5V2;S4R2D3	SH3 domain-binding protein 1	Sh3bp1	SH3 domain-binding protein 1 OS=Mus musculus GN=Sh3bp1 PE=1 SV=3;SH3 domain-binding protein 1 OS=Mus musculus GN=Sh3bp1 PE=1 SV=1;SH3 domain-binding protein 1 OS=Mus musculus GN=Sh3bp1 PE=1 SV=1;SH3 domain-binding protein 1 OS=Mus musculus GN=Sh3bp1 PE=1 S	27.9	0	28.267	7	5	8	3	4	8	8	3	83897000	60322000	86469000	64789000	62254000	74906000	59890000	54725000	73869250	62943750	1.17358	0.215082
Q80XU8	Q80XU8	Leucine-rich repeat and fibronectin type-III domain-containing protein 4	Lrfn4	Leucine-rich repeat and fibronectin type-III domain-containing protein 4 OS=Mus musculus GN=Lrfn4 PE=1 SV=1	14.6	0	13.4	4	5	4	6	1	2	3	3	48657000	50533000	58540000	45070000	34334000	40683000	41925000	56019000	50700000	43240250	1.17252	0.215425
Q3TNY9;P28653;Q3UXK8;Q3TAF9;Q7TMW3;Q6PG76	Q3TNY9;P28653;Q3UXK8;Q3TAF9;Q7TMW3	Biglycan	Bgn	Biglycan OS=Mus musculus GN=Bgn PE=1 SV=1;Biglycan OS=Mus musculus GN=Bgn PE=1 SV=1;Biglycan OS=Mus musculus GN=Bgn PE=2 SV=1;Biglycan OS=Mus musculus GN=Bgn PE=2 SV=1;Biglycan OS=Mus musculus GN=Bgn PE=2 SV=1	22.2	0	35.952	3	4	4	2	4	2	0	5	27572000	37450000	50214000	26405000	25140000	21614000	22998000	36215000	35410250	26491750	1.33665	0.215604
Q69ZY2;Q8C522;Q3UQH3;A0A1L1SSA0	Q69ZY2;Q8C522;Q3UQH3	Endonuclease domain-containing 1 protein	Endod1	MKIAA0830 protein (Fragment) OS=Mus musculus GN=Endod1 PE=2 SV=1;Endonuclease domain-containing 1 protein OS=Mus musculus GN=Endod1 PE=1 SV=2;Uncharacterized protein OS=Mus musculus GN=Endod1 PE=2 SV=1	17.1	0	57.801	7	6	6	6	4	2	4	3	134190000	142700000	109060000	122060000	168180000	129820000	182640000	119900000	127002500	150135000	0.845922	0.215706
A2AQ45;Q80TY0;A2AQ44;A2AQ42;A2AQ41;A2AQ43;Q80TY0-2;Q80TY0-3;Q80TY0-4;F6VVN1;Q80TY0-5;A2AQ47;A2AQ39	A2AQ45;Q80TY0;A2AQ44;A2AQ42;A2AQ41;A2AQ43;Q80TY0-2;Q80TY0-3;Q80TY0-4;F6VVN1;Q80TY0-5	Formin-binding protein 1	Fnbp1	Formin-binding protein 1 OS=Mus musculus GN=Fnbp1 PE=1 SV=1;Formin-binding protein 1 OS=Mus musculus GN=Fnbp1 PE=1 SV=2;Formin-binding protein 1 OS=Mus musculus GN=Fnbp1 PE=1 SV=1;Formin-binding protein 1 OS=Mus musculus GN=Fnbp1 PE=1 SV=1;Formin-binding p	52.1	0	276.96	27	16	21	22	16	27	16	21	795960000	724740000	688900000	716710000	879720000	754790000	692650000	909770000	731577500	809232500	0.904039	0.216104
Q5SVJ0;P28652;Q5SVI3;Q5SVI0;Q5SVI2;Q5SVI9;Q8BL41;Q5SVJ1;Q68EG2;Q5SVI1;Q3TY93	Q5SVJ0;P28652;Q5SVI3;Q5SVI0;Q5SVI2;Q5SVI9;Q8BL41;Q5SVJ1;Q68EG2;Q5SVI1;Q3TY93	Calcium/calmodulin-dependent protein kinase type II subunit beta	Camk2b	Calcium/calmodulin-dependent protein kinase II, beta, isoform CRA_b OS=Mus musculus GN=Camk2b PE=1 SV=1;Calcium/calmodulin-dependent protein kinase type II subunit beta OS=Mus musculus GN=Camk2b PE=1 SV=2;Calcium/calmodulin-dependent protein kinase type II	29.9	0	138.47	13	11	14	13	11	17	12	8	781060000	778860000	876980000	860060000	927460000	925060000	1112400000	757500000	824240000	930605000	0.885703	0.216112
Q3UE06;P60670-2;P60670;Q3UDU9	Q3UE06;P60670-2;P60670;Q3UDU9	Nuclear protein localization protein 4 homolog	Nploc4	Uncharacterized protein OS=Mus musculus GN=Nploc4 PE=2 SV=1;Isoform 2 of Nuclear protein localization protein 4 homolog OS=Mus musculus GN=Nploc4;Nuclear protein localization protein 4 homolog OS=Mus musculus GN=Nploc4 PE=1 SV=3;Uncharacterized protein OS=	6.9	0	4.0151	1	1	2	1	0	1	2	0	21599000	41230000	16999000	NA	16536000	17043000	13094000	NA	2.66093e+07	1.55577e+07	1.71037	0.216237
Q8BGH2	Q8BGH2	Sorting and assembly machinery component 50 homolog	Samm50	Sorting and assembly machinery component 50 homolog OS=Mus musculus GN=Samm50 PE=1 SV=1	19.2	0	6.5202	0	0	0	0	1	6	6	1	17147000	16565000	16360000	13662000	14968000	20448000	23646000	16382000	15933500	18861000	0.844786	0.216528
Q80ZZ0;Q8K1X5;Q9WVK4;Q3TIT3;Q3TGS1;Q3TCK3;Q3T9A1;Q3TUW9;Q8BH64	Q80ZZ0;Q8K1X5;Q9WVK4;Q3TIT3;Q3TGS1;Q3TCK3;Q3T9A1;Q3TUW9	EH domain-containing protein 1	Ehd1	EH-domain containing 1 OS=Mus musculus GN=Ehd1 PE=1 SV=2;EH-domain containing 1 (Fragment) OS=Mus musculus GN=Ehd1 PE=2 SV=1;EH domain-containing protein 1 OS=Mus musculus GN=Ehd1 PE=1 SV=1;Uncharacterized protein OS=Mus musculus GN=Ehd1 PE=2 SV=1;Uncharac	39	0	120.48	12	14	11	10	7	9	12	7	333530000	333060000	414740000	325690000	259300000	339770000	367270000	191250000	351755000	289397500	1.21547	0.216529
Q5BLK0;Q3TIQ2;P35979;Q8C2K0;Q6DI58;F8VQK7	Q5BLK0;Q3TIQ2;P35979;Q8C2K0	60S ribosomal protein L12	Rpl12	MCG18564, isoform CRA_a OS=Mus musculus GN=Rpl12 PE=1 SV=1;Uncharacterized protein OS=Mus musculus GN=Rpl12 PE=2 SV=1;60S ribosomal protein L12 OS=Mus musculus GN=Rpl12 PE=1 SV=2;Uncharacterized protein OS=Mus musculus GN=Rpl12 PE=2 SV=1	49.1	0	56.933	2	2	1	1	1	3	5	1	65737000	59890000	63802000	59869000	62975000	83299000	72477000	60389000	62324500	69785000	0.893093	0.216576
Q9DB60;B1AS14	Q9DB60;B1AS14	Prostamide/prostaglandin F synthase	Fam213b	Prostamide/prostaglandin F synthase OS=Mus musculus GN=Fam213b PE=1 SV=1;Prostamide/prostaglandin F synthase (Fragment) OS=Mus musculus GN=Fam213b PE=1 SV=1	65.7	0	34.038	6	4	4	2	2	5	6	4	56054000	51239000	55926000	52429000	58500000	61644000	74626000	49946000	53912000	61179000	0.881217	0.216576
A0A087WQQ5;A0A087WNW3;A0A087WQ25;Q61595-5;Q61595-6	A0A087WQQ5;A0A087WNW3;A0A087WQ25;Q61595-5;Q61595-6	Kinectin	Ktn1	Kinectin OS=Mus musculus GN=Ktn1 PE=1 SV=1;Kinectin OS=Mus musculus GN=Ktn1 PE=1 SV=1;Kinectin OS=Mus musculus GN=Ktn1 PE=1 SV=1;Isoform 5 of Kinectin OS=Mus musculus GN=Ktn1;Isoform 6 of Kinectin OS=Mus musculus GN=Ktn1	54.4	0	323.31	46	43	45	44	33	41	37	39	1333600000	1284300000	1345900000	1405700000	1333500000	1101400000	1102100000	1390800000	1342375000	1231950000	1.08963	0.217033
E9Q5I9;B2RT97;Q9WVJ2;F6ZQQ3;E9Q0U1	E9Q5I9;B2RT97;Q9WVJ2	26S proteasome non-ATPase regulatory subunit 13	Psmd13	26S proteasome non-ATPase regulatory subunit 13 OS=Mus musculus GN=Psmd13 PE=1 SV=1;Proteasome (Prosome, macropain) 26S subunit, non-ATPase, 13 OS=Mus musculus GN=Psmd13 PE=1 SV=1;26S proteasome non-ATPase regulatory subunit 13 OS=Mus musculus GN=Psmd13 PE	13.8	0	36.241	3	1	1	1	1	2	2	1	33088000	46039000	23633000	22112000	26976000	19618000	26545000	19204000	31218000	23085750	1.35226	0.217327
E9PX29;Q91ZE6;E9PZC2;Q8VIE5;Q8VBX2;Q9EQM0;D3Z4P8;Q66JV7;Q66JV7-2	E9PX29;Q91ZE6;E9PZC2;Q8VIE5;Q8VBX2		Sptbn4	Spectrin beta chain OS=Mus musculus GN=Sptbn4 PE=1 SV=1;Spectrin beta chain OS=Mus musculus GN=Sptbn4 PE=1 SV=1;Spectrin beta, non-erythrocytic 4 OS=Mus musculus GN=Sptbn4 PE=1 SV=1;Spectrin beta chain OS=Mus musculus GN=Sptbn4 PE=2 SV=1;BetaIV-spectrin si	24.8	0	323.31	36	39	40	34	35	39	35	34	728090000	712620000	700350000	702080000	733660000	782120000	734420000	696130000	710785000	736582500	0.964977	0.217632
Q5DTI3;A0A0R4J2C2;P46097;Q9JM88;Q9JM89	Q5DTI3;A0A0R4J2C2;P46097	Synaptotagmin-2	Syt2	MKIAA4194 protein (Fragment) OS=Mus musculus GN=Syt2 PE=2 SV=1;Synaptotagmin II OS=Mus musculus GN=Syt2 PE=1 SV=1;Synaptotagmin-2 OS=Mus musculus GN=Syt2 PE=1 SV=1	54.1	0	74.247	15	11	11	10	11	12	10	8	534220000	435850000	392460000	280010000	313500000	339010000	374600000	314970000	410635000	335520000	1.22388	0.217911
Q9CSS1;E9PZM7;Q6ZPE9	Q9CSS1;E9PZM7;Q6ZPE9		Scaf11	Uncharacterized protein (Fragment) OS=Mus musculus GN=Scaf11 PE=2 SV=1;SR-related CTD-associated factor 11 OS=Mus musculus GN=Scaf11 PE=1 SV=1;MKIAA3013 protein (Fragment) OS=Mus musculus GN=Scaf11 PE=2 SV=1	5.5	0.00076258	2.3642	0	1	0	0	2	0	0	3	15351000	12511000	12830000	14696000	14649000	15196000	14366000	15164000	13847000	14843750	0.932851	0.217912
Q7JCZ1;A0A075DC90;P00405	Q7JCZ1;A0A075DC90;P00405	Cytochrome c oxidase subunit 2	mt-Co2;COX2;Mtco2	Cytochrome c oxidase subunit 2 OS=Mus musculus GN=mt-Co2 PE=1 SV=1;Cytochrome c oxidase subunit 2 OS=Mus musculus GN=COX2 PE=3 SV=1;Cytochrome c oxidase subunit 2 OS=Mus musculus GN=Mtco2 PE=1 SV=1	44.9	0	31.902	6	6	7	6	8	4	8	4	1058800000	1231500000	1167300000	723660000	767240000	845550000	1092700000	691680000	1045315000	849292500	1.23081	0.218381
Q3ULW0;P62827;Q14AA6;A6H622;Q61820	Q3ULW0;P62827;Q14AA6;A6H622;Q61820	GTP-binding nuclear protein Ran;GTP-binding nuclear protein Ran, testis-specific isoform	Ran;1700009N14Rik;Rasl2-9	GTP-binding nuclear protein Ran OS=Mus musculus GN=Ran PE=2 SV=1;GTP-binding nuclear protein Ran OS=Mus musculus GN=Ran PE=1 SV=3;GTP-binding nuclear protein Ran OS=Mus musculus GN=1700009N14Rik PE=2 SV=1;GTP-binding nuclear protein Ran OS=Mus musculus GN=	26.9	0	7.6017	0	2	1	1	6	5	4	2	57461000	74472000	55451000	51514000	67956000	77063000	85861000	54345000	59724500	71306250	0.837577	0.218455
Q5DQJ3;Q3UBZ3;P47754;Q3UCD2;A0A0N4SVM0;D6RCW7;Q3U7G3	Q5DQJ3;Q3UBZ3;P47754;Q3UCD2;A0A0N4SVM0;D6RCW7;Q3U7G3	F-actin-capping protein subunit alpha-2	Capza2	Capping protein (Actin filament) muscle Z-line, alpha 2, isoform CRA_c OS=Mus musculus GN=Capza2 PE=1 SV=1;Uncharacterized protein OS=Mus musculus GN=Capza2 PE=2 SV=1;F-actin-capping protein subunit alpha-2 OS=Mus musculus GN=Capza2 PE=1 SV=3;Uncharacteriz	40.9	0	192.18	8	6	6	7	10	9	10	7	275720000	231720000	275370000	261630000	255890000	330440000	348520000	255540000	261110000	297597500	0.877393	0.218524
Q9JKE5;A0A1Y7VNZ6;Q03141-2;Q03141-3;Q03141;Q5DTG3	Q9JKE5;A0A1Y7VNZ6;Q03141-2;Q03141-3;Q03141;Q5DTG3	MAP/microtubule affinity-regulating kinase 3	Mark3	Non-specific serine/threonine protein kinase OS=Mus musculus GN=Mark3 PE=2 SV=1;Non-specific serine/threonine protein kinase OS=Mus musculus GN=Mark3 PE=1 SV=1;Isoform 2 of MAP/microtubule affinity-regulating kinase 3 OS=Mus musculus GN=Mark3;Isoform 3 of	9.9	0.0024073	1.848	1	3	1	2	2	0	1	0	NA	14699000	7534800	12781000	6168700	9015300	9445800	NA	11671600	8.20993e+06	1.42164	0.218748
A2A4A1;Q91ZF0;F7CGC9	A2A4A1;Q91ZF0	DnaJ homolog subfamily C member 24	Dnajc24	DnaJ homolog subfamily C member 24 OS=Mus musculus GN=Dnajc24 PE=1 SV=1;DnaJ homolog subfamily C member 24 OS=Mus musculus GN=Dnajc24 PE=1 SV=3	62.2	0	9.4984	3	3	3	2	1	0	0	4	58674000	45808000	49410000	44584000	55876000	50343000	52219000	68626000	49619000	56766000	0.874097	0.218942
A0A0N4SV80;E9QML5;Q61464-4;Q61464;A0A0N4SV38;A0A0N4SVI8;E9QKZ7;Q61464-7;Q61464-2;Q61464-5;Q3TQM2;A0A0N4SVM8;Q3TNM0;Q3TQ35;Q3TZK9;Q61464-3;A0A0N4SUP3;Q3UEX6	A0A0N4SV80;E9QML5;Q61464-4;Q61464;A0A0N4SV38;A0A0N4SVI8;E9QKZ7;Q61464-7;Q61464-2;Q61464-5;Q3TQM2;A0A0N4SVM8;Q3TNM0;Q3TQ35;Q3TZK9;Q61464-3	Zinc finger protein 638	Zfml;Znf638	Zinc finger protein 638 OS=Mus musculus GN=Zfp638 PE=1 SV=1;Zinc finger protein 638 OS=Mus musculus GN=Zfp638 PE=1 SV=2;Isoform 4 of Zinc finger protein 638 OS=Mus musculus GN=Znf638;Zinc finger protein 638 OS=Mus musculus GN=Znf638 PE=1 SV=2;Zinc finger p	5.2	0	18.19	1	4	4	3	2	3	1	3	NA	9534100	8735600	10595000	13863000	12039000	8041100	14726000	9.62157e+06	12167275	0.790774	0.219454
[truncated: 3,556 more rows]
