# Supplementary material for: Very long chain sphingolipids govern brain myelination by regulating oligodendrocyte differentiation and membrane microdomain integrity
Source: J Transl Med. 2026 Feb 19;24:550. doi: 10.1186/s12967-026-07881-0 (PMC13094249; doi:10.1186/s12967-026-07881-0)
Supplement: Supplementary file 6 — Supplementary Table 4 [file 12967_2026_7881_MOESM9_ESM.xlsx]

## Sheet: Microdomain Lipids
Table S4. Microdomain lipid in Ctrl and cKO-nestin mice brain
Species (μmol/g)	Ctrl microdomain layer	cKO-nestin microdomain layer	cKO-nestin microdomain layer/Ctrl microdomain layer
PC-O34:2	6.91777e-05	7.47656e-05	1.08078
PC-O34:1	0.000786728	0.000831398	1.05678
PC-O36:5	4.63743e-05	4.95416e-05	1.0683
PC-O36:4	4.29354e-05	6.15747e-05	1.43413
PC-O36:3	1.9466e-05	2.3186e-05	1.1911
PC-O36:2	4.39247e-05	5.96817e-05	1.35873
PC-O36:1	0.000333156	0.000382303	1.14752
PC-O38:4	5.69746e-05	9.88559e-05	1.73509
PC-O38:2	1.15107e-05	1.13261e-05	0.983961
PC-O40:7	4.72961e-05	4.91903e-05	1.04005
PC-O40:6	2.89634e-05	3.52527e-05	1.21715
PC32:2	9.90803e-06	1.08683e-05	1.09692
PC32:1	0.00134269	0.0013829	1.02994
PC32:0	0.0259813	0.0273039	1.0509
PC34:3	2.54094e-05	2.32409e-05	0.914659
PC34:2	0.000788323	0.000863639	1.09554
PC34:1	0.0269276	0.0282682	1.04979
PC34:0	0.0105846	0.00905716	0.855692
PC36:5	5.85313e-05	6.26267e-05	1.06997
PC36:4	0.00250405	0.00281964	1.12603
PC36:3	0.000596875	0.00061984	1.03847
PC36:2	0.00124655	0.00126376	1.0138
PC36:1	0.00601402	0.00612053	1.01771
PC36:0	0.000830803	0.000842987	1.01466
PC38:6	0.001784	0.00208247	1.16731
PC38:5	0.000593831	0.000743373	1.25183
PC38:4	0.00245909	0.00271381	1.10358
PC38:3	0.000436952	0.000481379	1.10168
PC38:2	0.000182477	0.000159688	0.875116
PC38:1	0.000189405	0.00018207	0.961275
PC40:7	0.000191149	0.00023306	1.21926
PC40:6	0.00101958	0.00120086	1.17779
PC40:5	0.000184227	0.000214645	1.16511
PC40:4	0.000167802	0.000221479	1.31988
PC40:3	3.15381e-05	3.14282e-05	0.996516
PC40:2	1.71838e-05	1.88358e-05	1.09614
PC42:7	2.00081e-05	1.59048e-05	0.794919
PC42:4	1.43968e-05	2.1474e-05	1.49158
PC42:3	4.14008e-06	5.32507e-06	1.28623
PC42:2	9.04235e-06	1.01633e-05	1.12396
PC42:1	6.62081e-06	3.10217e-05	4.68548
SM d18:1/16:0	0.000247202	0.000241652	0.97755
SM d18:1/18:1	0.000928724	0.000562871	0.606069
SM d18:1/18:0	0.00692358	0.00508547	0.734515
SM d18:0/18:0	0.000619502	0.000448944	0.724685
SM d18:1/19:0	2.38067e-05	2.98431e-05	1.25356
SM d18:1/20:1	6.41148e-05	3.45846e-05	0.539417
SM d18:1/20:0	0.000468515	0.00030904	0.659615
SM d18:1/22:1	3.50786e-05	1.83586e-05	0.523356
SM d18:1/22:0	9.48269e-05	4.65332e-05	0.490717
SM d18:1/23:0	2.77947e-05	1.4388e-05	0.517654
SM d18:1/24:1	0.000184115	5.59175e-05	0.30371
SM d18:1/24:0	6.30211e-05	3.56735e-05	0.566056
SM d18:0/25:0	1.11618e-05	8.68684e-06	0.778264
Cer d18:1/16:0	1.18089e-05	3.0779e-05	2.60642
Cer d18:1/18:0	0.000774335	0.00160686	2.07515
Cer d18:1/20:0	3.89049e-05	8.76874e-05	2.25389
Cer d18:1/21:0	8.74748e-06	1.41874e-05	1.62188
Cer d18:1/22:0	1.61778e-05	4.04884e-05	2.5027
Cer d18:1/24:1	4.01079e-05	2.75135e-05	0.685986
GluCer d18:1/12:0	7.34124e-07	1.2309e-08	0.0167669
GluCer d18:1/14:0	2.49004e-07	2.66348e-07	1.06965
GluCer d18:1/16:0	2.00238e-06	4.28444e-06	2.13967
GluCer d18:1/17:0	5.2551e-07	9.93259e-07	1.89008
GluCer d18:1/18:0	3.1515e-05	8.50673e-05	2.69927
GluCer d18:1/20:0	4.73502e-06	7.01944e-06	1.48245
GluCer d18:1/21:0	5.39533e-07	3.00763e-07	0.557452
GluCer d18:1/22:0	1.29628e-05	2.55732e-06	0.197282
GluCer d18:1/24:1	9.00814e-05	1.19059e-06	0.0132169
GluCer d18:0/24:1	2.61459e-05	2.4399e-06	0.0933188
GluCer d18:1/24:0	2.20451e-06	1.39241e-08	0.00631618
GluCer d18:0/24:0	6.54111e-07	6.76772e-08	0.103464
GluCer d18:1/25:1	2.71291e-06	1.15897e-07	0.0427205
GluCer d18:1/26:1	5.83864e-07	1.12475e-07	0.192639
GalCer d18:1/14:0	2.26928e-07	1.60605e-07	0.707736
GalCer d18:1/17:0	3.81211e-06	4.49464e-06	1.17904
GalCer d18:1/18:0	2.53901e-05	6.58459e-05	2.59337
GalCer d18:1/20:0	1.01e-06	2.2842e-06	2.26159
GalCer d18:1/22:0	8.50062e-06	1.58325e-06	0.186252
GalCer d18:1/24:1	9.87135e-05	7.28516e-06	0.073801
GalCer d18:0/24:1	1.42592e-05	1.16777e-06	0.0818958
GalCer d18:1/24:0	2.65907e-06	1.75705e-07	0.0660777
GalCer d18:1/25:1	4.84073e-06	5.50173e-07	0.113655
GalCer d18:0/25:1	2.21497e-05	6.11599e-07	0.0276121
GalCer d18:1/25:0	4.24697e-07	4.10254e-08	0.0965992
GalCer d18:0/25:0	7.58835e-07	6.32406e-08	0.0833391
PG36:3(18:2/18:1)	1.46724e-06	1.43663e-06	0.97914
PG36:4(16:0/20:4)	1.52324e-05	1.66909e-05	1.09575
PG36:3(16:0/20:3)	1.48371e-06	1.4314e-06	0.964748
PG38:6(16:0/22:6)	8.26513e-07	7.98284e-07	0.965846
PG38:6(18:2/20:4)	4.45601e-07	5.49448e-07	1.23305
PG38:5(16:0/22:5)	1.18024e-07	1.46905e-07	1.24471
PG38:5(18:1/20:4)	2.60662e-06	3.01123e-06	1.15522
PG38:4(18:0/20:4)	2.12622e-05	2.35038e-05	1.10543
PG38:3(18:0/20:3)	1.21629e-06	1.46762e-06	1.20664
BMP36:3(18:2/18:1)	9.01211e-07	1.11414e-06	1.23626
BMP38:6(18:2/20:4)	2.39471e-07	2.49578e-07	1.04221
BMP38:5(18:1/20:4)	1.48148e-06	2.09409e-06	1.41351
SL d18:1/18:0h	1.56926e-05	4.50136e-05	2.86847
SL d18:1/20:1h	9.67806e-06	8.4986e-06	0.878131
SL d18:1/20:0h	6.7255e-06	1.14267e-05	1.69902
SL d18:1/22:1h	1.42105e-05	1.3232e-06	0.0931147
SL d18:1/22:0h	1.94079e-05	6.01985e-06	0.310175
SL d18:1/24:1h	2.85168e-05	5.1868e-07	0.0181885
SL d18:1/24:0h	2.59967e-05	2.17485e-06	0.0836584
SL d18:1/20:1	1.56584e-06	1.44809e-06	0.924796
SL d18:1/20:0	8.44166e-06	9.94808e-06	1.17845
SL d18:1/22:1	1.34266e-05	9.76902e-07	0.0727586
SL d18:1/22:0	2.04459e-05	3.75977e-06	0.183889
SL d18:1/24:1	0.000203691	1.36445e-06	0.00669863
SL d18:1/24:0	6.54994e-05	3.03279e-06	0.0463026
FFA22:6	0.000998686	0.00117005	1.17159
FFA22:5	7.72928e-05	0.000102837	1.33048
FFA22:4	0.000121438	0.000179289	1.47639
FFA20:4	0.00131579	0.00155827	1.18428
FFA20:3	4.71757e-05	6.66276e-05	1.41233
FFA18:1	0.000151842	0.000123866	0.815757
FFA18:0	0.00382428	0.00351229	0.91842
FFA16:0	0.00194283	0.00178795	0.920281
PE-O42:3	2.87386e-05	3.62604e-05	1.26173
PE-O40:7	0.00201949	0.0018682	0.925084
PE-O40:6	0.000477537	0.000453392	0.94944
PE-O40:5	0.000342671	0.000272927	0.79647
PE-O38:7	0.00118485	0.000909606	0.767698
PE-O38:6	0.000398794	0.000431411	1.08179
PE-O38:5	0.000912387	0.000673231	0.737879
PE-O36:4	0.000138569	0.000104862	0.756753
PE-O34:3	3.2056e-05	2.31409e-05	0.72189
PE-O34:2	0.000673355	0.000559578	0.83103
PE32:0	0.000189146	0.000123323	0.651998
PE34:2	0.00011512	0.000110318	0.958284
PE34:1	0.00159272	0.00148224	0.930636
PE34:0	0.000438778	0.000415882	0.947817
PE36:4	0.000508185	0.000578665	1.13869
PE36:3	0.000119922	0.000124942	1.04185
PE36:2	0.000544226	0.000599169	1.10096
PE36:1	0.000965586	0.000749677	0.776396
PE38:7	5.8338e-05	4.75407e-05	0.814919
PE38:6	0.00141852	0.00121933	0.85958
PE38:5	0.000388127	0.000390092	1.00506
PE38:4	0.00278787	0.00234396	0.840773
PE38:3	0.000378933	0.000361062	0.952838
PE40:6	0.003396	0.00242443	0.713909
PE40:5	0.000428836	0.00036621	0.853963
PE40:4	0.000349405	0.00029201	0.835734
PI 34:2	1.51618e-06	1.47083e-06	0.970086
PI 34:1	2.7591e-05	2.40063e-05	0.870079
PI 36:4	0.000113961	0.000104213	0.914462
PI 36:3	1.49776e-05	1.39667e-05	0.932505
PI 36:2	4.72987e-06	3.61723e-06	0.764762
PI 36:1	1.84061e-05	1.44276e-05	0.783845
PI 38:6	1.66939e-05	1.57774e-05	0.945102
PI 38:5	4.36595e-05	4.80298e-05	1.1001
PI 38:4	0.000414582	0.000453503	1.09388
PI 38:3	6.21658e-05	5.89238e-05	0.947849
PI 40:6	2.08287e-05	1.60516e-05	0.770646
PI 40:5	3.40405e-06	3.79476e-06	1.11478
PI 40:4	3.01055e-06	2.22096e-06	0.737726
GM3 d18:1/18:0	1.06432e-05	1.29236e-05	1.21427
LPI16:0	2.20742e-06	1.81573e-06	0.822558
LPI18:0	1.40351e-05	1.13911e-05	0.811617
LPI20:4	2.31654e-05	2.18175e-05	0.941814
LPI20:3	9.8633e-07	1.13004e-06	1.1457
LPI22:6	1.72128e-06	1.55184e-06	0.901562
LPE18:0p	0.000265871	0.000237217	0.892226
LPE18:1p	9.22601e-05	9.48981e-05	1.02859
LPE16:0	7.07313e-05	6.98438e-05	0.987452
LPE18:1	9.10583e-05	7.62835e-05	0.837743
LPE18:0	0.00028025	0.000243473	0.868769
PA32:2	1.26655e-06	1.44517e-06	1.14103
PA32:0	1.23758e-05	1.34166e-05	1.0841
PA34:1	4.53559e-05	5.61401e-05	1.23777
PA36:2	3.39568e-05	3.6897e-05	1.08659
PA36:1	9.14783e-05	7.59441e-05	0.830187
PA38:6	1.11249e-05	1.11039e-05	0.998116
PA38:5	4.48541e-06	5.39451e-06	1.20268
PA38:4	3.96877e-05	4.48189e-05	1.12929
PA38:3	1.03069e-05	1.15054e-05	1.11629
PA40:6	0.000788697	0.000895029	1.13482
PA40:5	0.000108128	0.000120534	1.11474
LPS18:1	6.88024e-06	6.21312e-06	0.903038
LPS18:0	1.81031e-05	1.40263e-05	0.774799
PS 34:2	4.82864e-06	5.31918e-06	1.10159
PS 34:1	0.00026178	0.000315054	1.20351
PS 36:2	0.000279644	0.000268258	0.959284
PS 36:1	0.000730166	0.000566863	0.776348
PS 38:5	2.23522e-05	2.34254e-05	1.04801
PS 38:4	0.000188876	0.000192048	1.01679
PS 38:3	7.40235e-05	7.26901e-05	0.981988
PS 40:7	6.30444e-05	5.99143e-05	0.95035
PS 40:6	0.00384661	0.00362287	0.941833
PS 40:5	0.000650514	0.000668466	1.0276
PS 40:4	0.000337902	0.000332497	0.984004
CL70:7(16:1)	4.21356e-06	3.07988e-06	0.730945
CL70:6(16:1)	3.38307e-06	2.62631e-06	0.77631
CL70:6(18:2)	1.77589e-06	9.31235e-07	0.524376
CL70:5(16:1)	3.3722e-06	2.80369e-06	0.831412
CL70:5(18:2)	2.63405e-06	2.99087e-06	1.13547
CL70:4(16:1)	6.14327e-06	5.95117e-06	0.96873
CL70:4(18:2)	2.65632e-06	2.53671e-06	0.954974
CL72:9(16:1)	3.41778e-06	2.15873e-06	0.631618
CL72:8(16:1)	5.44343e-06	3.96556e-06	0.728504
CL72:8(18:2)	5.40284e-06	4.01902e-06	0.743872
CL72:7(16:1)	9.87998e-06	9.08761e-06	0.919801
CL72:7(18:2)	5.58379e-06	4.66125e-06	0.834783
CL72:7(20:4)	7.85908e-06	7.05219e-06	0.897329
CL72:6(16:1)	3.47132e-06	3.50735e-06	1.01038
CL72:6(18:2)	8.71335e-06	7.26338e-06	0.833592
CL72:5(18:2)	1.02829e-05	9.20726e-06	0.895394
CL74:11(16:1)	2.85362e-06	2.14305e-06	0.750995
CL74:11(18:2)	1.73527e-06	1.93804e-06	1.11685
CL74:10(16:1)	6.65878e-06	5.98261e-06	0.898455
CL74:10(18:2)	3.23741e-06	2.38029e-06	0.735247
CL74:10(20:4)	8.28343e-06	7.98227e-06	0.963643
CL74:9(16:1)	6.57629e-06	5.19556e-06	0.790044
CL74:9(18:2)	6.71163e-06	4.36468e-06	0.650316
CL74:9(20:4)	5.75842e-06	6.17098e-06	1.07164
CL74:9(20:3)	1.31561e-06	1.08473e-06	0.824507
CL74:8(16:1)	1.96467e-06	1.58107e-06	0.804751
CL74:8(18:2)	9.41956e-06	7.86401e-06	0.834859
CL74:8(20:4)	9.04955e-06	7.049e-06	0.778934
CL74:8(20:3)	1.54571e-06	1.25342e-06	0.810901
CL74:7(18:2)	5.02054e-06	3.22847e-06	0.643053
CL74:7(20:4)	9.84717e-06	1.06435e-05	1.08087
CL74:7(20:3)	1.76186e-06	1.83687e-06	1.04257
CL74:6(20:3)	2.5409e-06	2.8746e-06	1.13133
CL76:14(16:1)	2.20567e-05	2.34861e-05	1.0648
CL76:13(16:1)	8.27741e-06	6.49375e-06	0.784515
CL76:12(16:1)	1.40039e-05	1.26487e-05	0.903227
CL76:12(18:2)	3.68791e-06	2.85327e-06	0.773683
CL76:12(20:4)	3.60945e-06	4.09912e-06	1.13566
CL76:11(16:1)	3.31375e-06	3.68787e-06	1.1129
CL76:11(18:2)	6.66825e-06	5.32937e-06	0.799216
CL76:11(20:4)	9.69731e-06	7.66715e-06	0.790647
CL76:10(18:2)	7.09976e-06	5.74339e-06	0.808955
CL76:10(20:4)	1.43445e-05	1.20784e-05	0.842022
CL76:10(20:3)	2.21816e-06	1.56421e-06	0.705185
CL76:9(18:2)	2.30418e-06	1.8218e-06	0.790649
CL76:9(20:4)	7.51622e-06	7.32745e-06	0.974885
CL76:9(20:3)	3.38063e-06	2.45523e-06	0.726263
CL78:13(20:4)	4.82841e-06	3.192e-06	0.661088
CL78:13(18:2)	3.43206e-06	3.23673e-06	0.943085
CL78:12(20:4)	6.51583e-06	7.98688e-06	1.22576
CL78:12(20:3)	1.74495e-06	1.66121e-06	0.952011
CL78:12(18:2)	2.04607e-06	1.58521e-06	0.774761
CL78:11(20:3)	2.30346e-06	2.0199e-06	0.876897
PC-O	0.00148651	0.00167708	1.1282
PC	0.0842221	0.0870063	1.03306
SM	0.00969144	0.00689196	0.711139
Cer	0.000890082	0.00180751	2.03073
GluCer	0.000175646	0.000104442	0.594615
GalCer	0.000182746	8.42632e-05	0.461096
PG	4.46586e-05	4.90362e-05	1.09802
BMP	2.62217e-06	3.4578e-06	1.31868
SL	0.000433299	9.55057e-05	0.220415
FFA	0.00847933	0.00850118	1.00258
PE	0.0198881	0.0169615	0.852843
PI	0.000745526	0.000760003	1.01942
GM3	1.06432e-05	1.29236e-05	1.21427
LPI	4.21155e-05	3.77063e-05	0.895305
LPE	0.000800171	0.000721716	0.901951
PA	0.00114686	0.00127223	1.10931
LPS	2.49834e-05	2.02394e-05	0.810115
PS	0.00645974	0.0061274	0.948552
CL	0.000297562	0.000262353	0.881675
